# Supplementary material for: lncRNA-TCONS_00008552 expression in patients with pulmonary arterial hypertension due to congenital heart disease
Source: PLoS One. 2023 Mar 9;18(3):e0281061. doi: 10.1371/journal.pone.0281061 (PMC9997923; doi:10.1371/journal.pone.0281061)
Supplement: S1 Table — (XLSX) [file pone.0281061.s001.xlsx]

## Sheet: Sheet1
S1 Table. Primers for RT -PCR
Name	Primer sequence (5′→3′)	Product
ENST00000433673	F:5’- GCTGCACTGTGAAGAACACG -3	260
	R:5’- AAAGAACCACGCCTTCCGAT -3
TCONS_00008552	F:5’- GGAAGCCACGGAGGAGATTTA -3	223
	R:5’- GACATCTGGAAGGGGAAGTGG -3
GADPH	F:5’-ATGCTGGCGCTGAGTACGTC-3’	207
	R:5’-GGTCATGAGTCCTTCCACGATA-3’
