# Supplementary material for: lncRNA-TCONS_00008552 expression in patients with pulmonary arterial hypertension due to congenital heart disease
Source: PLoS One. 2023 Mar 9;18(3):e0281061. doi: 10.1371/journal.pone.0281061 (PMC9997923; doi:10.1371/journal.pone.0281061)
Supplement: S2 Table — (XLSX) [file pone.0281061.s002.xlsx]

## Sheet: mRNA_up
ProbeName	P-value	FDR	T_vs_C_log2FC	C11	C12	C7	C9	T2	T3	T4	T6	type	seqname	ccdsID	GeneSymbol	source	RNAlength	chrom	strand	txStart	txEnd	Xhyb	EntrezID	Unigene
ASHGA5P007819	2.48e-06	4.0929e-05	4.56277	3.04791	3.5539	2.66571	3.85034	7.8566	7.88047	7.88703	7.74483	protein_coding	NM_004887	CCDS4188.1	CXCL14	RefSeq	1989	chr5	-	134906370	134914969		9547	Hs.483444
ASHGA5P026237	1.1e-09	4.73e-07	4.07723	5.63353	5.50125	5.57237	5.39296	9.55253	9.61783	9.532	9.70667	protein_coding	NM_199161	CCDS7835.1	SAA1	RefSeq	531	chr11	+	18287807	18291523	NM_000331, NM_001178006	6288	Hs.632144
ASHGA5P001852	5e-11	1.11e-07	4.04412	2.33025	2.33178	2.32345	2.32972	6.46314	6.33093	6.28948	6.40814	protein_coding	NM_002159	CCDS3534.1	HTN1	RefSeq	566	chr4	+	70916158	70924559		3346	Hs.250959
ASHGA5P003692	6.57e-07	1.7613e-05	3.9575	2.33025	2.81329	2.32345	2.91046	6.45539	6.55514	6.37362	6.82329	protein_coding	NM_000134	CCDS3712.1	FABP2	RefSeq	2271	chr4	-	120238404	120243316		2169	Hs.282265
ASHGA5P012377	8.38e-06	9.4521e-05	3.90002	4.47964	3.64736	3.21853	4.16253	7.76817	7.75006	7.75951	7.83042	protein_coding	ENST00000377694	CCDS35017.1	IGFBPL1	GENCODE	1093	chr9	-	38408990	38424444		347252	Hs.349705
ASHGA5P051971	0	0	3.85397	6.94705	6.87213	6.87194	6.87955	10.7357	10.7439	10.7868	10.7201	protein_coding	NM_144646	CCDS3545.1	IGJ	RefSeq	1413	chr4	-	71521257	71532348		3512	Hs.643431
ASHGA5P049311	3.82e-09	9.25e-07	3.67289	9.18183	9.13356	9.34794	9.31973	12.8787	13.0042	12.7965	12.9952	protein_coding	NM_001126102	CCDS45525.1	HP	RefSeq	1284	chr16	+	72088507	72094955	NM_005143	3240	Hs.513711
ASHGA5P000787	1.72e-05	0.000156038	3.5551	3.98842	2.85651	3.73251	4.13244	7.29266	7.16739	7.28725	7.18299	protein_coding	ENST00000188790	CCDS33311.1	FAP	GENCODE	2780	chr2	-	163027199	163100045		2191	Hs.654370
ASHGA5P009575	1e-11	5e-08	3.51455	9.21528	9.19295	9.23142	9.20631	12.7799	12.7259	12.6668	12.7316	protein_coding	NM_005143	CCDS45524.1	HP	RefSeq	1461	chr16	+	72088507	72094955		3240	Hs.513711
ASHGA5P021167	5.24e-06	6.8838e-05	3.5123	2.33025	2.56484	2.65324	3.36545	6.25451	6.41655	6.13743	6.15452	protein_coding	ENST00000526767	CCDS33999.1	HTN3	GENCODE	578	chr4	+	70894129	70902255		3347	Hs.654442
ASHGA5P001929	1.52e-05	0.000143374	3.42506	3.562	2.99529	2.32345	2.60977	6.35525	6.16555	6.35832	6.31163	protein_coding	NM_001708	CCDS5806.1	OPN1SW	RefSeq	1114	chr7	-	128412542	128415844		611	Hs.656404
ASHGA5P011383	9.11e-08	5.079e-06	3.39917	3.84659	4.27595	3.86121	3.80437	7.37799	7.32487	7.39854	7.28341	protein_coding	NM_001122716	CCDS48163.1	CXorf64	RefSeq	1228	chrX	+	125953746	125955768		100130613	Hs.130370
ASHGA5P011266	0.0002174	0.00100845	3.36152	3.59286	5.21451	3.54217	3.44568	7.18015	7.35899	7.34364	7.35851	protein_coding	NM_005063	CCDS7493.1	SCD	RefSeq	5473	chr10	+	102106771	102124588		6319	Hs.558396
ASHGA5P051902	1.09e-09	4.73e-07	3.2673	2.33025	2.33178	2.32345	2.32972	5.74919	5.55126	5.51872	5.56524	protein_coding	NM_005130	CCDS3418.1	FGFBP1	RefSeq	1369	chr4	-	15937192	15940363		9982	Hs.1690
ASHGA5P003156	1.09e-09	4.73e-07	3.21001	7.46884	7.43952	7.31081	7.41639	10.5072	10.6691	10.6601	10.6391	protein_coding	NM_001063	CCDS3080.1	TF	RefSeq	2808	chr3	+	133464976	133497850		7018	Hs.518267
ASHGA5P008889	7.53e-07	1.9178e-05	3.11146	2.80265	3.22841	2.98747	2.61278	6.20335	5.8856	5.9591	6.02913	protein_coding	NM_001111033	CCDS46432.1	ACVR1C	RefSeq	8421	chr2	-	158383278	158485399		130399	Hs.562901
ASHGA5P014102	1.95e-08	2.027e-06	3.08078	3.44033	3.51759	3.73002	3.61206	6.54677	6.69346	6.77171	6.61116	protein_coding	NM_001007176	CCDS47854.1	C8orf22	RefSeq	1268	chr8	+	49984899	49988642		492307	Hs.49890
ASHGA5P029609	6e-11	1.2e-07	3.0609	6.90851	6.85239	6.78034	6.86846	9.88485	9.9409	9.89546	9.9321	protein_coding	ENST00000368750	CCDS30866.1	SPRR2E	GENCODE	678	chr1	-	153065610	153067001		6704	Hs.568518
ASHGA5P005962	1.29e-07	6.292e-06	3.05699	3.87053	4.0202	3.55633	3.71292	6.75205	6.8683	6.94689	6.82071	protein_coding	NM_006274	CCDS6570.1	CCL19	RefSeq	684	chr9	-	34689566	34691274		6363	Hs.50002
ASHGA5P034750	6.57e-09	1.114e-06	2.98624	4.70693	4.76642	4.94702	4.7161	7.78502	7.84244	7.69009	7.7639	protein_coding	ENST00000433050	CCDS46166.1	ZNF534	GENCODE	2047	chr19	+	52934666	52942699	ENST00000332323	147658	Hs.447583
ASHGA5P039666	7.5e-10	4.41e-07	2.96338	8.4571	8.50145	8.37935	8.31172	11.3904	11.3345	11.3953	11.3829	protein_coding	NM_001025199	CCDS41367.1	CHI3L2	RefSeq	1516	chr1	+	111772332	111786062	NM_001025197, NM_004000	1117	Hs.514840
ASHGA5P054364	2.19e-05	0.000184345	2.92813	2.33025	3.28697	2.49185	2.32972	5.27618	5.57614	5.58193	5.71705	protein_coding	NM_002216	CCDS31141.1	ITIH2	RefSeq	3198	chr10	+	7745235	7791483		3698	Hs.75285
ASHGA5P002825	3.1e-07	1.063e-05	2.90451	2.33025	2.33178	2.32345	2.32972	5.48404	5.34135	4.92981	5.17806	protein_coding	NM_014977	CCDS9587.1	ACIN1	RefSeq	4951	chr14	-	23527773	23564823	NM_001164814	22985	Hs.124490
ASHGA5P002063	2.15e-09	6.33e-07	2.89701	4.10229	3.88627	4.07727	4.07321	6.94787	6.9227	6.95751	6.89897	protein_coding	NM_000483	CCDS12650.1	APOC2	RefSeq	738	chr19	+	45449238	45452822	NR_037932	344	Hs.75615
ASHGA5P048317	6.29e-09	1.085e-06	2.8956	6.41231	6.18579	6.14008	6.31106	9.16307	9.1581	9.15714	9.15332	protein_coding	NM_015424	CCDS8234.1	CHRDL2	RefSeq	1699	chr11	-	74407473	74442186		25884	Hs.432379
ASHGA5P012017	5e-11	1.11e-07	2.88543	10.1286	10.1097	10.147	10.1439	13.0205	12.9576	13.0845	13.0084	protein_coding	NM_001161728	CCDS201.1	PLA2G2A	RefSeq	906	chr1	-	20301923	20306932	NM_000300, NM_001161727, NM_001161729	5320	Hs.466804
ASHGA5P029608	5.8e-10	3.63e-07	2.8715	7.12285	7.0173	7.07924	7.0628	9.95552	9.99137	9.83998	9.98131	protein_coding	NM_005988	CCDS1034.1	SPRR2A	RefSeq	692	chr1	-	153028595	153029988	ENST00000360379	6700	Hs.355542
ASHGA5P019398	1.35e-07	6.466e-06	2.84293	2.33025	2.33178	2.32345	2.32972	4.94733	5.36171	5.32322	5.05465	protein_coding	NM_007287	CCDS3172.1	MME	RefSeq	5619	chr3	+	154797704	154901518		4311	Hs.307734
ASHGA5P011173	1.01e-08	1.435e-06	2.83243	4.52948	4.72782	4.46626	4.52037	7.44827	7.32419	7.3563	7.4449	protein_coding	NM_004000	CCDS30802.1	CHI3L2	RefSeq	1486	chr1	+	111770280	111786062		1117	Hs.514840
ASHGA5P008104	1.83e-08	1.962e-06	2.82971	5.12146	4.89703	4.94696	5.17671	7.78951	7.9072	7.88668	7.87759	protein_coding	NM_206898	CCDS13612.1	MRAP	RefSeq	656	chr21	+	33664123	33687094		56246	Hs.584940
ASHGA5P003946	1.28e-07	6.26e-06	2.82791	9.60054	9.52474	9.79639	9.87488	12.5528	12.6032	12.359	12.5932	protein_coding	NM_003251	CCDS8256.1	THRSP	RefSeq	1182	chr11	+	77774906	77779403		7069	Hs.591969
ASHGA5P050413	1.5e-05	0.000141935	2.80548	2.97557	2.9168	3.05772	3.72022	5.61682	6.14425	6.08287	6.04831	protein_coding	NM_198715	CCDS658.1	PTGER3	RefSeq	7759	chr1	-	71471536	71513491		5733	Hs.445000
ASHGA5P001821	1.05e-07	5.521e-06	2.78958	4.45926	4.12944	4.3232	4.20734	7.09844	7.04496	7.21762	6.91656	protein_coding	NM_012261	CCDS13106.1	LAMP5	RefSeq	2059	chr20	+	9495004	9511171		24141	Hs.22920
ASHGA5P002292	9.06e-05	0.000517751	2.77506	3.68475	2.97518	3.07402	4.25985	6.1807	6.31271	6.33206	6.26857	protein_coding	NM_030754	CCDS7833.1	SAA2	RefSeq	594	chr11	-	18266774	18270221		6289	Hs.731376
ASHGA5P046281	9e-10	4.64e-07	2.76289	2.33025	2.33178	2.32345	2.32972	5.06717	5.21781	5.04245	5.03934	protein_coding	NM_001143981	CCDS48149.1	CHRDL1	RefSeq	4101	chrX	-	109917083	110039286	NM_001143982, NM_145234	91851	Hs.496587
ASHGA5P003088	3.84e-08	3.041e-06	2.75941	5.52321	5.7624	5.71954	5.44753	8.42796	8.39234	8.31665	8.35338	protein_coding	NM_000096	CCDS3141.1	CP	RefSeq	4674	chr3	-	148890289	148939832		1356	Hs.558314
ASHGA5P003748	2.16e-08	2.153e-06	2.73086	4.20786	4.17269	4.35402	4.21916	6.92578	6.85381	6.96333	7.13423	protein_coding	NM_000596	CCDS5504.1	IGFBP1	RefSeq	1660	chr7	+	45927958	45933267		3484	Hs.642938
ASHGA5P011321	2.13e-09	6.33e-07	2.72476	8.05837	7.90202	7.86801	7.90254	10.6781	10.6464	10.5989	10.7065	protein_coding	NM_006820	CCDS687.2	IFI44L	RefSeq	5889	chr1	+	79086087	79111830		10964	Hs.389724
ASHGA5P026284	4.07e-06	5.7608e-05	2.70745	4.36682	4.38088	4.16805	3.66164	6.90569	6.9013	6.83608	6.76413	protein_coding	NM_002901	CCDS7876.1	RCN1	RefSeq	2529	chr11	+	32112476	32127272		5954	Hs.97887
ASHGA5P045710	5.34e-05	0.000352106	2.69109	2.88364	2.33178	2.41222	3.37607	5.66484	5.17154	5.56984	5.36187	protein_coding	NM_005893	CCDS6599.1	CCIN	RefSeq	1956	chr9	+	36169388	36171331		881	Hs.115460
ASHGA5P003012	1.92e-05	0.000168102	2.68978	2.90494	2.33178	2.6489	2.32972	5.27721	4.84449	5.68316	5.1696	protein_coding	NM_021815	CCDS2074.1	SLC5A7	RefSeq	5158	chr2	+	108602994	108630443		60482	Hs.287758
ASHGA5P054856	1.55e-05	0.000145201	2.68386	2.33025	2.54719	2.32345	3.19211	5.39613	5.10982	5.317	5.3055	protein_coding	NM_201648	CCDS7970.1	GLYAT	RefSeq	2068	chr11	-	58476229	58499447		10249	Hs.145384
ASHGA5P004245	0.0433667	0.0757177	2.65312	5.17638	4.76566	4.67286	4.86687	6.43411	6.46612	10.6238	6.57029	protein_coding	NM_004701	CCDS10170.1	CCNB2	RefSeq	1566	chr15	+	59397283	59417244		9133	Hs.194698
ASHGA5P041370	9.44e-08	5.163e-06	2.61229	4.95264	5.25624	4.90814	5.13955	7.75469	7.70554	7.61896	7.62655	protein_coding	NM_175873	CCDS43361.1	SOWAHA	RefSeq	3473	chr5	+	132149032	132152489		134548	Hs.13308
ASHGA5P001871	1.29e-09	5.3e-07	2.60303	6.6589	6.51575	6.54518	6.66489	9.15887	9.18111	9.24191	9.21495	protein_coding	NM_004616	CCDS8999.1	TSPAN8	RefSeq	1159	chr12	-	71518876	71551779		7103	Hs.170563
ASHGA5P011691	1.73e-08	1.928e-06	2.60242	5.9616	5.78642	5.87467	6.09287	8.52585	8.54492	8.54116	8.51332	protein_coding	NM_014467	CCDS14471.1	SRPX2	RefSeq	2206	chrX	+	99899162	99926296		27286	Hs.306339
ASHGA5P002059	0.000281043	0.00123703	2.58919	3.47	3.66955	2.32345	2.55259	5.37211	5.74558	5.55159	5.70307	protein_coding	NM_018687	CCDS54220.1	C19orf80	RefSeq	888	chr19	+	11350294	11352619		55908	Hs.534467
ASHGA5P053195	2.76e-05	0.000218064	2.58527	2.33025	2.33178	3.18106	2.32972	4.92249	5.24611	5.26445	5.08086	protein_coding	NM_005221	CCDS5647.1	DLX5	RefSeq	1424	chr7	-	96649701	96654143		1749	Hs.99348
ASHGA5P001887	1.13e-06	2.4627e-05	2.5499	2.33025	2.33178	2.32345	2.32972	4.53244	4.8331	5.11768	5.03157	protein_coding	NM_014257	CCDS12187.1	CLEC4M	RefSeq	1976	chr19	+	7828034	7834491	NM_001144904, NM_001144905, NM_001144909, NM_001144910, NM_001144911	10332	Hs.421437
ASHGA5P002248	5.7e-10	3.63e-07	2.52759	11.6681	11.5396	11.6215	11.6798	14.2057	14.1387	14.1435	14.1315	protein_coding	NM_001442	CCDS6230.1	FABP4	RefSeq	838	chr8	-	82390731	82395473		2167	Hs.391561
ASHGA5P008894	1.49e-09	5.42e-07	2.52466	6.0927	6.10345	5.98271	5.95366	8.59336	8.50574	8.57051	8.56156	protein_coding	NM_020918	CCDS7570.1	GPAM	RefSeq	6402	chr10	-	113909621	113943537	NM_001244949	57678	Hs.42586
ASHGA5P007780	3.1e-07	1.063e-05	2.51922	6.39135	6.1585	5.92178	6.00959	8.61274	8.63842	8.64939	8.65756	protein_coding	NM_022094	CCDS2587.1	CIDEC	RefSeq	1298	chr3	-	9908393	9920740		63924	Hs.567562
ASHGA5P011439	1.58e-07	6.989e-06	2.50537	7.24547	7.49837	7.06744	7.3462	9.75586	9.79151	9.8255	9.80607	protein_coding	NM_006744	CCDS31249.1	RBP4	RefSeq	941	chr10	-	95351592	95360993		5950	Hs.50223
ASHGA5P053989	1.3e-10	2e-07	2.49636	7.54799	7.6174	7.55842	7.55623	10.0397	10.1068	10.1028	10.0161	protein_coding	NM_001040663	CCDS43950.1	GAGE1	RefSeq	3014	chrX	+	49363615	49373139	NM_001468	2543	Hs.278606
ASHGA5P005133	6.43e-05	0.000403485	2.49543	2.33025	2.33178	2.78387	3.25602	5.02892	4.92069	5.24568	5.48835	protein_coding	NM_001012271	CCDS32752.1	BIRC5	RefSeq	2724	chr17	+	76210276	76221716	NM_001168	332	Hs.740401
ASHGA5P003470	2.27e-06	3.8709e-05	2.46822	4.05672	4.6719	4.26672	4.5573	6.80161	6.84764	6.91329	6.86296	protein_coding	NM_001170699	CCDS54067.1	SPATA22	RefSeq	1559	chr17	-	3343305	3375067		84690	Hs.351068
ASHGA5P002887	2.51e-05	0.000202993	2.4599	2.33025	2.33178	2.32345	2.32972	4.51129	4.37558	4.96609	5.30183	protein_coding	ENST00000263182	CCDS7862.1	BBOX1	GENCODE	1886	chr11	+	27062508	27149354		8424	Hs.591996
ASHGA5P005684	1.26e-05	0.00012505	2.45975	2.98942	3.03409	2.32345	2.57913	5.30607	5.25419	5.25525	4.94957	protein_coding	NM_005164	CCDS8734.1	ABCD2	RefSeq	5341	chr12	-	39945021	40013843		225	Hs.117852
ASHGA5P010564	3.97e-08	3.066e-06	2.4178	4.81034	4.55734	4.84666	4.79993	7.21187	7.14222	7.20999	7.12136	protein_coding	NM_022872	CCDS307.1	IFI6	RefSeq	848	chr1	-	27992571	27998724	NM_002038, NM_022873	2537	Hs.523847
ASHGA5P007362	9.59e-06	0.000103545	2.3963	4.17513	4.14669	4.21115	3.52113	6.29118	6.35114	6.42391	6.57307	protein_coding	NM_005556	CCDS8822.1	KRT7	RefSeq	1753	chr12	+	52626953	52642709		3855	Hs.411501
ASHGA5P015344	0.011373	0.0247055	2.38949	6.10515	3.70607	3.05832	3.86655	6.55033	6.56951	6.58574	6.58846	protein_coding	NM_001141919	CCDS48073.1	XG	RefSeq	2944	chrX	+	2670092	2734541		7499	Hs.179675
ASHGA5P004411	1.1e-10	1.83e-07	2.36756	7.8636	7.89026	7.8195	7.78502	10.187	10.1913	10.2229	10.2273	protein_coding	NM_006272	CCDS13736.1	S100B	RefSeq	1135	chr21	-	48018530	48025035		6285	Hs.422181
ASHGA5P039824	5.8e-07	1.6329e-05	2.34504	5.43367	5.36291	5.11606	5.53673	7.55842	7.799	7.67176	7.80033	protein_coding	NM_000798	CCDS3405.1	DRD5	RefSeq	2398	chr4	+	9783257	9785633		1816	Hs.380681
ASHGA5P005350	1.16e-08	1.522e-06	2.34304	4.60257	4.59235	4.78912	4.58452	6.97692	7.03608	7.00956	6.91818	protein_coding	NM_138337	CCDS8608.1	CLEC12A	RefSeq	1619	chr12	+	10124007	10138194	NM_001207010	160364	Hs.190519
ASHGA5P028389	1.53e-07	6.874e-06	2.33341	6.33105	6.09632	6.10515	5.9227	8.43661	8.41245	8.47316	8.46666	protein_coding	ENST00000539839	CCDS9267.1	FZD10	GENCODE	3282	chr12	+	130647003	130650285		11211	Hs.733275
ASHGA5P053988	3.33e-07	1.1146e-05	2.32171	7.57358	7.60619	7.95175	7.57117	9.93004	9.97778	10.0405	10.0412	protein_coding	NM_001098408	CCDS43943.1	GAGE12C	RefSeq	564	chrX	+	49325444	49332811	ENST00000381725, ENST00000402590, NM_001098406, NM_001098407, NM_001098412, NM_001098413, NM_001127200, NM_001127212, NM_001472, NM_001474, NM_012196	729422
ASHGA5P013854	5.17e-07	1.4973e-05	2.31817	4.20084	3.9325	4.33185	4.29073	6.59631	6.44904	6.39173	6.59151	protein_coding	ENST00000397145		ITIH5	GENCODE	3132	chr10	-	7613367	7708961		80760	Hs.498586
ASHGA5P007934	4.25e-08	3.206e-06	2.31789	6.37798	6.3024	6.17876	6.46704	8.65173	8.57739	8.72402	8.64461	protein_coding	NM_012413	CCDS1790.1	QPCT	RefSeq	1719	chr2	+	37571752	37600465		25797	Hs.79033
ASHGA5P021780	1.18e-08	1.522e-06	2.31437	6.37973	6.5539	6.47985	6.4933	8.81355	8.87424	8.67755	8.7989	protein_coding	ENST00000540734	CCDS54078.1	RPAIN	GENCODE	2478	chr17	+	5322960	5332985	NR_027685	84268	Hs.462086
ASHGA5P010973	4.2e-10	3.36e-07	2.29511	11.0498	10.9861	11.0787	11.0592	13.3717	13.3584	13.2678	13.3563	protein_coding	NM_152263	CCDS41403.1	TPM3	RefSeq	7116	chr1	-	154134289	154164609		7170	Hs.644306
ASHGA5P015974	1.09e-08	1.478e-06	2.29484	8.76837	8.76784	8.96689	8.88105	11.1298	11.2099	11.114	11.1099	protein_coding	NM_001710	CCDS4729.1	CFB	RefSeq	2646	chr6	+	31913720	31919861		629	Hs.69771
ASHGA5P012853	6.36e-09	1.088e-06	2.27941	5.48052	5.3202	5.42434	5.50194	7.72211	7.74288	7.74724	7.6324	protein_coding	NM_175569	CCDS14120.1	XG	RefSeq	2899	chrX	+	2670092	2734541	NM_001141920	7499	Hs.179675
ASHGA5P005372	3.66e-06	5.3783e-05	2.27658	5.02462	4.79466	5.19801	5.40704	7.32228	7.54868	7.34851	7.3112	protein_coding	NM_001034	CCDS1669.1	RRM2	RefSeq	3284	chr2	+	10262862	10271546		6241	Hs.226390
ASHGA5P051720	2e-11	8e-08	2.26969	9.09138	9.01162	9.07457	9.0505	11.3258	11.3061	11.3432	11.3317	protein_coding	NM_013308	CCDS3155.1	GPR171	RefSeq	1862	chr3	-	150915618	150920988		29909	Hs.549152
ASHGA5P012275	9.33e-06	0.000101193	2.2692	3.5881	3.35913	3.01323	3.73572	5.75259	5.56545	5.79491	5.66001	protein_coding	NM_002433	CCDS4667.1	MOG	RefSeq	1920	chr6	+	29624757	29640149	ENST00000376917, NM_206809, NM_206814	4340	Hs.141308
ASHGA5P035611	3.41e-08	2.818e-06	2.2591	6.05497	6.03346	6.28076	6.22041	8.35123	8.43526	8.41287	8.42664	protein_coding	NM_024409	CCDS2489.1	NPPC	RefSeq	701	chr2	-	232786804	232791038		4880	Hs.627236
ASHGA5P037825	1.63e-07	7.09e-06	2.25857	5.02811	4.88348	4.7444	5.04295	7.0695	7.22131	7.16396	7.27845	protein_coding	NM_178134	CCDS545.1	CYP4Z1	RefSeq	1907	chr1	+	47533159	47583992		199974	Hs.176588
ASHGA5P000648	7.8e-10	4.46e-07	2.24186	10.5436	10.461	10.3992	10.4629	12.6668	12.7011	12.7264	12.7398	protein_coding	NM_145792	CCDS8677.1	MGST1	RefSeq	919	chr12	+	16500075	16517344		4257	Hs.389700
ASHGA5P013697	2.08e-08	2.089e-06	2.23606	6.70522	6.62579	6.45948	6.50686	8.84955	8.77182	8.80259	8.81761	protein_coding	NM_198966	CCDS44853.1	PTHLH	RefSeq	1312	chr12	-	28111016	28122894	NM_198965	5744	Hs.591159
ASHGA5P051698	5e-11	1.11e-07	2.23348	8.13307	8.18085	8.14724	8.17134	10.4301	10.4133	10.3714	10.3516	protein_coding	NM_004267	CCDS3129.1	CHST2	RefSeq	4154	chr3	+	142838617	142842856		9435	Hs.8786
ASHGA5P010653	1.92e-09	6.2e-07	2.22759	11.114	11.0669	10.9572	11.0787	13.2367	13.2716	13.3293	13.2896	protein_coding	NM_001100	CCDS1578.1	ACTA1	RefSeq	1509	chr1	-	229566992	229569843		58	Hs.1288
ASHGA5P009071	6.48e-08	4.104e-06	2.22132	6.28109	5.99521	6.239	6.21979	8.46239	8.44257	8.34858	8.36682	protein_coding	ENST00000414819	CCDS656.1	PTGER3	GENCODE	2055	chr1	-	71418114	71513491	NM_198714	5733	Hs.445000
ASHGA5P056047	3.19e-08	2.73e-06	2.21908	5.15516	5.28739	5.20646	5.41821	7.5455	7.43141	7.47228	7.49435	protein_coding	NM_001172	CCDS9785.1	ARG2	RefSeq	1981	chr14	+	68086578	68118436		384	Hs.731415
ASHGA5P004504	0.00202992	0.00598312	2.20621	2.33025	3.85873	2.32345	3.50994	4.98381	5.10937	5.10701	5.64703	protein_coding	NM_054111	CCDS34435.1	IP6K3	RefSeq	2711	chr6	-	33689442	33714762	NM_001142883	117283	Hs.17253
ASHGA5P008018	1.13e-06	2.454e-05	2.19723	4.60423	4.85145	4.45298	4.67435	6.63369	6.8556	6.8925	6.99014	protein_coding	NM_022873	CCDS308.1	IFI6	RefSeq	860	chr1	-	27992571	27998724	NM_002038, NM_022872	2537	Hs.523847
ASHGA5P008540	5.1e-07	1.4817e-05	2.19712	4.19317	3.7997	4.10348	4.01803	6.22373	6.28127	6.0868	6.31106	protein_coding	NM_138324		PCSK6	RefSeq	3254	chr15	-	101886946	102030187		5046	Hs.498494
ASHGA5P039625	5.66e-07	1.607e-05	2.18986	5.03083	4.85953	5.28349	5.21311	7.36528	7.27538	7.23609	7.26967	protein_coding	NM_021833	CCDS3753.1	UCP1	RefSeq	1000	chr4	-	141481049	141489959		7350	Hs.249211
ASHGA5P003252	2.43e-06	4.0446e-05	2.18708	2.99944	3.07895	2.84399	2.80491	4.87578	5.00631	5.23424	5.3593	protein_coding	NM_015973	CCDS8183.1	GAL	RefSeq	778	chr11	+	68451982	68458643		51083	Hs.278959
ASHGA5P053466	1.5e-07	6.831e-06	2.14486	4.30645	4.03548	4.2856	4.32753	6.343	6.31453	6.3927	6.48427	protein_coding	NM_031461	CCDS6219.1	CRISPLD1	RefSeq	4334	chr8	+	75896707	75946793		83690	Hs.436542
ASHGA5P027654	4.02e-09	9.25e-07	2.13803	9.0366	8.95864	9.06719	8.9843	11.1735	11.235	11.0809	11.1094	protein_coding	ENST00000528880	CCDS53842.1	HCAR3	GENCODE	2137	chr12	-	123199302	123201439	NM_177551	8843	Hs.458425
ASHGA5P010379	1.1e-08	1.479e-06	2.13766	5.7998	5.70155	5.80376	5.84126	7.96015	8.02069	7.85622	7.85993	protein_coding	NM_002038	CCDS306.1	IFI6	RefSeq	836	chr1	-	27992571	27998724	NM_022872	2537	Hs.523847
ASHGA5P055620	9.74e-06	0.000104463	2.1372	5.64325	6.31684	5.77994	5.72154	7.96906	7.9805	8.10568	7.95512	protein_coding	NM_000432	CCDS31901.1	MYL2	RefSeq	855	chr12	-	111348623	111358404		4633	Hs.75535
ASHGA5P055628	6.22e-09	1.085e-06	2.13278	9.2279	9.32244	9.15306	9.16862	11.333	11.327	11.32	11.4231	protein_coding	NM_016816	CCDS41838.1	OAS1	RefSeq	1673	chr12	+	113344738	113357712		4938	Hs.524760
ASHGA5P042825	2.6e-10	3.11e-07	2.1236	5.59019	5.52569	5.47888	5.5853	7.6742	7.67054	7.66425	7.66548	protein_coding	ENST00000239462	CCDS30943.1	TNN	GENCODE	5008	chr1	+	175036993	175117202		63923	Hs.156369
ASHGA5P007363	1.7e-06	3.1706e-05	2.12215	4.05963	4.18747	4.23466	4.44474	6.50557	6.48389	6.16664	6.259	protein_coding	NM_138325		PCSK6	RefSeq	2358	chr15	-	101905078	102030187	NM_138324	5046	Hs.498494
ASHGA5P026262	2.53e-09	7.34e-07	2.1174	7.39555	7.29817	7.44155	7.44074	9.54283	9.47313	9.48385	9.54579	protein_coding	NM_203371	CCDS7861.1	FIBIN	RefSeq	3024	chr11	+	27015627	27018632		387758	Hs.712718
ASHGA5P035038	1.4e-10	2e-07	2.10258	5.96133	5.94509	5.87029	5.92954	8.00599	8.04485	8.05837	8.00734	protein_coding	NM_007008	CCDS42685.1	RTN4	RefSeq	1808	chr2	-	55199326	55237470		57142	Hs.429581
ASHGA5P007845	2.46e-07	9.153e-06	2.09403	5.88403	5.53536	5.78113	5.64651	7.81662	7.8086	7.72297	7.87497	protein_coding	NM_000618	CCDS9091.1	IGF1	RefSeq	7321	chr12	-	102789644	102874378	NM_001111284	3479	Hs.160562
ASHGA5P011075	3.01e-08	2.662e-06	2.08416	6.26144	6.10564	6.02016	6.05573	8.13538	8.20265	8.24382	8.19776	protein_coding	NM_021956	CCDS5048.1	GRIK2	RefSeq	4592	chr6	+	101846860	102517958		2898	Hs.98262
ASHGA5P005183	4.4e-05	0.000305675	2.06099	2.50734	2.68476	3.0643	2.32972	4.41312	4.86704	4.9265	4.62342	protein_coding	NM_016459	CCDS47273.1	MZB1	RefSeq	845	chr5	-	138723256	138725605		51237	Hs.409563
ASHGA5P008136	1.19e-07	5.971e-06	2.05063	5.55819	5.27316	5.39402	5.34844	7.32974	7.46767	7.48813	7.49079	protein_coding	NM_001142537	CCDS44634.1	LGALS12	RefSeq	1823	chr11	+	63275458	63284246	NM_001142535, NM_033101	85329	Hs.502774
ASHGA5P042316	6.22e-08	4.018e-06	2.0412	2.33025	2.33178	2.32345	2.32972	4.51315	4.25629	4.2687	4.44187	protein_coding	ENST00000244623	CCDS4642.1	OR2B6	GENCODE	942	chr6	+	27925018	27925960	ENST00000303324	26212	Hs.532145
ASHGA5P009072	2.1e-10	2.8e-07	2.03423	7.02583	6.95292	6.94229	7.01513	9.02871	9.01456	8.98621	9.04363	protein_coding	NM_198716	CCDS652.1	PTGER3	RefSeq	1844	chr1	-	71318035	71513491	NM_198714	5733	Hs.445000
ASHGA5P042501	0.000121091	0.000648008	2.01768	5.07784	4.15274	5.11205	4.94475	6.86684	6.87492	6.9013	6.71503	protein_coding	NM_018665	CCDS4977.1	DDX43	RefSeq	2707	chr6	+	74104284	74127289		55510	Hs.125507
ASHGA5P055627	1.47e-08	1.821e-06	2.01595	8.7936	8.72359	8.76424	8.85761	10.8266	10.8657	10.6815	10.8291	protein_coding	NM_002534	CCDS44980.1	OAS1	RefSeq	1470	chr12	+	113344738	113355831		4938	Hs.524760
ASHGA5P038437	2.2e-05	0.000185296	2.00927	6.13134	5.59555	5.36052	5.51229	7.61451	7.73737	7.64245	7.64245	protein_coding	NM_025041	CCDS3083.1	C3orf36	RefSeq	1683	chr3	-	133646989	133648656		80111	Hs.287691
ASHGA5P001861	1.58e-08	1.851e-06	2.00264	4.6182	4.53004	4.59292	4.64523	6.58756	6.71101	6.59844	6.49993	protein_coding	NM_014750	CCDS9723.1	DLGAP5	RefSeq	2993	chr14	-	55614833	55658396		9787	Hs.77695
ASHGA5P035630	3.37e-09	8.54e-07	1.99273	7.09962	7.17947	7.05666	7.01315	9.05852	9.11854	9.08558	9.05718	protein_coding	NM_057165	CCDS33411.2	COL6A3	RefSeq	4088	chr2	-	238280259	238322850	ENST00000392003	1293	Hs.233240
ASHGA5P001591	7.09e-06	8.4785e-05	1.98595	2.33025	2.33178	2.32345	2.32972	3.93094	4.58554	4.34047	4.40205	protein_coding	ENST00000237837	CCDS8526.1	FGF23	GENCODE	3018	chr12	-	4477392	4488894		8074	Hs.287370
ASHGA5P019610	9.78e-07	2.2427e-05	1.98119	5.70097	5.72932	5.46203	5.3478	7.60619	7.49936	7.4708	7.5885	protein_coding	NM_001184745	CCDS55415.1	PPP1R3F	RefSeq	2505	chrX	+	49126305	49144555		89801	Hs.433652
ASHGA5P003704	0.000252151	0.00113276	1.97876	4.44268	4.40874	4.37207	4.59914	7.17127	6.35052	6.09659	6.1193	protein_coding	NM_001884	CCDS4061.1	HAPLN1	RefSeq	4678	chr5	-	82934016	83016896		1404	Hs.2799
ASHGA5P001470	3.06e-08	2.681e-06	1.9591	6.84327	6.71296	6.82664	6.91012	8.72344	8.88481	8.74501	8.77614	protein_coding	NM_001086	CCDS33877.1	AADAC	RefSeq	1725	chr3	+	151531860	151546276		13	Hs.506908
ASHGA5P051406	7.75e-07	1.9559e-05	1.95624	4.40726	4.65046	4.46104	4.28311	6.51982	6.47036	6.28369	6.35296	protein_coding	NM_015869	CCDS2609.1	PPARG	RefSeq	1820	chr3	+	12393000	12475855		5468	Hs.162646
ASHGA5P012957	2.14e-05	0.000181492	1.94844	2.33025	2.7526	2.32345	2.32972	4.52311	4.06079	4.62643	4.31947	protein_coding	NM_002445	CCDS5997.1	MSR1	RefSeq	2960	chr8	-	15996825	16050300		4481	Hs.147635
ASHGA5P055508	6.1e-07	1.6782e-05	1.94119	4.42351	4.43822	4.2892	4.697	6.44927	6.34994	6.36737	6.44612	protein_coding	NM_007191	CCDS8971.1	WIF1	RefSeq	2240	chr12	-	65444403	65515346		11197	Hs.284122
ASHGA5P050866	1.75e-07	7.36e-06	1.93368	6.42468	6.3509	6.12986	6.35585	8.30016	8.25365	8.15554	8.28666	protein_coding	ENST00000392003	CCDS54439.1	COL6A3	GENCODE	3464	chr2	-	238280259	238322850	NM_057165	1293	Hs.233240
ASHGA5P011355	5.28e-07	1.5209e-05	1.93122	7.30185	7.03633	7.33884	7.3804	9.16508	9.26286	9.1022	9.25215	protein_coding	ENST00000370932	CCDS44160.1	PTGER3	GENCODE	1815	chr1	-	71318035	71513491		5733	Hs.445000
ASHGA5P011046	4.5e-07	1.3824e-05	1.92643	6.06869	5.9424	5.83498	6.16931	7.88067	7.98376	8.01632	7.84036	protein_coding	NM_006818	CCDS982.1	MLLT11	RefSeq	2180	chr1	+	151032150	151040973		10962	Hs.75823
ASHGA5P012676	0.00031182	0.00134119	1.91423	4.13821	3.27757	3.99771	4.39454	6.01115	5.82826	5.60484	6.02072	protein_coding	NM_014314	CCDS6526.1	DDX58	RefSeq	4759	chr9	-	32455299	32526322		23586	Hs.190622
ASHGA5P005895	1.56e-07	6.937e-06	1.90481	6.62236	6.36603	6.42468	6.54499	8.40983	8.43863	8.4476	8.28122	protein_coding	NM_181699	CCDS8348.1	PPP2R1B	RefSeq	2161	chr11	-	111597631	111637169	NM_181700	5519	Hs.584790
ASHGA5P034675	0.000310907	0.00133812	1.90031	2.33025	2.33178	2.76521	3.30817	4.71148	4.75844	4.27184	4.59489	protein_coding	NM_001002915	CCDS46122.1	IGFL2	RefSeq	906	chr19	+	46651038	46664561		147920	Hs.99376
ASHGA5P027653	1.46e-09	5.41e-07	1.89614	9.01747	8.99217	8.96894	9.10539	10.9387	10.9222	10.8879	10.9197	protein_coding	NM_177551	CCDS9235.1	HCAR2	RefSeq	2082	chr12	-	123185839	123187904	ENST00000528880	338442	Hs.524812
ASHGA5P012421	0.000234582	0.00107163	1.87465	2.94716	2.33178	2.32345	2.77871	4.71042	3.93261	4.65228	4.58439	protein_coding	NM_007015	CCDS9437.1	LECT1	RefSeq	1538	chr13	-	53277399	53313947	NM_001011705	11061	Hs.421391
ASHGA5P053207	7.24e-05	0.00044109	1.87435	2.33025	2.33178	3.07935	2.32972	4.37248	4.37529	4.54081	4.27991	protein_coding	NM_017460	CCDS5674.1	CYP3A4	RefSeq	2792	chr7	-	99354582	99381811	NM_000765, NM_000777, NM_001202855, NM_001256497, NR_033807, NR_033808, NR_033809, NR_033810, NR_033811, NR_033812	1576	Hs.728751
ASHGA5P037049	0.00028788	0.00126016	1.87286	3.11902	2.53097	2.6981	2.32972	5.08698	4.39706	4.41576	4.26944	protein_coding	ENST00000217429	CCDS42872.1	FAM83D	GENCODE	2429	chr20	+	37554954	37581703		81610	Hs.726442
ASHGA5P053119	4e-05	0.000285509	1.87092	3.5588	2.97855	2.97855	3.08176	4.81676	5.29208	5.08849	4.88401	protein_coding	ENST00000313375	CCDS5553.1	MLXIPL	GENCODE	3278	chr7	-	73007523	73038870	NM_032953	51085	Hs.647055
ASHGA5P004124	4.54e-09	9.28e-07	1.86896	8.13209	8.10438	8.00637	8.07312	9.9383	9.99267	9.98332	9.8775	protein_coding	NM_014476	CCDS3844.1	PDLIM3	RefSeq	2853	chr4	-	186421814	186456712		27295	Hs.731826
ASHGA5P004783	1.07e-09	4.73e-07	1.86221	9.35374	9.40813	9.29129	9.32567	11.1973	11.1654	11.2282	11.2367	protein_coding	ENST00000297205	CCDS5614.1	STEAP1	GENCODE	1313	chr7	+	89783688	89794141		26872	Hs.61635
ASHGA5P026873	3.63e-06	5.361e-05	1.8617	2.33025	2.33178	2.41905	2.32972	4.34031	3.94001	4.12713	4.45014	protein_coding	ENST00000320891	CCDS31702.1	OR10G4	GENCODE	936	chr11	+	123886281	123887217		390264	Hs.553760
ASHGA5P025207	3.35e-05	0.00025006	1.86114	5.27664	5.63467	5.50558	4.96434	7.07465	7.17375	7.12713	7.45025	protein_coding	NM_001191055		ERVV-2	RefSeq	2482	chr19	+	53547990	53554380		100271846	Hs.420445
ASHGA5P054316	9.81e-08	5.293e-06	1.85862	4.82484	4.91082	4.78636	4.96595	6.60884	6.76546	6.83544	6.7127	protein_coding	NM_000740	CCDS1616.1	CHRM3	RefSeq	2757	chr1	+	239792372	240072717		1131	Hs.7138
ASHGA5P026874	3.4e-05	0.000252628	1.85655	2.33025	2.33178	2.32345	2.32972	3.69039	4.32583	4.45165	4.27353	protein_coding	ENST00000375024	CCDS31703.1	OR10G9	GENCODE	936	chr11	+	123893719	123894655		219870	Hs.553636
ASHGA5P042686	5.83e-09	1.051e-06	1.85212	8.03941	7.90866	7.90271	7.89571	9.74121	9.82269	9.81223	9.77884	protein_coding	NM_025217	CCDS5222.1	ULBP2	RefSeq	1362	chr6	+	150263135	150270368		80328	Hs.656778
ASHGA5P054298	1.33e-06	2.7503e-05	1.84924	4.65688	4.78132	4.82465	5.06927	6.75064	6.71894	6.705	6.5545	protein_coding	NM_001010984	CCDS31054.1	SPRTN	RefSeq	4618	chr1	+	231473681	231490769	NM_001261462	83932	Hs.554892
ASHGA5P037263	0.000430501	0.00172796	1.8415	2.63162	3.03484	2.32345	2.32972	3.95581	4.20409	4.77559	4.75014	protein_coding	NM_181612	CCDS13598.1	KRTAP19-6	RefSeq	330	chr21	-	31913853	31914181		337973	Hs.553695
ASHGA5P055337	9.06e-09	1.363e-06	1.8408	7.27366	7.31105	7.3577	7.30231	9.19467	9.20982	9.04253	9.16091	protein_coding	NM_002820	CCDS8715.1	PTHLH	RefSeq	1881	chr12	-	28115253	28124916	NM_198964	5744	Hs.591159
ASHGA5P052412	0.00203141	0.00598555	1.83683	4.46373	3.9246	2.80368	3.92632	5.54037	5.69789	5.72932	5.49806	protein_coding	NM_005733	CCDS4199.1	KIF20A	RefSeq	3471	chr5	+	137514416	137523404		10112	Hs.718626
ASHGA5P004987	1.72e-07	7.294e-06	1.83418	7.17375	7.15781	6.89266	7.01081	8.86092	8.88444	8.93195	8.89445	protein_coding	NM_006169	CCDS8368.1	NNMT	RefSeq	1579	chr11	+	114166534	114183238		4837	Hs.503911
ASHGA5P047488	3.09e-08	2.683e-06	1.826	9.12061	8.99848	9.2179	9.2025	10.9437	10.9796	10.9651	10.955	protein_coding	NM_152635	CCDS7318.1	OIT3	RefSeq	2361	chr10	+	74653338	74692787		170392	Hs.8366
ASHGA5P055630	5.2e-08	3.587e-06	1.8253	7.51885	7.32898	7.29778	7.29894	9.14208	9.19153	9.2179	9.19424	protein_coding	NM_002535	CCDS41839.1	OAS2	RefSeq	3647	chr12	+	113416273	113448503		4939	Hs.414332
ASHGA5P041704	1.83e-07	7.454e-06	1.82497	9.71444	9.7874	9.58041	9.65162	11.3649	11.5078	11.6099	11.5512	protein_coding	ENST00000343677	CCDS4577.1	HIST1H1C	GENCODE	732	chr6	-	26055967	26056699		3006	Hs.7644
ASHGA5P001586	6.48e-08	4.104e-06	1.81469	6.79713	6.62	6.67587	6.8386	8.52337	8.57442	8.6036	8.48897	protein_coding	NM_001040058	CCDS43250.1	SPP1	RefSeq	1641	chr4	+	88896801	88904563	NM_000582	6696	Hs.313
ASHGA5P050377	1.16e-07	5.903e-06	1.80586	8.06379	8.14778	8.23938	8.21005	9.83426	10.0677	9.98029	10.0022	protein_coding	NM_207315	CCDS42648.1	CMPK2	RefSeq	3014	chr2	-	6988439	7005950	NR_046236	129607	Hs.7155
ASHGA5P050236	1.63e-09	5.62e-07	1.79752	10.0929	10.0064	10.0112	10.1226	11.8442	11.8573	11.841	11.8806	protein_coding	NM_000041	CCDS12647.1	APOE	RefSeq	1223	chr19	+	45409038	45412650		348	Hs.654439
ASHGA5P054331	0.000128976	0.000677876	1.78476	3.31026	3.11277	2.74633	3.10424	4.60423	4.96329	4.56335	5.28174	protein_coding	NM_015446	CCDS1629.2	AHCTF1	RefSeq	8643	chr1	-	247002401	247094726		25909	Hs.300887
ASHGA5P012735	1.87e-06	3.3921e-05	1.78395	6.30112	5.86502	6.19513	6.23621	7.95425	7.9592	7.88142	7.93842	protein_coding	NM_001029989	CCDS32269.1	KIAA0101	RefSeq	1345	chr15	-	64657210	64673702		9768	Hs.81892
ASHGA5P039448	6.24e-06	7.7445e-05	1.78245	5.90955	5.55577	5.48283	5.80627	7.30518	7.44061	7.51349	7.62493	protein_coding	NM_002704	CCDS3563.1	PPBP	RefSeq	1307	chr4	-	74852155	74853907		5473	Hs.2164
ASHGA5P001710	2.8e-07	9.959e-06	1.78092	6.36055	6.2466	6.08714	6.35798	8.01187	8.13172	8.04485	7.9875	protein_coding	NM_138617	CCDS30636.1	RHCE	RefSeq	1223	chr1	-	25688739	25747363		6006	Hs.523054
ASHGA5P005399	0.000100718	0.000561041	1.77967	4.50838	4.56282	4.76959	3.8731	6.26106	6.12254	6.19267	6.25627	protein_coding	NM_002045	CCDS33830.1	GAP43	RefSeq	1747	chr3	+	115342150	115440334		2596	Hs.134974
ASHGA5P017275	2.91e-06	4.6078e-05	1.76976	2.33025	2.33178	2.32345	2.32972	4.09585	3.84106	4.09808	4.35926	protein_coding	ENST00000439576	CCDS53970.1	ACAN	GENCODE	8840	chr15	+	89346673	89418585		176	Hs.2159
ASHGA5P034072	2.35e-08	2.304e-06	1.76475	9.7791	9.75205	9.58157	9.6737	11.4498	11.4278	11.4993	11.4685	protein_coding	NM_005101	CCDS6.1	ISG15	RefSeq	685	chr1	+	948846	949919		9636	Hs.458485
ASHGA5P053191	3.77e-08	3.001e-06	1.75899	10.1554	10.1194	9.94063	10.0426	11.8537	11.7737	11.8307	11.8359	protein_coding	NM_006528	CCDS5632.1	TFPI2	RefSeq	1203	chr7	-	93515744	93520065		7980	Hs.438231
ASHGA5P056129	3.55e-06	5.2807e-05	1.75834	5.72378	5.72211	5.6546	6.12563	7.52766	7.56387	7.60472	7.56323	protein_coding	ENST00000329597	CCDS9928.1	SERPINA5	GENCODE	2312	chr14	+	95047730	95059457		5104	Hs.159628
ASHGA5P051837	3.47e-09	8.68e-07	1.75185	12.3873	12.3757	12.3406	12.3455	14.1177	14.2028	14.0656	14.0703	protein_coding	ENST00000343267	CCDS33925.1	APOD	GENCODE	1130	chr3	-	195295572	195311076		347	Hs.522555
ASHGA5P009096	4.87e-09	9.71e-07	1.74584	6.81058	6.73432	6.75798	6.6789	8.47601	8.44089	8.55032	8.49793	protein_coding	NM_182749	CCDS33525.1	N6AMT1	RefSeq	926	chr21	-	30248385	30257695		29104	Hs.163846
ASHGA5P010145	8.4e-10	4.54e-07	1.74105	13.9839	13.9263	13.9733	13.9223	15.6749	15.6749	15.7558	15.6645	protein_coding	NM_001014975	CCDS53452.1	CFH	RefSeq	1835	chr1	+	196621007	196670695		3075	Hs.363396
ASHGA5P012205	1e-11	5e-08	1.73836	14.4894	14.4755	14.4405	14.4755	16.1942	16.2213	16.1976	16.2213	protein_coding	NM_002521	CCDS140.1	NPPB	RefSeq	708	chr1	-	11917520	11918992		4879	Hs.219140
ASHGA5P043294	3.59e-08	2.935e-06	1.73835	12.2849	12.1967	12.0807	12.1308	13.8506	13.946	13.904	13.946	protein_coding	NM_006684	CCDS41451.1	CFHR4	RefSeq	1440	chr1	+	196857143	196887843	NM_001201550, NM_001201551	10877	Hs.710100
ASHGA5P001719	2e-09	6.33e-07	1.73719	7.62304	7.69335	7.6916	7.65823	9.36259	9.39995	9.37526	9.47717	protein_coding	NM_007115	CCDS2193.1	TNFAIP6	RefSeq	1439	chr2	+	152214105	152236562		7130	Hs.437322
ASHGA5P010772	1.57e-09	5.61e-07	1.72821	11.6288	11.6681	11.749	11.7236	13.4497	13.4137	13.3975	13.4213	protein_coding	NM_021023	CCDS30958.1	CFHR3	RefSeq	1667	chr1	+	196743929	196763203	NM_001166624	10878	Hs.709217
ASHGA5P039982	1.17e-05	0.000119245	1.72686	3.62444	3.22972	3.81689	3.5297	5.18729	5.21072	5.38125	5.32893	protein_coding	NM_002993	CCDS3560.1	CXCL6	RefSeq	1677	chr4	+	74702272	74704477		6372	Hs.164021
ASHGA5P029080	2.89e-09	7.81e-07	1.72239	8.89415	8.90784	8.90892	8.84378	10.6559	10.6629	10.5747	10.5508	protein_coding	NM_021914	CCDS9650.1	CFL2	RefSeq	3125	chr14	-	35179587	35183023		1073	Hs.180141
ASHGA5P009128	1.56e-06	3.0103e-05	1.71195	5.67531	5.44981	5.71541	5.35778	7.21873	7.24626	7.35298	7.22813	protein_coding	NM_001135	CCDS53971.1	ACAN	RefSeq	8543	chr15	+	89346673	89418585	ENST00000439576	176	Hs.2159
ASHGA5P004997	1.03e-05	0.00010901	1.71189	4.16423	4.46912	4.13622	4.49523	5.95152	6.07044	6.2378	5.85261	protein_coding	NM_014736	CCDS10193.1	KIAA0101	RefSeq	1508	chr15	-	64657210	64673702		9768	Hs.81892
ASHGA5P041724	0.00334304	0.008969	1.70289	4.55366	3.78316	3.83756	3.61584	6.52126	5.48864	5.41043	5.18147	protein_coding	ENST00000359611	CCDS4639.1	HIST1H2AM	GENCODE	487	chr6	-	27860476	27860963		8336	Hs.134999
ASHGA5P014059	1.54e-07	6.877e-06	1.69178	6.57013	6.4855	6.31963	6.3502	8.13153	8.15554	8.13652	8.06898	protein_coding	NM_001130159	CCDS44417.1	STOX1	RefSeq	1237	chr10	+	70587293	70652816		219736	Hs.37636
ASHGA5P001457	9.05e-05	0.000517401	1.6865	3.40507	2.7814	3.11194	2.64207	4.58915	4.53857	4.7824	4.77634	protein_coding	NM_004567	CCDS2771.1	PFKFB4	RefSeq	3503	chr3	-	48555116	48594227		5210	Hs.476217
ASHGA5P007283	1.54e-06	2.9893e-05	1.67478	4.80277	4.56543	4.72539	4.86356	6.25594	6.56138	6.4284	6.41054	protein_coding	NM_002463	CCDS13672.1	MX2	RefSeq	2961	chr21	+	42733949	42780869		4600	Hs.926
ASHGA5P032371	1.59e-08	1.851e-06	1.67156	8.95401	8.85882	8.91535	8.88596	10.6635	10.5735	10.4859	10.5774	protein_coding	NM_001130677	CCDS45661.1	C17orf96	RefSeq	3232	chr17	-	36827958	36831187		100170841	Hs.445574
ASHGA5P014058	1.56e-07	6.937e-06	1.66994	6.16235	6.16334	5.92968	6.03761	7.683	7.73138	7.79116	7.76719	protein_coding	NM_001130160	CCDS44416.1	STOX1	RefSeq	1037	chr10	+	70587293	70652816		219736	Hs.37636
ASHGA5P005189	1e-11	5e-08	1.66915	10.947	10.9572	10.9859	10.9575	12.6273	12.6358	12.6501	12.6111	protein_coding	NM_001043351	CCDS41400.1	TPM3	RefSeq	3212	chr1	-	154127779	154155725	NM_001043353, NM_152263	7170	Hs.644306
ASHGA5P055629	3.15e-06	4.869e-05	1.66503	4.83969	4.54781	4.7717	5.03096	6.41676	6.48004	6.47843	6.47506	protein_coding	NM_001032731	CCDS44982.1	OAS2	RefSeq	2123	chr12	+	113416273	113426610		4939	Hs.414332
ASHGA5P006745	1.5e-08	1.821e-06	1.65883	7.17076	7.17565	7.05806	7.24626	8.78486	8.82919	8.82966	8.84235	protein_coding	NM_001043353	CCDS41401.1	TPM3	RefSeq	4539	chr1	-	154127779	154155725	NM_001043352	7170	Hs.644306
ASHGA5P006355	3.67e-08	2.957e-06	1.65734	5.73975	5.66933	5.55543	5.57071	7.26909	7.29939	7.25476	7.34133	protein_coding	NM_001007156	CCDS32323.1	NTRK3	RefSeq	4141	chr15	-	88520595	88799962		4916	Hs.410969
ASHGA5P050696	2.66e-09	7.42e-07	1.64736	9.42806	9.39427	9.50632	9.39154	11.0963	11.0435	11.0637	11.1061	protein_coding	ENST00000412271	CCDS2231.1	DHRS9	GENCODE	1465	chr2	+	169937616	169952677	NM_001142270, NM_005771, NM_199204	10170	Hs.179608
ASHGA5P039535	0.000825801	0.00291419	1.64531	3.19975	3.40692	3.4625	2.32972	4.80515	4.71141	4.64046	4.8231	protein_coding	NM_014421	CCDS3675.1	DKK2	RefSeq	3659	chr4	-	107842958	107957453		27123	Hs.211869
ASHGA5P034509	0.00358266	0.00948722	1.64282	2.33025	2.33178	3.58914	3.43111	4.77838	4.64759	4.34031	4.48729	protein_coding	ENST00000344824	CCDS46007.1	TPM4	GENCODE	2630	chr19	+	16178316	16213813		7171	Hs.631618
ASHGA5P050745	5.4e-10	3.63e-07	1.63837	9.86337	9.84473	9.8028	9.85353	11.5208	11.4848	11.4836	11.4287	protein_coding	NM_139266	CCDS42793.1	STAT1	RefSeq	2798	chr2	-	191840262	191878976		6772	Hs.642990
ASHGA5P038242	0.0130674	0.02766	1.63364	2.33025	3.00179	3.03277	2.81104	3.60337	3.76389	5.3894	4.95375	protein_coding	NM_019079	CCDS619.1	L1TD1	RefSeq	3894	chr1	+	62660473	62678001	NM_001164835	54596	Hs.685462
ASHGA5P047856	3.7e-10	3.22e-07	1.63101	12.4368	12.393	12.3798	12.3467	13.9905	14.024	14.0444	14.0215	protein_coding	NM_000519	CCDS31376.1	HBD	RefSeq	774	chr11	-	5254058	5255858		3045	Hs.699280
ASHGA5P008735	0.000762216	0.00273221	1.6296	2.33025	3.25602	3.08064	3.50279	4.541	4.62445	4.82471	4.69793	protein_coding	NM_138616	CCDS30634.1	RHCE	RefSeq	1165	chr1	-	25688739	25747363		6006	Hs.523054
ASHGA5P029507	0.00107288	0.00358686	1.62679	2.33025	3.41928	2.32345	2.87015	4.35068	4.287	4.19487	4.61773	protein_coding	ENST00000307169	CCDS9657.1	INSM2	GENCODE	3013	chr14	+	36003247	36006260		84684	Hs.62813
ASHGA5P002282	0.00486956	0.0122745	1.624	2.78257	3.74115	3.69108	2.32972	4.79907	5.09113	4.41612	4.73421	protein_coding	NM_002420	CCDS10024.2	TRPM1	RefSeq	5724	chr15	-	31293263	31393929	NM_001252020, NM_001252024	4308	Hs.155942
ASHGA5P011710	0.00284103	0.00783977	1.62062	2.9243	3.03165	4.11325	2.62764	4.63867	4.90196	4.68249	4.95621	protein_coding	NM_170693	CCDS13321.1	SGK2	RefSeq	1913	chr20	+	42187634	42214273		10110	Hs.300863
ASHGA5P041939	6.14e-05	0.000389003	1.61812	3.12156	3.89522	3.56147	3.58221	5.11667	5.26805	5.10152	5.14667	protein_coding	NM_002043	CCDS5020.2	GABRR2	RefSeq	1631	chr6	-	89967238	90024967		2570	Hs.719891
ASHGA5P017753	3.87e-08	3.041e-06	1.61175	9.61097	9.54123	9.5161	9.53585	11.0886	11.2655	11.1016	11.1954	protein_coding	NM_001032409	CCDS31905.1	OAS1	RefSeq	1575	chr12	+	113344738	113357712		4938	Hs.524760
ASHGA5P035601	1.34e-06	2.7575e-05	1.60506	4.1917	4.51412	4.2248	4.17137	5.91798	5.82154	5.92608	5.85662	protein_coding	NM_025243	CCDS2468.1	SLC19A3	RefSeq	3775	chr2	-	228549925	228582745		80704	Hs.221597
ASHGA5P035367	4.59e-09	9.28e-07	1.60333	6.39499	6.35879	6.33658	6.38853	7.88945	7.98995	8.02772	7.98509	protein_coding	ENST00000325926	CCDS2198.1	RPRM	GENCODE	1471	chr2	-	154333851	154335322		56475	Hs.100890
ASHGA5P011308	0.000242669	0.00109902	1.59985	3.80779	3.69869	3.32264	3.02691	5.06341	4.86582	5.3478	4.97838	protein_coding	NM_000074	CCDS14659.1	CD40LG	RefSeq	1834	chrX	+	135730335	135742549		959	Hs.592244
ASHGA5P055591	2.34e-07	8.849e-06	1.59604	6.87334	6.61282	6.63206	6.69788	8.25807	8.33086	8.33417	8.27716	protein_coding	NM_001111285	CCDS44962.1	IGF1	RefSeq	949	chr12	-	102811453	102874378		3479	Hs.160562
ASHGA5P055831	0.000238629	0.00108566	1.59396	3.18005	2.33178	2.53299	2.32972	4.13902	4.21452	4.11034	4.28652	protein_coding	ENST00000298440	CCDS9482.1	OXGR1	GENCODE	2285	chr13	-	97637972	97646604		27199	Hs.352218
ASHGA5P036810	1.65e-08	1.879e-06	1.59194	9.13308	9.06791	9.1976	9.16182	10.7483	10.772	10.7613	10.6465	protein_coding	NM_003064	CCDS13347.1	SLPI	RefSeq	598	chr20	-	43880878	43883206		6590	Hs.517070
ASHGA5P047769	9.64e-09	1.398e-06	1.59108	9.67171	9.72651	9.75052	9.79639	11.2767	11.3324	11.396	11.3043	protein_coding	NM_022120	CCDS445.1	OXCT2	RefSeq	1824	chr1	-	40235196	40237020		64064	Hs.472491
ASHGA5P033242	1.43e-06	2.8774e-05	1.58518	5.30378	5.15396	5.16401	4.98137	6.79213	6.64245	6.65507	6.85417	protein_coding	ENST00000332822	CCDS11589.1	NOG	GENCODE	1892	chr17	+	54671059	54672951		9241	Hs.248201
ASHGA5P009474	3.04e-07	1.0474e-05	1.58205	5.34588	5.27996	5.36671	5.36398	6.86087	7.02689	6.77756	7.0194	protein_coding	NM_004100	CCDS5165.1	EYA4	RefSeq	5697	chr6	+	133562494	133853258	NM_172103	2070	Hs.596680
ASHGA5P013749	0.00437517	0.0112091	1.5774	2.33025	2.814	3.41322	3.40123	3.86337	4.65733	4.8085	4.9391	protein_coding	NM_182899	CCDS43562.1	CREB5	RefSeq	8188	chr7	+	28338939	28865511		9586	Hs.437075
ASHGA5P037074	0.000100017	0.00055885	1.57667	5.72396	5.05957	4.98472	5.06242	6.81805	6.79683	6.76003	6.76243	protein_coding	NM_002638	CCDS13344.1	PI3	RefSeq	579	chr20	+	43803539	43805185		5266	Hs.112341
ASHGA5P008008	1.97e-07	7.851e-06	1.57584	7.86279	7.64125	7.80089	7.88534	9.34441	9.32428	9.4216	9.40334	protein_coding	NM_001032281	CCDS33349.1	TFPI	RefSeq	1166	chr2	-	188343304	188419219		7035	Hs.516578
ASHGA5P000900	1.17e-07	5.913e-06	1.57386	8.81231	8.71575	8.77828	8.91773	10.4198	10.4461	10.2888	10.3648	protein_coding	NM_017414	CCDS13752.1	USP18	RefSeq	2037	chr22	+	18632757	18660162		11274	Hs.38260
ASHGA5P004979	0.000140826	0.000723809	1.57307	3.10848	3.24622	2.826	3.38066	5.02199	4.34264	4.78446	4.70455	protein_coding	NM_139320	CCDS32184.1	CHRFAM7A	RefSeq	2858	chr15	-	30653442	30685864	ENST00000397827	89832	Hs.510853
ASHGA5P013836	8.44e-08	4.796e-06	1.56375	6.97763	7.07411	6.99494	7.17056	8.68992	8.56855	8.58936	8.62441	protein_coding	NM_005037	CCDS2610.2	PPARG	RefSeq	1818	chr3	+	12329348	12475855		5468	Hs.162646
ASHGA5P009966	0.00244729	0.00696195	1.56211	3.51632	3.638	3.73859	3.00594	4.80057	4.59439	4.94565	5.80667	protein_coding	NM_001122607	CCDS46646.1	RUNX1	RefSeq	2722	chr21	-	36193573	36260987		861	Hs.149261
ASHGA5P010330	8.81e-05	0.000508048	1.55772	6.28587	5.69317	5.53124	5.82897	7.28437	7.39827	7.39442	7.49309	protein_coding	NM_001040060	CCDS34027.1	SPP1	RefSeq	1560	chr4	+	88896801	88904563		6696	Hs.313
ASHGA5P056043	1.22e-05	0.000122743	1.55516	4.45374	4.81073	4.97134	4.73963	6.18796	6.29827	6.28359	6.42623	protein_coding	NM_016445	CCDS9782.1	PLEK2	RefSeq	1479	chr14	-	67853699	67878828		26499	Hs.170473
ASHGA5P003675	5.86e-08	3.897e-06	1.55306	6.8015	6.79093	6.62797	6.78541	8.24831	8.28463	8.36307	8.32205	protein_coding	NM_012190	CCDS3034.1	ALDH1L1	RefSeq	3306	chr3	-	125822403	125899645	NM_001270364, NM_001270365	10840	Hs.434435
ASHGA5P009491	9.15e-06	9.9786e-05	1.55304	4.75502	5.13562	4.65972	4.96847	6.39283	6.47267	6.35442	6.51108	protein_coding	NM_001170697	CCDS11027.1	SPATA22	RefSeq	1423	chr17	-	3343305	3375126	NM_001170695, NM_001170696, NM_001170698, NM_032598	84690	Hs.351068
ASHGA5P004952	5.5e-09	1.036e-06	1.55111	8.22783	8.13172	8.10134	8.08596	9.69068	9.6762	9.68196	9.70244	protein_coding	NM_018455	CCDS10931.1	CENPN	RefSeq	1465	chr16	+	81040102	81056487		55839	Hs.726537
ASHGA5P053542	4.18e-07	1.3176e-05	1.54317	6.24036	6.27606	6.34428	6.51895	7.8952	7.91257	7.81806	7.92652	protein_coding	NM_002546	CCDS6326.1	TNFRSF11B	RefSeq	2354	chr8	-	119935795	119964383		4982	Hs.81791
ASHGA5P005518	1.95e-07	7.804e-06	1.54027	6.47021	6.35209	6.5176	6.47874	7.93601	8.12773	7.92897	7.98702	protein_coding	NM_198719	CCDS657.1	PTGER3	RefSeq	2353	chr1	-	71436463	71513491		5733	Hs.445000
ASHGA5P022768	1.65e-07	7.113e-06	1.53742	4.06478	3.98131	4.15593	3.91299	5.52499	5.60565	5.53471	5.59934	protein_coding	NM_018092	CCDS10727.1	NETO2	RefSeq	3692	chr16	-	47115430	47177936		81831	Hs.645802
ASHGA5P003039	4.75e-06	6.4027e-05	1.53183	5.24846	5.26385	4.89054	5.22066	6.68245	6.75321	6.75215	6.56302	protein_coding	NM_006952	CCDS2985.1	UPK1B	RefSeq	2060	chr3	+	118892424	118924000		7348	Hs.271580
ASHGA5P001300	0.00323875	0.00873606	1.52898	2.82639	2.33178	2.70811	3.75881	4.44841	4.50912	4.6603	4.12319	protein_coding	NM_000586	CCDS3726.1	IL2	RefSeq	822	chr4	-	123372625	123377650		3558	Hs.89679
ASHGA5P052298	7.75e-06	8.9994e-05	1.52708	5.53628	5.79228	5.44418	5.36504	7.06359	7.08739	7.18015	6.915	protein_coding	NM_005242	CCDS4033.1	F2RL1	RefSeq	2883	chr5	+	76114832	76131140		2150	Hs.732238
ASHGA5P009467	2.57e-07	9.423e-06	1.51836	7.13194	6.9367	6.99821	6.89276	8.49778	8.51999	8.58107	8.43423	protein_coding	NM_001012338	CCDS32322.1	NTRK3	RefSeq	3004	chr15	-	88419987	88799962	NM_001243101, NM_002530	4916	Hs.410969
ASHGA5P054685	5.1e-10	3.63e-07	1.51425	12.9704	12.9235	12.9297	12.8974	14.4405	14.4779	14.4534	14.4063	protein_coding	NM_000518	CCDS7753.1	HBB	RefSeq	626	chr11	-	5246695	5248301		3043	Hs.523443
ASHGA5P037665	0.00104894	0.00352271	1.50759	3.37078	4.37755	3.49126	3.80668	4.91228	5.34831	5.37039	5.44565	protein_coding	ENST00000248980	CCDS46694.1	RFPL2	GENCODE	1496	chr22	-	32586421	32589466	ENST00000248983, ENST00000249007, ENST00000397468, ENST00000400236, NM_001159546	10739	Hs.157427
ASHGA5P051645	2.89e-07	1.0153e-05	1.50589	8.15719	7.99274	7.97768	8.15486	9.54719	9.65124	9.49142	9.61619	protein_coding	NM_053032	CCDS46897.1	MYLK	RefSeq	2679	chr3	-	123331142	123339530	NM_053031	4638	Hs.477375
ASHGA5P011078	0.0055217	0.0135596	1.50385	3.77547	2.33178	3.44006	3.42615	4.83427	4.9385	4.25438	4.96173	protein_coding	NM_022091	CCDS5047.1	ASCC3	RefSeq	3470	chr6	-	101304178	101329224		10973	Hs.486031
ASHGA5P045751	3.81e-06	5.5309e-05	1.50194	5.9424	5.69034	5.80334	6.10471	7.40045	7.3577	7.46092	7.32949	protein_coding	NM_199135	CCDS43833.1	FOXD4L3	RefSeq	2218	chr9	+	70917782	70920000	NM_001085476, NM_012184, NM_207305	286380	Hs.449471
ASHGA5P004903	1.76e-07	7.376e-06	1.49148	11.9294	11.8932	11.9308	11.9204	13.4834	13.5024	13.2623	13.3916	protein_coding	NM_005532	CCDS32148.1	IFI27	RefSeq	656	chr14	+	94577078	94583033	NM_001130080	3429	Hs.532634
ASHGA5P042313	1.82e-07	7.454e-06	1.4905	8.72283	8.623	8.73676	8.8154	10.2888	10.2601	10.1104	10.2007	protein_coding	NM_021968	CCDS4630.1	HIST1H4J	RefSeq	356	chr6	+	27791902	27792258		8363	Hs.278483
ASHGA5P004883	0.00128644	0.00414209	1.48789	3.43326	2.33178	3.29958	3.27564	4.45994	4.65961	4.71373	4.45856	protein_coding	NM_014579	CCDS9563.1	SLC39A2	RefSeq	1418	chr14	+	21467413	21470034		29986	Hs.175783
ASHGA5P012075	7.91e-09	1.246e-06	1.48458	11.1515	11.1176	11.0383	11.0602	12.5256	12.5626	12.6092	12.6086	protein_coding	NM_001193335		ASPN	RefSeq	2308	chr9	-	95218488	95244844		54829	Hs.435655
ASHGA5P048228	1.21e-07	5.988e-06	1.47835	10.3996	10.364	10.3804	10.4548	11.749	11.8781	11.9081	11.977	protein_coding	ENST00000311330	CCDS8134.1	CD248	GENCODE	2558	chr11	-	66081957	66084515		57124	Hs.195727
ASHGA5P052866	6.56e-06	8.0335e-05	1.47746	5.13171	5.12462	5.14379	5.50631	6.69751	6.5999	6.79035	6.7285	protein_coding	NM_004833	CCDS1181.1	AIM2	RefSeq	1485	chr1	-	159032274	159046647		9447	Hs.733411
ASHGA5P039983	9.4e-10	4.64e-07	1.47276	6.77361	6.82006	6.78506	6.74449	8.22057	8.2329	8.29415	8.26664	protein_coding	NM_002620	CCDS3561.1	PF4V1	RefSeq	741	chr4	+	74719012	74720198		5197	Hs.72933
ASHGA5P047580	1.47e-07	6.813e-06	1.47047	7.13365	7.11512	6.90322	7.05281	8.50296	8.54193	8.50869	8.53309	protein_coding	NM_001031683	CCDS31241.1	IFIT3	RefSeq	2464	chr10	+	91092238	91100725		3437	Hs.731813
ASHGA5P048393	0.000159286	0.000795993	1.47005	2.86657	2.33178	3.0944	2.92347	4.29977	4.32109	4.37932	4.09624	protein_coding	ENST00000344327	CCDS8311.1	TRPC6	GENCODE	4612	chr11	-	101322294	101454659		7225	Hs.159003
ASHGA5P037992	4.53e-05	0.0003132	1.46606	5.52852	5.68799	5.17991	5.13127	6.85192	6.74899	6.93792	6.85309	protein_coding	NM_181773	CCDS13985.1	APOBEC3H	RefSeq	1070	chr22	+	39493228	39500072	ENST00000348946, NM_001166003	164668	Hs.440515
ASHGA5P054207	5.83e-05	0.000374883	1.46068	4.24878	4.0342	4.31563	3.80619	5.74362	5.40915	5.40491	5.68988	protein_coding	NM_001008	CCDS14773.1	RPS4Y1	RefSeq	910	chrY	+	2709622	2734997		6192	Hs.282376
ASHGA5P005753	0.000378405	0.00156857	1.4548	3.5818	3.19588	3.03861	3.10393	4.67988	4.24477	5.0238	4.79095	protein_coding	NM_002543	CCDS8618.1	OLR1	RefSeq	2533	chr12	-	10310898	10324790		4973	Hs.412484
ASHGA5P038067	1.12e-07	5.765e-06	1.44468	6.79602	6.6063	6.68421	6.76174	8.19323	8.08213	8.15623	8.19539	protein_coding	NM_138433	CCDS14097.2	KLHDC7B	RefSeq	3008	chr22	+	50986461	50989452		113730	Hs.137007
ASHGA5P006751	2.39e-08	2.33e-06	1.44315	6.81523	6.85122	6.82544	6.95108	8.24746	8.35743	8.29725	8.31344	protein_coding	NM_001071	CCDS11821.1	TYMS	RefSeq	1603	chr18	+	657603	673499		7298	Hs.369762
ASHGA5P012076	5.02e-09	9.85e-07	1.44141	11.266	11.1375	11.2077	11.2	12.6724	12.612	12.6324	12.6599	protein_coding	NM_017680		ASPN	RefSeq	2541	chr9	-	95218488	95244844		54829	Hs.435655
ASHGA5P053215	5e-10	3.63e-07	1.44103	12.0247	11.9676	12.0224	11.9727	13.439	13.4125	13.4271	13.4728	protein_coding	ENST00000443333	CCDS30932.1	DUSP27	GENCODE	4034	chr1	+	167064086	167098402		92235	Hs.632462
ASHGA5P041353	0.00549839	0.0135123	1.43964	3.10247	2.51795	3.2012	4.05584	4.78963	4.73791	4.81773	4.29073	protein_coding	NM_001146319	CCDS54891.1	GRAMD3	RefSeq	2785	chr5	+	125695787	125829853		65983	Hs.363558
ASHGA5P013344	3.13e-06	4.8492e-05	1.43672	4.87735	4.80899	4.6901	4.91929	6.21742	6.16351	6.47124	6.19044	protein_coding	ENST00000456098	CCDS44961.1	IGF1	GENCODE	7370	chr12	-	102789644	102874378		3479	Hs.160562
ASHGA5P052679	4.33e-09	9.28e-07	1.43623	13.2005	13.2678	13.144	13.19	14.6756	14.6263	14.6165	14.6288	protein_coding	NM_002124	CCDS47409.1	HLA-DRB1	RefSeq	1280	chr6	-	32546546	32557613	NM_001243965, NM_021983	3123	Hs.534322
ASHGA5P050378	5.73e-05	0.000370982	1.43336	6.73077	6.49177	6.62877	7.12771	8.06052	8.22984	8.17447	8.24764	protein_coding	NM_080657	CCDS1656.1	RSAD2	RefSeq	3512	chr2	+	7017795	7038363		91543	Hs.17518
ASHGA5P036972	0.00192185	0.00573003	1.43049	2.33025	3.27287	2.47932	2.69452	3.67672	4.17896	4.54141	4.10184	protein_coding	NM_002196	CCDS13143.1	INSM1	RefSeq	2838	chr20	+	20348764	20351592		3642	Hs.89584
ASHGA5P005307	1.91e-07	7.716e-06	1.42576	7.98393	7.86065	7.77497	7.98178	9.27874	9.32368	9.33727	9.36469	protein_coding	NM_013240	CCDS33526.1	N6AMT1	RefSeq	1010	chr21	-	30248385	30257695	NR_047510	29104	Hs.163846
ASHGA5P026812	0.00034271	0.00144974	1.41806	4.45349	3.71582	4.27919	4.13325	5.29045	5.78856	5.71352	5.46146	protein_coding	NM_001184746	CCDS53714.1	PAFAH1B2	RefSeq	1195	chr11	+	117014999	117047131		5049	Hs.597488
ASHGA5P004098	1.12e-07	5.765e-06	1.41729	9.88621	9.931	9.83479	9.85931	11.1872	11.2579	11.364	11.3714	protein_coding	NM_206967	CCDS45540.1	C16orf74	RefSeq	899	chr16	-	85741123	85784689		404550	Hs.461655
ASHGA5P018941	0.00877879	0.019902	1.41395	4.10445	2.6581	3.25525	3.37537	4.56596	4.76461	5.37435	4.34406	protein_coding	NM_198333	CCDS14442.1	P2RY10	RefSeq	1679	chrX	+	78200828	78217438		27334	Hs.296433
ASHGA5P033874	2.44e-06	4.0496e-05	1.41203	5.73807	5.91487	5.65697	5.56964	7.23976	7.09035	7.1057	7.09187	protein_coding	NM_001123366	CCDS42441.1	HMSD	RefSeq	640	chr18	+	61616587	61627645		284293	Hs.721604
ASHGA5P043604	0.00126077	0.00407476	1.41131	3.52621	3.94426	3.04426	3.45957	5.24419	5.05925	4.84207	4.47401	protein_coding	ENST00000013222	CCDS5430.1	INMT	GENCODE	2559	chr7	+	30791750	30797218	NM_001199219	11185	Hs.632629
ASHGA5P000749	3.99e-08	3.067e-06	1.40749	8.22699	8.08459	8.21494	8.26684	9.58157	9.61456	9.5975	9.62967	protein_coding	NM_001031849	CCDS33909.1	MASP1	RefSeq	2512	chr3	-	186964141	187009810		5648	Hs.89983
ASHGA5P011314	6.25e-09	1.085e-06	1.40672	8.23111	8.2502	8.12972	8.16939	9.57877	9.63237	9.59594	9.60022	protein_coding	NM_001159699	CCDS55506.1	FHL1	RefSeq	2460	chrX	+	135279054	135293518		2273	Hs.435369
ASHGA5P016780	0.00189244	0.0056567	1.40407	4.2722	3.29003	4.10119	3.29405	5.15456	5.14804	5.27366	4.99748	protein_coding	NM_001143983	CCDS48148.2	CHRDL1	RefSeq	3879	chrX	-	109917083	110039286		91851	Hs.496587
ASHGA5P001290	0.000585195	0.00221764	1.40022	4.05344	3.70464	4.14841	4.60878	5.29528	5.732	5.66414	5.42471	protein_coding	NM_002903	CCDS11151.1	RCVRN	RefSeq	1217	chr17	-	9801026	9808684		5957	Hs.80539
ASHGA5P010274	3.6e-10	3.22e-07	1.39992	9.4262	9.37278	9.35346	9.38292	10.7947	10.7962	10.7912	10.7529	protein_coding	NM_021077	CCDS10332.1	NMB	RefSeq	1046	chr15	-	85198359	85201802	NM_205858	4828	Hs.386470
ASHGA5P045102	7.09e-07	1.853e-05	1.39506	6.30489	6.3289	6.48421	6.23666	7.84804	7.67872	7.68089	7.72725	protein_coding	NM_207305	CCDS34975.1	FOXD4	RefSeq	2204	chr9	-	116230	118417	NM_001085476, NM_012184, NM_199135	2298	Hs.584759
ASHGA5P013259	3.05e-06	4.7562e-05	1.39294	7.90926	7.59066	7.89311	7.9579	9.23873	9.2489	9.21146	9.22361	protein_coding	NM_001146191	CCDS53425.1	MPZL1	RefSeq	4576	chr1	+	167691186	167761156		9019	Hs.493919
ASHGA5P013543	4.4e-09	9.28e-07	1.38988	9.27985	9.24191	9.36715	9.28898	10.7087	10.6644	10.6767	10.6876	protein_coding	NM_205858	CCDS42076.1	NMB	RefSeq	1041	chr15	-	85198359	85201802		4828	Hs.386470
ASHGA5P008937	7.93e-05	0.000471465	1.38645	4.37092	3.97826	3.80031	3.99528	5.41004	5.42595	5.63307	5.22152	protein_coding	NM_001166003	CCDS54530.1	APOBEC3H	RefSeq	1164	chr22	+	39493228	39500072	ENST00000348946, NM_181773	164668	Hs.440515
ASHGA5P021405	0.000192894	0.000918292	1.37934	3.99845	3.28175	3.48962	3.57223	4.87193	5.04237	5.15007	4.79504	protein_coding	NM_001163940	CCDS53894.1	PYGL	RefSeq	2757	chr14	-	51371934	51411248		5836	Hs.282417
ASHGA5P004834	0.0012794	0.00412231	1.37909	3.06004	3.95465	3.71282	3.63894	4.9361	4.97522	5.35561	4.61589	protein_coding	NM_004925	CCDS6542.1	AQP3	RefSeq	1882	chr9	-	33441151	33447631		360	Hs.234642
ASHGA5P015235	0.00175905	0.00533926	1.37198	3.96705	3.83936	3.29155	4.51306	5.14121	5.30378	5.40884	5.24513	protein_coding	NM_001128177	CCDS2641.1	THRB	RefSeq	7553	chr3	-	24158644	24536313		7068	Hs.187861
ASHGA5P009660	1.32e-06	2.7341e-05	1.37139	5.00647	5.27421	5.11848	5.02085	6.57013	6.43249	6.40612	6.49683	protein_coding	ENST00000376006	CCDS35278.1	NUDT10	GENCODE	2001	chrX	+	51075082	51080377		170685	Hs.375178
ASHGA5P051765	2.73e-07	9.853e-06	1.3706	6.99619	6.83837	6.90886	6.91345	8.15965	8.33144	8.28666	8.36153	protein_coding	NM_014373	CCDS3211.1	GPR160	RefSeq	2021	chr3	+	169755734	169803183		26996	Hs.231320
ASHGA5P053938	1.15e-06	2.4856e-05	1.36877	7.99963	8.26698	8.00521	7.96864	9.4513	9.41307	9.421	9.43017	protein_coding	NM_005391	CCDS14212.1	PDK3	RefSeq	1803	chrX	+	24483343	24552542		5165	Hs.296031
ASHGA5P029432	7.82e-06	9.0443e-05	1.36695	5.09788	5.12945	5.29488	5.16359	6.4557	6.58387	6.75711	6.35691	protein_coding	NM_002934	CCDS9561.1	RNASE2	RefSeq	735	chr14	+	21423629	21424594		6036	Hs.728
ASHGA5P013548	0.00145916	0.00458125	1.36392	6.68444	5.73219	5.60861	5.80536	7.28685	7.3042	7.3604	7.33484	protein_coding	NM_001130721	CCDS3690.1	ELOVL6	RefSeq	3189	chr4	-	110970228	111119771		79071	Hs.412939
ASHGA5P036729	1.62e-08	1.861e-06	1.36246	10.6892	10.6936	10.585	10.6294	12.0402	12.0273	12.0333	11.9463	protein_coding	ENST00000375978	CCDS13192.1	FOXS1	GENCODE	1318	chr20	-	30432102	30433420		2307	Hs.516971
ASHGA5P003275	0.00320686	0.00866875	1.36115	2.33025	3.18374	3.42967	3.61163	4.47949	4.59562	4.37529	4.5495	protein_coding	NM_018685	CCDS5447.1	ANLN	RefSeq	4786	chr7	+	36429431	36493400		54443	Hs.62180
ASHGA5P004611	8.23e-05	0.000483479	1.35962	6.25395	5.8199	5.84036	5.56914	7.23991	7.20453	7.30483	7.17257	protein_coding	NM_021101	CCDS3295.1	CLDN1	RefSeq	3452	chr3	-	190023489	190040235		9076	Hs.439060
ASHGA5P007172	7.5e-09	1.193e-06	1.35579	11.2077	11.1785	11.1773	11.1298	12.5932	12.5424	12.501	12.4798	protein_coding	NM_201442	CCDS31735.1	C1S	RefSeq	2850	chr12	+	7167979	7178335	NM_001734	716	Hs.458355
ASHGA5P018573	6.13e-06	7.6479e-05	1.35507	6.02137	6.06836	5.66636	5.9937	7.29991	7.30729	7.28698	7.27586	protein_coding	NM_001178046	CCDS13673.1	MX1	RefSeq	2683	chr21	+	42798102	42831141		4599	Hs.517307
ASHGA5P011081	8.17e-06	9.2996e-05	1.34764	5.8876	6.07534	6.128	6.18086	7.30104	7.48395	7.58511	7.29225	protein_coding	NM_000566	CCDS933.1	FCGR1A	RefSeq	2268	chr1	+	149754249	149764074		2209	Hs.77424
ASHGA5P051117	4e-10	3.33e-07	1.34354	10.1818	10.1907	10.2203	10.2373	11.5826	11.5595	11.5247	11.5375	protein_coding	NM_001007259	CCDS42923.1	SETD4	RefSeq	1132	chr21	-	37415981	37432611	NR_040088	54093	Hs.606200
ASHGA5P013126	4.46e-08	3.303e-06	1.34346	8.845	8.8355	8.72366	8.8551	10.1939	10.1352	10.2059	10.0981	protein_coding	NM_015000	CCDS31761.1	STK38L	RefSeq	5110	chr12	+	27397077	27478890		23012	Hs.184523
ASHGA5P014376	1.05e-06	2.3498e-05	1.34164	7.85582	7.59209	7.689	7.69775	9.02502	9.15442	8.96488	9.05688	protein_coding	NM_207342	CCDS55094.1	STEAP1B	RefSeq	1298	chr7	-	22459062	22539901		256227	Hs.729825
ASHGA5P008358	3.07e-08	2.681e-06	1.34034	8.34192	8.2396	8.27556	8.20602	9.59102	9.63286	9.65264	9.54793	protein_coding	NM_016817	CCDS31906.1	OAS2	RefSeq	3539	chr12	+	113416273	113449528		4939	Hs.414332
ASHGA5P000769	8.03e-06	9.2133e-05	1.33997	6.56644	6.22338	6.21344	6.22751	7.71732	7.66032	7.68066	7.53233	protein_coding	NM_020375	CCDS8525.1	C12orf5	RefSeq	8237	chr12	+	4430358	4469190		57103	Hs.504545
ASHGA5P011320	2.58e-08	2.462e-06	1.33214	11.1361	11.2579	11.2185	11.2951	12.562	12.5272	12.565	12.582	protein_coding	NM_006417	CCDS688.1	IFI44	RefSeq	1742	chr1	+	79115476	79129763		10561	Hs.82316
ASHGA5P009419	2.57e-06	4.2019e-05	1.33101	5.14203	5.31187	5.20385	4.97782	6.5252	6.38837	6.53919	6.50686	protein_coding	NM_173452	CCDS301.1	FCN3	RefSeq	1026	chr1	-	27695600	27701315		8547	Hs.333383
ASHGA5P041708	5.81e-07	1.633e-05	1.32467	5.99347	6.04243	6.01275	5.80111	7.33569	7.25018	7.32551	7.23705	protein_coding	ENST00000244601	CCDS4594.1	HIST1H2BG	GENCODE	445	chr6	-	26216427	26216872		8339	Hs.591809
ASHGA5P007238	1.35e-09	5.3e-07	1.32014	11.4379	11.3627	11.3743	11.3364	12.6926	12.6986	12.6938	12.7068	protein_coding	NM_001172309	CCDS53335.1	NEXN	RefSeq	3213	chr1	+	78354199	78409578		91624	Hs.612385
ASHGA5P051701	2.6e-09	7.42e-07	1.31926	12.1322	12.0699	12.0842	12.036	13.4264	13.4149	13.3635	13.3945	protein_coding	NM_021105	CCDS3135.1	PLSCR1	RefSeq	2228	chr3	-	146232966	146262628		5359	Hs.130759
ASHGA5P010452	2.36e-06	3.9897e-05	1.31735	5.01967	4.94719	4.85041	5.11436	6.18015	6.24887	6.39203	6.37998	protein_coding	NM_000270	CCDS9552.1	PNP	RefSeq	2438	chr14	+	20937537	20946165		4860	Hs.75514
ASHGA5P005464	3.44e-08	2.835e-06	1.31678	8.23808	8.08473	8.12734	8.18803	9.43418	9.47352	9.51074	9.48685	protein_coding	ENST00000306096	CCDS45826.1	RAB31	GENCODE	3994	chr18	+	9708227	9862553		11031	Hs.99528
ASHGA5P002307	2.05e-09	6.33e-07	1.31262	8.6269	8.61287	8.63315	8.70109	9.98172	9.96063	9.95977	9.92237	protein_coding	NM_004794	CCDS14621.1	RAB33A	RefSeq	1128	chrX	+	129305772	129318844		9363	Hs.654356
ASHGA5P003572	0.000284055	0.00124751	1.31199	4.96814	4.90595	5.60484	4.8933	6.39081	6.47859	6.3286	6.42217	protein_coding	NM_003665	CCDS300.1	FCN3	RefSeq	1059	chr1	-	27695600	27701315		8547	Hs.333383
ASHGA5P001543	1.84e-06	3.3595e-05	1.31144	9.27495	9.1983	9.3177	9.33438	10.5735	10.6803	10.4142	10.7031	protein_coding	NM_018284	CCDS717.2	GBP3	RefSeq	3051	chr1	-	89472359	89488549		2635	Hs.720167
ASHGA5P030933	7.14e-07	1.8583e-05	1.30791	7.97236	7.89349	7.72022	7.9262	9.19174	9.17672	9.12028	9.25518	protein_coding	NM_152459	CCDS42116.2	C16orf89	RefSeq	1933	chr16	-	5094122	5116146	NM_001098514	146556	Hs.11782
ASHGA5P043816	9.74e-09	1.402e-06	1.30715	12.8963	12.9249	12.8204	12.8461	14.1839	14.1605	14.2284	14.1435	protein_coding	NM_002593	CCDS5700.1	PCOLCE	RefSeq	1651	chr7	+	100199881	100205798		5118	Hs.202097
ASHGA5P051903	9.77e-07	2.2427e-05	1.30239	8.74113	8.68516	8.85638	8.93675	10.168	10.1368	10.0223	10.1018	protein_coding	NM_031950	CCDS3419.1	FGFBP2	RefSeq	1188	chr4	-	15961862	15964859		83888	Hs.98785
ASHGA5P009337	4.29e-05	0.000300262	1.29827	5.4245	5.22804	4.95952	5.40836	6.57724	6.64789	6.38175	6.60664	protein_coding	NM_206943	CCDS33177.2	LTBP1	RefSeq	6168	chr2	+	33172368	33624575		4052	Hs.619315
ASHGA5P035374	0.000132222	0.000689503	1.29826	5.0408	5.67902	5.11167	5.13628	6.57544	6.45526	6.53798	6.59214	protein_coding	NM_145259	CCDS2205.1	ACVR1C	RefSeq	8892	chr2	-	158383278	158485399	NM_001111031	130399	Hs.562901
ASHGA5P026482	9.38e-07	2.1896e-05	1.29433	6.1372	6.37752	6.29705	6.2897	7.656	7.51885	7.61552	7.48839	protein_coding	NM_001142536	CCDS53648.1	LGALS12	RefSeq	1706	chr11	+	63273523	63284246	NM_001142535, NM_033101	85329	Hs.502774
ASHGA5P052484	1.4e-07	6.577e-06	1.29339	9.00859	8.90649	8.97545	9.04039	10.3206	10.3497	10.2451	10.1892	protein_coding	NM_004219	CCDS4353.1	PTTG1	RefSeq	728	chr5	+	159848864	159855746		9232	Hs.350966
ASHGA5P043326	1.69e-06	3.1633e-05	1.29187	4.31746	4.18821	4.15393	4.33185	5.50063	5.67984	5.42219	5.55627	protein_coding	NM_199349		KCP	RefSeq	2774	chr7	-	128530000	128550773		375616	Hs.371746
ASHGA5P006089	3.44e-07	1.1384e-05	1.29041	10.2016	10.1082	9.95977	10.064	11.323	11.4075	11.3996	11.3652	protein_coding	NM_001002264	CCDS31964.1	EPSTI1	RefSeq	3201	chr13	-	43460523	43566407		94240	Hs.546467
ASHGA5P055205	5.15e-08	3.578e-06	1.28747	8.01187	7.9592	8.12874	8.05633	9.31491	9.313	9.37201	9.30609	protein_coding	NM_024769	CCDS8441.1	CLMP	RefSeq	2645	chr11	-	122943032	123066007		79827	Hs.591949
ASHGA5P004088	2.03e-07	8.06e-06	1.28684	6.8774	6.84715	6.90734	6.89819	8.08271	8.0943	8.23398	8.26645	protein_coding	NM_024076	CCDS12434.1	KCTD15	RefSeq	4935	chr19	+	34287750	34306666		79047	Hs.221873
ASHGA5P026597	0.0291591	0.0545021	1.28624	4.57283	3.90378	3.1464	3.94399	4.58276	4.86471	6.15938	5.10511	protein_coding	ENST00000398534	CCDS41683.1	KRTAP5-8	GENCODE	1183	chr11	+	71249070	71250253		57830	Hs.445245
ASHGA5P050848	8.5e-06	9.5004e-05	1.28622	5.51997	5.64472	5.90413	5.64664	6.84313	6.95651	7.04672	7.014	protein_coding	NM_000751	CCDS2494.1	CHRND	RefSeq	2963	chr2	+	233390869	233401375	NM_001256657, NR_046334	1144	Hs.156289
ASHGA5P016968	6.28e-09	1.085e-06	1.28277	8.461	8.43293	8.35791	8.41003	9.70147	9.71411	9.72613	9.65124	protein_coding	NM_003014	CCDS5453.1	SFRP4	RefSeq	2974	chr7	-	37945534	37956525		6424	Hs.658169
ASHGA5P056142	2.92e-06	4.6078e-05	1.28233	7.64046	7.63491	7.72137	7.91997	9.06578	9.06719	8.90542	9.00765	protein_coding	NM_000710	CCDS9943.1	BDKRB1	RefSeq	1319	chr14	+	96722546	96731100		623	Hs.525572
ASHGA5P019753	9.63e-09	1.398e-06	1.28213	6.5505	6.52284	6.59201	6.62923	7.80436	7.85973	7.88162	7.87739	protein_coding	NM_001126336	CCDS47242.1	VCAN	RefSeq	4193	chr5	+	82767492	82878122		1462	Hs.643801
ASHGA5P034787	5.29e-09	1.028e-06	1.28174	10.2995	10.2682	10.2409	10.3171	11.5488	11.561	11.5229	11.6198	protein_coding	ENST00000389623	CCDS46196.1	SSC5D	GENCODE	4910	chr19	+	55999869	56030466		284297	Hs.554182
ASHGA5P051104	3.57e-09	8.82e-07	1.27917	9.06414	9.00915	8.9695	9.0235	10.2752	10.3256	10.318	10.2642	protein_coding	NM_000628	CCDS13623.1	IL10RB	RefSeq	1966	chr21	+	34638664	34669539		3588	Hs.654593
ASHGA5P003939	3.64e-07	1.1871e-05	1.27833	7.2062	7.26827	7.0751	7.11437	8.38814	8.45046	8.52952	8.40912	protein_coding	ENST00000280871	CCDS8736.2	SLC2A13	GENCODE	7003	chr12	-	40148822	40499661		114134	Hs.558595
ASHGA5P043927	0.00171477	0.00522712	1.27611	4.64759	4.11072	4.20925	5.09765	5.72601	5.74311	5.69118	6.00934	protein_coding	NM_033138	CCDS5835.1	CALD1	RefSeq	5241	chr7	+	134464163	134655480		800	Hs.490203
ASHGA5P042294	0.0070664	0.0166932	1.27603	3.85234	2.82153	3.81094	2.80283	4.69328	4.36154	4.89427	4.44268	protein_coding	ENST00000356350	CCDS4601.1	HIST1H2BH	GENCODE	425	chr6	+	26251878	26252303		8345	Hs.247815
ASHGA5P038660	1.5e-07	6.831e-06	1.27563	12.1712	12.0787	11.964	12.0063	13.3055	13.3354	13.3354	13.3464	protein_coding	NM_144573	CCDS41351.1	NEXN	RefSeq	3405	chr1	+	78354199	78409578		91624	Hs.612385
ASHGA5P047456	2.26e-05	0.000188976	1.27466	6.78206	6.41134	6.3102	6.45845	7.68394	7.77627	7.74301	7.85745	protein_coding	NM_001130161	CCDS41535.1	STOX1	RefSeq	3306	chr10	+	70587293	70655209	NM_001130162	219736	Hs.37636
ASHGA5P049206	7.19e-08	4.389e-06	1.27285	5.59118	5.71863	5.56545	5.55435	6.86202	6.85155	6.88793	6.9195	protein_coding	NM_001142466	CCDS45478.1	GPT2	RefSeq	3879	chr16	+	46919101	46965201	NM_133443	84706	Hs.460693
ASHGA5P040921	3.2e-10	3.2e-07	1.27216	7.40908	7.38888	7.36957	7.38631	8.64264	8.6822	8.62971	8.68792	protein_coding	NM_005110	CCDS43411.1	GFPT2	RefSeq	3011	chr5	-	179727699	179780315		9945	Hs.696497
ASHGA5P008321	1.36e-07	6.466e-06	1.27022	7.7092	7.74377	7.63019	7.61999	8.89374	8.9591	8.89489	9.0363	protein_coding	NM_001177562	CCDS53708.1	PPP2R1B	RefSeq	5470	chr11	-	111608604	111637169		5519	Hs.584790
ASHGA5P046955	2.47e-08	2.391e-06	1.26804	7.42494	7.42156	7.45622	7.49449	8.74081	8.66487	8.78965	8.67405	protein_coding	NM_001242659		C1orf233	RefSeq	2104	chr1	-	1533387	1535476		643988	Hs.528816
ASHGA5P013176	0.00816176	0.0187811	1.26455	3.62173	3.29942	4.08396	2.59952	4.69314	4.83983	4.73044	4.3994	protein_coding	NM_173463	CCDS33967.2	CCDC149	RefSeq	4079	chr4	-	24807738	24981826		91050	Hs.106432
ASHGA5P041719	1.25e-07	6.149e-06	1.26257	8.59065	8.54221	8.61391	8.44089	9.8474	9.80876	9.83479	9.747	protein_coding	ENST00000357549	CCDS4631.1	HIST1H4K	GENCODE	354	chr6	-	27798951	27799305	NM_021968	8362	Hs.528055
ASHGA5P053305	1.65e-07	7.113e-06	1.26095	8.87804	8.85911	8.68147	8.79695	10.0405	10.0844	10.0416	10.0929	protein_coding	NM_001098786	CCDS5802.1	HILPDA	RefSeq	1318	chr7	+	128095883	128098472	NM_013332	29923	Hs.706124
ASHGA5P029122	7.1e-06	8.4815e-05	1.26012	6.07486	6.19685	6.08157	6.02646	7.57152	7.19285	7.297	7.35886	protein_coding	NM_002863	CCDS32080.1	PYGL	RefSeq	2859	chr14	-	51371934	51411248		5836	Hs.282417
ASHGA5P050132	2.55e-07	9.396e-06	1.25799	8.34422	8.17622	8.14249	8.1568	9.45808	9.50587	9.46365	9.4241	protein_coding	NM_004335	CCDS12358.1	BST2	RefSeq	983	chr19	-	17513754	17516384		684	Hs.118110
ASHGA5P031977	2.06e-07	8.177e-06	1.25616	8.82978	8.82275	8.98915	8.98537	10.1502	10.152	10.1505	10.1991	protein_coding	NM_005250	CCDS10959.1	FOXL1	RefSeq	3207	chr16	+	86612114	86615304		2300	Hs.533830
ASHGA5P006597	6.26e-05	0.000394425	1.25034	5.20239	5.10276	4.68798	5.06933	6.21023	6.13192	6.33899	6.3827	protein_coding	NM_004797	CCDS3284.1	ADIPOQ	RefSeq	4578	chr3	+	186560462	186576252		9370	Hs.80485
ASHGA5P008756	7.72e-08	4.582e-06	1.25003	7.44088	7.35436	7.40948	7.38551	8.60763	8.68849	8.56833	8.72591	protein_coding	NM_017523	CCDS11080.1	XAF1	RefSeq	3638	chr17	+	6659155	6678964	NM_199139	54739	Hs.441975
ASHGA5P040702	6.79e-08	4.234e-06	1.24683	5.90627	6.00916	5.95476	6.00528	7.30907	7.18317	7.19224	7.17831	protein_coding	ENST00000503143	CCDS4186.1	C5orf20	GENCODE	3135	chr5	-	134779903	134783038		140947	Hs.152477
ASHGA5P012866	0.00285652	0.00787167	1.24609	2.33025	3.44626	3.09918	3.12497	4.48548	4.07145	4.09227	4.33583	protein_coding	NM_032495	CCDS47062.1	HOPX	RefSeq	1552	chr4	-	57514153	57547872	NM_001145460	84525	Hs.619396
ASHGA5P021722	5.31e-06	6.9447e-05	1.24155	4.50722	4.38351	4.64488	4.74633	5.76346	5.86607	5.79575	5.82286	protein_coding	NM_001146728	CCDS53647.1	HRASLS5	RefSeq	3077	chr11	-	63228875	63258680		117245	Hs.410316
ASHGA5P005047	1.56e-06	3.0161e-05	1.23809	7.73835	7.67556	7.57674	7.66137	8.78937	8.87647	9.06298	8.87556	protein_coding	NM_001849	CCDS13728.1	COL6A2	RefSeq	3455	chr21	+	47518032	47552763		1292	Hs.420269
ASHGA5P055067	2.56e-08	2.461e-06	1.2373	11.4488	11.4049	11.294	11.3729	12.604	12.628	12.608	12.6298	protein_coding	NM_007173	CCDS8278.1	PRSS23	RefSeq	3806	chr11	+	86511490	86522273		11098	Hs.25338
ASHGA5P051640	1.45e-06	2.8883e-05	1.23633	10.3528	10.2258	10.4737	10.3944	11.632	11.6331	11.4775	11.6494	protein_coding	NM_001146106	CCDS54633.1	PARP9	RefSeq	6801	chr3	-	122250619	122283194		83666	Hs.518200
ASHGA5P050030	1.04e-05	0.00011002	1.23592	6.60549	6.31523	6.6193	6.74122	7.81685	7.81123	7.75922	7.83761	protein_coding	NM_001025100	CCDS42450.1	MBP	RefSeq	4889	chr18	-	74724738	74844774		4155	Hs.551713
ASHGA5P007158	8.47e-05	0.000493201	1.23554	4.50901	4.82589	4.81501	4.32073	5.94015	5.91618	5.73169	5.82479	protein_coding	NM_152613	CCDS14029.1	WBP2NL	RefSeq	2330	chr22	+	42394728	42424477		164684	Hs.655541
ASHGA5P004727	1.1e-06	2.4193e-05	1.23486	6.14654	6.14196	6.10152	5.92934	7.42075	7.28952	7.25879	7.28973	protein_coding	ENST00000296522	CCDS3821.1	HPGD	GENCODE	3027	chr4	-	175411327	175444049	NM_001256301, NM_001256306, NM_001256307	3248	Hs.596913
ASHGA5P042688	5.04e-08	3.536e-06	1.23344	7.73191	7.61896	7.61017	7.57152	8.84461	8.85882	8.90763	8.85525	protein_coding	ENST00000367328	CCDS34552.1	PLEKHG1	GENCODE	7237	chr6	+	150920998	151164799		57480	Hs.189781
ASHGA5P052336	7.47e-07	1.9061e-05	1.23211	7.79116	7.65883	7.78801	7.72053	9.10332	8.87843	8.91773	8.98749	protein_coding	NM_031952	CCDS4076.1	SPATA9	RefSeq	1243	chr5	-	94994019	95018714		83890	Hs.50499
ASHGA5P005462	9.14e-07	2.1603e-05	1.23083	6.83334	6.84395	6.98301	7.04016	8.12504	8.17992	8.08614	8.23266	protein_coding	NM_002201	CCDS10345.1	ISG20	RefSeq	974	chr15	+	89182038	89198879		3669	Hs.459265
ASHGA5P012548	3.38e-06	5.1084e-05	1.23076	4.10596	4.20298	4.42865	4.26279	5.39969	5.55894	5.46567	5.49911	protein_coding	NM_001166692	CCDS53615.1	C11orf91	RefSeq	903	chr11	-	33719653	33722286		100131378
ASHGA5P029610	1.1e-06	2.4179e-05	1.22855	7.95612	7.98199	8.02553	8.10148	9.26871	9.29284	9.08869	9.3291	protein_coding	NM_001014450	CCDS30867.1	SPRR2F	RefSeq	657	chr1	-	153084612	153085989	NM_001017418	6705	Hs.490252
ASHGA5P004657	3.08e-06	4.7928e-05	1.2277	6.73492	6.43469	6.63824	6.59799	7.78178	7.74315	7.90886	7.88286	protein_coding	NM_182920	CCDS2903.1	ADAMTS9	RefSeq	7335	chr3	-	64501330	64673365		56999	Hs.656071
ASHGA5P010867	1.49e-07	6.831e-06	1.22701	12.0549	11.9471	11.9108	11.9225	13.1052	13.2464	13.2086	13.1832	protein_coding	NM_001901	CCDS5151.1	CTGF	RefSeq	2358	chr6	-	132269316	132272518		1490	Hs.410037
ASHGA5P007139	5.46e-07	1.5607e-05	1.22653	8.40568	8.20003	8.24057	8.28547	9.44124	9.54672	9.46857	9.58135	protein_coding	NM_006198	CCDS33563.1	PCP4	RefSeq	566	chr21	+	41239346	41301322		5121	Hs.80296
ASHGA5P006424	4.1e-05	0.000290751	1.22507	4.63901	4.43322	4.44899	4.92191	5.85991	5.82571	5.87099	5.78678	protein_coding	NM_152703	CCDS34681.1	SAMD9L	RefSeq	7133	chr7	-	92759367	92777680		219285	Hs.489118
ASHGA5P004617	3.42e-06	5.1564e-05	1.22354	5.32011	5.05786	5.13184	5.31442	6.39465	6.44235	6.52413	6.35726	protein_coding	NM_152305	CCDS2988.1	POGLUT1	RefSeq	3552	chr3	+	119187784	119213554		56983	Hs.231750
ASHGA5P003882	1.34e-09	5.3e-07	1.22254	7.08154	7.08229	7.06973	7.03608	8.29256	8.31396	8.31216	8.24113	protein_coding	NM_144765	CCDS8393.1	MPZL2	RefSeq	1396	chr11	-	118127627	118135251	NM_005797	10205	Hs.116651
ASHGA5P053350	4.33e-09	9.28e-07	1.22249	8.83358	8.73676	8.80259	8.78188	9.99478	10.0083	9.99102	10.0507	protein_coding	NM_001003702	CCDS34770.1	ARHGEF35	RefSeq	2474	chr7	-	143883175	143892791		445328	Hs.534621
ASHGA5P038111	5e-08	3.536e-06	1.22061	8.54193	8.6271	8.66165	8.64955	9.86733	9.79215	9.89738	9.80579	protein_coding	NM_003256	CCDS2608.1	TIMP4	RefSeq	1667	chr3	-	12194567	12200851		7079	Hs.591665
ASHGA5P004739	8.14e-05	0.000480289	1.22047	3.32038	3.24975	3.17116	3.6996	4.50792	4.7301	4.59799	4.48677	protein_coding	NM_005711	CCDS4062.1	EDIL3	RefSeq	2974	chr5	-	83238125	83680611		10085	Hs.482730
ASHGA5P008755	5.04e-06	6.6953e-05	1.21907	5.31514	5.30064	5.42471	5.46876	6.74403	6.49147	6.46844	6.68159	protein_coding	NM_199139	CCDS11081.1	XAF1	RefSeq	3581	chr17	+	6659155	6678964	NR_046397	54739	Hs.441975
ASHGA5P035913	3.97e-06	5.6889e-05	1.21612	6.73197	6.64094	6.5122	6.56977	7.66197	7.88733	7.93939	7.83067	protein_coding	NM_032208	CCDS1892.1	ANTXR1	RefSeq	5909	chr2	+	69240275	69476459		84168	Hs.165859
ASHGA5P037079	0.00598632	0.01451	1.21549	3.60516	2.64454	3.85545	3.00783	4.29717	4.35751	4.64868	4.67157	protein_coding	NM_006103	CCDS35501.1	WFDC2	RefSeq	570	chr20	+	44098393	44110172		10406	Hs.2719
ASHGA5P014333	4.56e-07	1.3939e-05	1.21316	7.34992	7.19494	7.24823	7.40827	8.57203	8.46666	8.51506	8.50026	protein_coding	NM_001135652	CCDS46259.1	EIF2AK2	RefSeq	3697	chr2	-	37332283	37374965		5610	Hs.131431
ASHGA5P041655	1.42e-09	5.41e-07	1.21251	7.90755	7.91649	7.89	7.86483	9.06031	9.11487	9.13886	9.11487	protein_coding	NM_000129	CCDS4496.1	F13A1	RefSeq	3863	chr6	-	6144310	6320924		2162	Hs.335513
ASHGA5P034284	7.27e-07	1.8787e-05	1.21175	7.01416	6.85267	6.81615	6.78074	8.07819	8.08095	8.13686	8.0147	protein_coding	NM_018111	CCDS42589.1	C19orf73	RefSeq	765	chr19	-	49621653	49622397		55150	Hs.458310
ASHGA5P049236	3.12e-06	4.8492e-05	1.21044	6.91294	6.71462	6.87407	6.73285	8.10865	8.09663	7.87812	7.99282	protein_coding	NM_005950	CCDS10766.1	MT1G	RefSeq	396	chr16	-	56700652	56701977		4495	Hs.433391
ASHGA5P004292	2.59e-07	9.493e-06	1.20949	8.71235	8.53503	8.61748	8.64017	9.92413	9.77697	9.81872	9.82318	protein_coding	NM_138720	CCDS4587.1	HIST1H2BD	RefSeq	824	chr6	+	26158348	26171576		3017	Hs.591797
ASHGA5P018346	3.08e-09	8e-07	1.20928	5.01627	4.94153	5.0408	4.99954	6.18704	6.22597	6.22002	6.20225	protein_coding	NM_015234	CCDS4919.1	GPR116	RefSeq	5762	chr6	-	46820241	46922675		221395	Hs.362806
ASHGA5P047860	1.57e-05	0.000146265	1.20527	4.66289	4.73791	5.03396	4.62627	5.97408	5.91881	6.03987	5.94935	protein_coding	NM_000559	CCDS7754.1	HBG1	RefSeq	584	chr11	-	5269501	5271087	NM_000184	3047	Hs.702189
ASHGA5P013659	1.91e-05	0.000168102	1.20401	5.63685	5.29147	5.41259	5.32709	6.73889	6.4972	6.53211	6.71585	protein_coding	NM_001024024	CCDS9720.1	GCH1	RefSeq	1995	chr14	-	55308723	55369542		2643	Hs.86724
ASHGA5P012123	6.01e-05	0.000383501	1.19941	5.38777	5.72823	5.4311	5.56391	6.5265	6.61871	6.83334	6.93008	protein_coding	NM_016848	CCDS6681.1	SHC3	RefSeq	9768	chr9	-	91620685	91793682		53358	Hs.292737
ASHGA5P031263	1.44e-08	1.821e-06	1.19932	8.43731	8.43311	8.40034	8.3275	9.58135	9.56703	9.62909	9.61806	protein_coding	NM_000903	CCDS10883.1	NQO1	RefSeq	2601	chr16	-	69743303	69760533	NM_001025433	1728	Hs.406515
ASHGA5P011112	0.000549233	0.00210933	1.19751	5.24752	5.12794	5.36914	5.74282	6.74775	6.80374	6.39587	6.33008	protein_coding	NM_001004340	CCDS30820.1	FCGR1B	RefSeq	1641	chr1	-	120926127	120935944		2210	Hs.534956
ASHGA5P012613	3.45e-06	5.1692e-05	1.19725	5.76548	5.68287	5.57131	5.49054	6.76328	6.80976	6.9471	6.77906	protein_coding	NM_032468	CCDS47866.1	ASPH	RefSeq	3642	chr8	-	62536268	62602408	NM_001164751, NM_001164752, NM_001164753, NM_001164756, NM_020164	444	Hs.332422
ASHGA5P036497	0.0241597	0.0464507	1.19628	2.89806	2.81564	4.39815	3.45298	4.91377	4.7823	4.18212	4.47177	protein_coding	NM_001130046	CCDS46536.1	CCL20	RefSeq	848	chr2	+	228678557	228682280	NM_004591	6364	Hs.75498
ASHGA5P002591	1.41e-06	2.8453e-05	1.19457	6.25827	6.41775	6.41957	6.36976	7.59038	7.56123	7.66721	7.42481	protein_coding	NM_017947	CCDS11919.1	MOCOS	RefSeq	2747	chr18	+	33767479	33848685		55034	Hs.405028
ASHGA5P044882	2.73e-08	2.52e-06	1.19127	9.07632	8.97018	9.04199	8.95203	10.2152	10.2281	10.1977	10.1647	protein_coding	NM_015364	CCDS6216.1	LY96	RefSeq	642	chr8	+	74903563	74941307		23643	Hs.726603
ASHGA5P001030	0.000391275	0.00160793	1.18919	4.55156	4.38156	4.11427	3.88562	5.26445	5.39639	5.64767	5.38125	protein_coding	NM_145234	CCDS14553.1	CHRDL1	RefSeq	3943	chrX	-	109917083	110039076	NM_001143981, NM_001143982, NM_001143983	91851	Hs.496587
ASHGA5P010855	0.000610757	0.00228851	1.18912	3.08143	3.27343	3.0876	3.25935	4.24164	4.44057	4.80126	3.97482	protein_coding	NM_001113381	CCDS44271.1	RGS4	RefSeq	2924	chr1	+	163039043	163046592		5999	Hs.386726
ASHGA5P051186	6.92e-08	4.284e-06	1.18788	12.428	12.2706	12.3436	12.359	13.5876	13.5248	13.494	13.5464	protein_coding	NM_001193414	CCDS54495.1	TUBA8	RefSeq	2095	chr22	+	18593452	18614498	NM_018943	51807	Hs.137400
ASHGA5P008916	0.000322372	0.00137857	1.18716	3.23964	2.81903	2.94278	3.25245	4.01643	4.19096	4.58413	4.211	protein_coding	NM_001166694	CCDS53964.1	CHRNA3	RefSeq	2040	chr15	-	78885394	78913637		1136	Hs.89605
ASHGA5P041321	7.7e-07	1.9447e-05	1.18614	7.29392	7.4495	7.47338	7.28341	8.61776	8.49707	8.54346	8.58648	protein_coding	ENST00000368744		PRR9	GENCODE	1229	chr1	+	153190059	153191793		574414	Hs.135098
ASHGA5P001474	4.07e-06	5.7608e-05	1.18365	7.66032	7.48839	7.58639	7.64439	8.7727	8.91471	8.60823	8.81847	protein_coding	NM_001135651	CCDS1786.1	EIF2AK2	RefSeq	4127	chr2	-	37332283	37384190	NM_002759	5610	Hs.131431
ASHGA5P044168	1.18e-05	0.000119998	1.18349	5.57263	5.18062	5.24204	5.2411	6.49394	6.46328	6.48931	6.5238	protein_coding	NM_003844	CCDS6039.1	TNFRSF10A	RefSeq	1764	chr8	-	23048969	23082680		8797	Hs.591834
ASHGA5P005915	1.8e-08	1.951e-06	1.18301	12.7885	12.702	12.7364	12.7264	13.988	13.9165	13.8749	13.9059	protein_coding	NM_000237	CCDS6012.1	LPL	RefSeq	3747	chr8	+	19796581	19824770		4023	Hs.180878
ASHGA5P051235	1.08e-06	2.4075e-05	1.18247	8.66487	8.46779	8.45485	8.43328	9.62249	9.70013	9.74912	9.67891	protein_coding	NM_138957	CCDS13795.1	MAPK1	RefSeq	1499	chr22	-	22123318	22221970		5594	Hs.431850
ASHGA5P036096	3.15e-08	2.716e-06	1.18117	6.40406	6.44672	6.38447	6.37576	7.51275	7.57211	7.65179	7.59904	protein_coding	NM_012184	CCDS2117.1	FOXD4L1	RefSeq	2067	chr2	+	114256660	114258727	NM_001085476, NM_199135, NM_207305	200350	Hs.591554
ASHGA5P017301	0.0057957	0.0141164	1.18081	3.43051	4.2044	3.04776	3.9325	4.87185	4.50411	5.03005	4.93241	protein_coding	NM_001171159	CCDS54302.1	SIGLEC10	RefSeq	2941	chr19	-	51913274	51921057	NM_001171156, NM_001171161	89790	Hs.284813
ASHGA5P038797	0.00323941	0.00873667	1.18006	3.77609	2.95704	3.87526	3.35707	4.34735	5.00108	4.63244	4.70484	protein_coding	ENST00000296435	CCDS2762.1	CAMP	GENCODE	745	chr3	+	48264836	48266981		820	Hs.51120
ASHGA5P003447	2.62e-08	2.468e-06	1.17937	8.27742	8.23091	8.22293	8.28746	9.47726	9.37459	9.4841	9.40025	protein_coding	NM_005061	CCDS10450.1	RPL3L	RefSeq	1547	chr16	-	1994579	2004679		6123	Hs.657266
ASHGA5P052788	9.21e-08	5.079e-06	1.17625	9.49109	9.45635	9.37753	9.36869	10.6153	10.6538	10.532	10.5976	protein_coding	NM_001166392	CCDS4995.1	TPBG	RefSeq	2881	chr6	+	83073960	83077133	NM_006670	7162	Hs.82128
ASHGA5P011091	3.65e-05	0.000265964	1.17242	3.80223	3.9086	3.84266	3.66081	4.78792	4.84472	5.09215	5.17919	protein_coding	NM_001135051	CCDS44480.1	FAM160B1	RefSeq	2880	chr10	+	116581502	116659586		57700	Hs.192619
ASHGA5P004437	1.61e-07	7.055e-06	1.16822	12.7465	12.6831	12.6057	12.6358	13.7672	13.8654	13.8091	13.9022	protein_coding	NM_000258	CCDS2746.1	MYL3	RefSeq	942	chr3	-	46899356	46904973		4634	Hs.517939
ASHGA5P029663	0.00132384	0.00424091	1.16718	4.37894	4.0699	3.66972	4.46261	5.0763	5.43482	5.52505	5.2137	protein_coding	NM_006399	CCDS9843.1	BATF	RefSeq	953	chr14	+	75988783	76013334		10538	Hs.509964
ASHGA5P048631	4.04e-06	5.7311e-05	1.16706	4.61403	4.41789	4.26957	4.46359	5.56427	5.60504	5.60165	5.66238	protein_coding	NM_001042429	CCDS42015.1	FAM98B	RefSeq	1101	chr15	+	38746327	38773829		283742	Hs.6799
ASHGA5P032797	0.00249642	0.00707152	1.16627	4.13137	4.38029	4.28351	4.28941	5.9173	5.29736	4.86876	5.66625	protein_coding	ENST00000308027	CCDS11085.1	SLC16A13	GENCODE	1748	chr17	+	6939393	6943440		201232	Hs.448010
ASHGA5P038163	0.000655157	0.00242269	1.16478	3.69724	3.29998	3.5763	3.97095	4.62207	4.92562	4.59414	5.06176	protein_coding	ENST00000416516	CCDS43064.1	DCLK3	GENCODE	5344	chr3	-	36753912	36781352		85443	Hs.631907
ASHGA5P017101	1.62e-05	0.00014972	1.16455	4.30281	4.21628	3.97991	3.96207	5.2094	5.31281	5.22581	5.37122	protein_coding	NM_001178010	CCDS54499.1	CDC45	RefSeq	2036	chr22	+	19467413	19508135		8318	Hs.474217
ASHGA5P044137	0.00601293	0.0145622	1.16147	2.71255	2.7005	3.43559	3.42391	3.76398	4.25487	4.67613	4.22344	protein_coding	NM_019851	CCDS5998.1	FGF20	RefSeq	1016	chr8	-	16850333	16859674		26281	Hs.199905
ASHGA5P002288	2.26e-07	8.649e-06	1.15958	9.66658	9.5833	9.58618	9.64316	10.6694	10.7907	10.8607	10.7967	protein_coding	NM_001143781	CCDS44870.1	FKBP11	RefSeq	561	chr12	-	49315741	49318664	NM_016594	51303	Hs.655103
ASHGA5P050689	8.49e-06	9.5004e-05	1.15792	5.3296	5.47496	5.15463	5.13851	6.50021	6.39662	6.4039	6.42866	protein_coding	ENST00000457476	CCDS46436.1	TANK	GENCODE	671	chr2	+	161993465	162061490		10010	Hs.132257
ASHGA5P010118	5.03e-05	0.000338482	1.15537	5.25002	5.18839	4.77529	5.21451	6.26896	6.23989	6.23083	6.31003	protein_coding	NM_001135557	CCDS47646.1	DYNC1I1	RefSeq	2950	chr7	+	95401817	95727736		1780	Hs.440364
ASHGA5P046427	1.67e-06	3.1302e-05	1.15291	6.25816	6.16246	6.09796	6.23219	7.31895	7.48285	7.32255	7.23807	protein_coding	NM_001079855	CCDS48074.1	GYG2	RefSeq	3318	chrX	+	2746862	2800861	NM_001184702, NM_003918	8908	Hs.567381
ASHGA5P014133	0.000384405	0.00158752	1.15261	3.38046	3.45692	3.47138	3.52088	4.14192	4.78382	4.68241	4.83194	protein_coding	NM_001166017	CCDS53856.1	SKA3	RefSeq	2808	chr13	-	21727733	21750741		221150	Hs.88523
ASHGA5P006087	4.36e-08	3.271e-06	1.15052	9.46125	9.45773	9.33464	9.43329	10.5864	10.5926	10.5233	10.5868	protein_coding	NM_033255	CCDS9387.1	EPSTI1	RefSeq	3136	chr13	-	43460523	43566407		94240	Hs.546467
ASHGA5P008569	0.000760654	0.0027271	1.14897	5.10895	4.3549	5.13648	4.89932	5.95633	6.04526	6.01632	6.07762	protein_coding	NM_001080744	CCDS43182.1	DGKG	RefSeq	5743	chr3	-	185864989	186080023		1608	Hs.683449
ASHGA5P020637	6.24e-08	4.018e-06	1.14704	7.65731	7.64229	7.65486	7.75043	8.75328	8.81887	8.87279	8.84811	protein_coding	NM_001164637	CCDS54173.1	ENDOV	RefSeq	2705	chr17	+	78388966	78411884	NM_173627	284131	Hs.728933
ASHGA5P004403	1.06e-05	0.000111149	1.14564	5.21911	5.08359	5.44766	5.40179	6.41134	6.40823	6.44974	6.46539	protein_coding	NM_003274	CCDS13704.1	TRAPPC10	RefSeq	6970	chr21	+	45432205	45526432		7109	Hs.126221
ASHGA5P052593	3.07e-05	0.00023459	1.14542	5.84743	5.71689	5.44093	5.79252	6.83171	6.7151	6.89189	6.94074	protein_coding	NM_003530	CCDS4590.1	HIST1H3D	RefSeq	864	chr6	-	26197011	26199464		8351	Hs.532144
ASHGA5P008882	8.65e-08	4.889e-06	1.1452	13.082	13.0411	13.0042	13.0717	14.1856	14.2814	14.1177	14.1952	protein_coding	NM_002825	CCDS5844.1	PTN	RefSeq	1558	chr7	-	136912091	137028546		5764	Hs.371249
ASHGA5P001511	7.8e-08	4.591e-06	1.14397	6.33849	6.32604	6.31614	6.40814	7.48482	7.41216	7.56069	7.507	protein_coding	NM_017958	CCDS2166.1	PLEKHB2	RefSeq	4323	chr2	+	131862419	131907425	NM_001100623, NM_001267064, NM_001267065, NM_001267067, NM_001267068, NR_049789, NR_049790, NR_049791, NR_049792	55041	Hs.469944
ASHGA5P008409	5.78e-08	3.894e-06	1.14393	9.6378	9.58636	9.65497	9.74142	10.7933	10.8415	10.7807	10.7807	protein_coding	ENST00000342785	CCDS54875.1	VCAN	GENCODE	7154	chr5	+	82767492	82878122		1462	Hs.643801
ASHGA5P003344	3e-11	1e-07	1.14154	9.50287	9.51494	9.51107	9.51398	10.6444	10.6543	10.6322	10.6781	protein_coding	NM_006851	CCDS9011.1	GLIPR1	RefSeq	3924	chr12	+	75874512	75895716		11010	Hs.205558
ASHGA5P050458	1.03e-05	0.000108592	1.1364	4.48317	4.48534	4.43704	4.67675	5.66287	5.63051	5.50898	5.82554	protein_coding	NM_172069	CCDS1812.1	PLEKHH2	RefSeq	6972	chr2	+	43864438	43995126		130271	Hs.164162
ASHGA5P003991	1.69e-05	0.000154464	1.13309	4.31313	4.18266	4.46688	4.59714	5.48957	5.56058	5.52799	5.51403	protein_coding	NM_020675	CCDS2229.1	SPC25	RefSeq	1375	chr2	-	169727400	169746944		57405	Hs.421956
ASHGA5P007152	0.00564558	0.0138163	1.13114	4.21061	4.35857	4.39242	3.45227	5.22475	5.0422	5.67194	4.99954	protein_coding	NM_182566	CCDS11055.1	VMO1	RefSeq	785	chr17	-	4688579	4689729		284013	Hs.122561
ASHGA5P038128	2.46e-07	9.153e-06	1.13052	8.67361	8.80057	8.67755	8.6067	9.78776	9.79496	9.86991	9.82789	protein_coding	NM_206831	CCDS2629.1	DPH3	RefSeq	4065	chr3	-	16298567	16306496		285381	Hs.388087
ASHGA5P013208	0.00537207	0.0132671	1.1302	3.47164	3.97172	3.40001	3.45427	4.20177	5.27303	4.50342	4.84024	protein_coding	NM_001177969	CCDS54347.1	VIT	RefSeq	2787	chr2	+	36923832	37041937		5212	Hs.137415
ASHGA5P042293	4.83e-07	1.4331e-05	1.12738	6.714	6.65507	6.60263	6.55474	7.79495	7.78951	7.65105	7.80046	protein_coding	ENST00000360408	CCDS4596.1	HIST1H3E	GENCODE	462	chr6	+	26225382	26225844		8353	Hs.443021
ASHGA5P033660	0.000979486	0.00334218	1.12618	5.37241	4.57352	4.65426	4.90748	6.10912	5.8462	6.03201	6.02506	protein_coding	NM_001044369	CCDS42445.2	FAM69C	RefSeq	2048	chr18	-	72102962	72124503		125704	Hs.371690
ASHGA5P051964	1.12e-06	2.4336e-05	1.12577	6.79276	6.86119	6.90767	6.75648	7.81762	7.9895	8.0077	8.00637	protein_coding	ENST00000305107	CCDS43234.1	UGT2B4	GENCODE	2103	chr4	-	70345882	70361626		7363	Hs.285887
ASHGA5P007150	1.55e-07	6.906e-06	1.12512	8.73877	8.59065	8.71038	8.728	9.75451	9.85203	9.84776	9.81399	protein_coding	ENST00000328735	CCDS13670.1	BACE2	GENCODE	2824	chr21	+	42539727	42648524		25825	Hs.529408
ASHGA5P045478	3.7e-06	5.4205e-05	1.12321	5.27919	5.00215	5.13335	5.03807	6.23951	6.15459	6.31393	6.23756	protein_coding	NM_012098	CCDS6868.1	ANGPTL2	RefSeq	3572	chr9	-	129849627	129885044		23452	Hs.653262
ASHGA5P004401	1.2e-07	5.971e-06	1.12231	12.5447	12.4779	12.4414	12.503	13.6304	13.6701	13.5199	13.6358	protein_coding	NM_000100	CCDS13701.1	CSTB	RefSeq	940	chr21	-	45193545	45196256		1476	Hs.695
ASHGA5P044898	4.79e-07	1.4311e-05	1.12214	13.7545	13.6956	13.8067	13.83	14.8987	14.9749	14.7863	14.9155	protein_coding	NM_001444	CCDS6228.1	FABP5	RefSeq	751	chr8	+	82192717	82197012	ENST00000477993	2171	Hs.408061
ASHGA5P005175	1.25e-05	0.000124405	1.12196	5.2693	5.17553	4.91541	5.20564	6.31328	6.1562	6.30503	6.27921	protein_coding	NM_003037	CCDS1207.1	SLAMF1	RefSeq	2009	chr1	-	160579890	160617081		6504	Hs.523660
ASHGA5P010015	1.01e-06	2.2985e-05	1.12036	6.34768	6.14018	6.35152	6.24552	7.33424	7.45038	7.41047	7.37123	protein_coding	NM_004509	CCDS2474.1	SP110	RefSeq	2519	chr2	-	231033644	231084827		3431	Hs.145150
ASHGA5P046629	0.000255739	0.00114476	1.11974	5.48074	5.92296	5.3096	5.39402	6.54434	6.67973	6.58743	6.77477	protein_coding	NM_144658	CCDS35373.1	DOCK11	RefSeq	6638	chrX	+	117629871	117820123		139818	Hs.368203
ASHGA5P001039	3.24e-08	2.73e-06	1.11849	13.5426	13.4196	13.4264	13.4252	14.5557	14.5714	14.6	14.5607	protein_coding	NM_003254	CCDS14281.1	TIMP1	RefSeq	931	chrX	+	47441689	47446190		7076	Hs.522632
ASHGA5P004912	4.79e-05	0.000325915	1.11744	6.88035	6.43686	6.73022	6.8915	7.80219	7.83207	7.89874	7.87568	protein_coding	NM_153687	CCDS9068.1	IKBIP	RefSeq	3175	chr12	-	99018029	99038829		121457	Hs.252543
ASHGA5P017225	4.07e-05	0.00028898	1.11662	5.97296	6.15181	5.67993	5.85234	6.94372	7.03283	7.10811	7.03886	protein_coding	NM_001134468	CCDS5756.1	C7orf53	RefSeq	1480	chr7	+	112120907	112130943		286006	Hs.396189
ASHGA5P003137	2e-05	0.000172732	1.11661	6.8925	6.84176	7.06212	7.07824	8.1097	7.90977	8.06638	8.25522	protein_coding	NM_018243	CCDS34018.1	2022-09-11	RefSeq	5582	chr4	+	77870894	77959768		55752	Hs.128199
ASHGA5P049063	0.0173179	0.0351043	1.11159	3.27794	3.01471	4.55699	3.72741	4.62723	4.78184	4.85675	4.75758	protein_coding	ENST00000339480	CCDS383.1	GJB4	GENCODE	2840	chr1	+	35225341	35229325		127534	Hs.351203
ASHGA5P003591	1.87e-08	1.989e-06	1.11125	10.3455	10.2831	10.2886	10.3377	11.4164	11.4352	11.3677	11.4805	protein_coding	NM_000396	CCDS969.1	CTSK	RefSeq	1825	chr1	-	150768683	150780917		1513	Hs.632466
ASHGA5P010992	0.0030172	0.00824404	1.10945	3.65239	3.67296	4.14601	3.26149	4.95489	4.46842	5.10263	4.6447	protein_coding	NM_003474	CCDS7653.1	ADAM12	RefSeq	6093	chr10	-	127702901	128077127		8038	Hs.594537
ASHGA5P006397	7.76e-06	9.0088e-05	1.10841	6.88127	6.8561	6.79582	6.56122	7.90646	7.8045	7.93643	7.88067	protein_coding	NM_004056	CCDS6174.1	CA8	RefSeq	2278	chr8	-	61101422	61193954		767	Hs.654388
ASHGA5P006927	2.9e-06	4.5953e-05	1.10824	5.97882	5.73387	5.7038	5.73584	6.88417	6.94631	6.88361	6.87122	protein_coding	NM_153218	CCDS9391.1	LACC1	RefSeq	4124	chr13	+	44453968	44468068	NM_001128303	144811	Hs.210586
ASHGA5P006983	8.57e-07	2.0868e-05	1.10267	7.36429	7.175	7.12505	7.24467	8.33467	8.36642	8.31023	8.30838	protein_coding	NM_014312	CCDS8452.1	VSIG2	RefSeq	1138	chr11	-	124617369	124622109		23584	Hs.112377
ASHGA5P001569	8.23e-09	1.267e-06	1.10066	8.91632	8.84079	8.84561	8.8194	9.96872	9.93399	9.93639	9.98565	protein_coding	NM_015687	CCDS4984.1	FILIP1	RefSeq	4629	chr6	-	76017799	76203496		27145	Hs.696158
ASHGA5P048600	0.00149201	0.00466507	1.09963	3.12909	4.04264	3.43177	3.47047	4.68455	4.44694	4.69742	4.6436	protein_coding	NM_014783	CCDS10028.1	ARHGAP11A	RefSeq	5616	chr15	+	32907690	32931868		9824	Hs.591130
ASHGA5P003034	1.01e-06	2.2985e-05	1.09842	6.12392	6.03557	5.98173	5.89043	7.08285	7.06386	7.17749	7.10114	protein_coding	ENST00000264218	CCDS3501.1	NMU	GENCODE	816	chr4	-	56461397	56502465		10874	Hs.418367
ASHGA5P001928	7.68e-08	4.574e-06	1.09725	8.99182	9.02688	8.95365	8.98221	10.0966	10.1211	9.99216	10.1338	protein_coding	NM_005824	CCDS5727.1	LRRC17	RefSeq	2303	chr7	+	102553343	102585556		10234	Hs.567412
ASHGA5P043752	5.02e-05	0.000338174	1.09674	5.10853	5.35474	5.10511	5.14099	6.1008	6.42772	6.14115	6.42668	protein_coding	NM_182684	CCDS5589.1	UPK3B	RefSeq	1540	chr7	+	76139744	76157199		80761	Hs.488861
ASHGA5P014469	6.55e-06	8.0167e-05	1.09543	6.31574	6.27953	6.09307	6.39878	7.31799	7.28721	7.41505	7.4486	protein_coding	NM_001080529		WIPF3	RefSeq	4195	chr7	+	29846169	29956682		644150	Hs.380698
ASHGA5P053954	3.21e-06	4.9401e-05	1.09367	5.18546	5.30335	5.15904	5.05153	6.22011	6.35917	6.31631	6.17848	protein_coding	NM_004006	CCDS14233.1	DMD	RefSeq	13993	chrX	-	31137344	33229673		1756	Hs.495912
ASHGA5P005702	0.0057319	0.0139858	1.08381	3.57067	4.08578	3.1273	4.08547	4.52918	4.69477	4.94487	5.03565	protein_coding	ENST00000308910	CCDS2964.1	GCET2	GENCODE	3336	chr3	-	111839687	111852152	NM_001190259	257144	Hs.49614
ASHGA5P000921	1.23e-05	0.0001235	1.08285	9.35554	9.40172	9.55281	9.65943	10.6273	10.5859	10.4464	10.6414	protein_coding	NM_002133	CCDS13914.1	HMOX1	RefSeq	1606	chr22	+	35777059	35790207		3162	Hs.517581
ASHGA5P045326	5.84e-08	3.896e-06	1.08279	10.7238	10.6391	10.5662	10.6383	11.7082	11.7093	11.7393	11.7419	protein_coding	NM_005014	CCDS6696.1	OMD	RefSeq	2542	chr9	-	95176526	95186836		4958	Hs.94070
ASHGA5P033791	0.000807974	0.00286515	1.08219	4.95908	4.64436	5.18455	4.41474	5.8879	5.96984	5.89746	5.77629	protein_coding	ENST00000256906	CCDS11887.1	HRH4	GENCODE	3668	chr18	+	22040592	22059921		59340	Hs.287388
ASHGA5P042192	4.86e-07	1.4371e-05	1.08187	9.92089	9.9321	9.92634	10.0673	11.0532	11.1002	10.9514	11.0693	protein_coding	NM_003247	CCDS34574.1	THBS2	RefSeq	5826	chr6	-	169615874	169654137		7058	Hs.371147
ASHGA5P001463	4.53e-09	9.28e-07	1.08116	9.83529	9.78589	9.73989	9.76067	10.8739	10.8746	10.8484	10.8495	protein_coding	NM_020685	CCDS2896.1	C3orf14	RefSeq	832	chr3	+	62305395	62319320		57415	Hs.47166
ASHGA5P055830	1.77e-06	3.2567e-05	1.08014	7.34007	7.33397	7.16867	7.27695	8.3564	8.23743	8.41124	8.43514	protein_coding	NM_006260	CCDS9479.1	DNAJC3	RefSeq	5598	chr13	+	96329392	96447243		5611	Hs.59214
ASHGA5P027871	0.00178947	0.00540459	1.07887	5.38921	4.6578	4.56395	4.82465	5.9	5.85897	6.18128	5.81083	protein_coding	NM_001145944	CCDS53759.1	SLCO1C1	RefSeq	3188	chr12	+	20848398	20906320	NM_001145946	53919	Hs.47261
ASHGA5P046595	0.000179556	0.000869068	1.07744	4.14468	4.21574	3.68907	4.08476	4.96049	5.11892	5.247	5.1176	protein_coding	ENST00000276077	CCDS14443.1	GPR174	GENCODE	1258	chrX	+	78426468	78427726		84636	Hs.326713
ASHGA5P003104	2.88e-07	1.0153e-05	1.07742	8.01755	8.18329	8.06489	8.12173	9.22523	9.1517	9.20421	9.11601	protein_coding	NM_022823	CCDS1756.1	FNDC4	RefSeq	1697	chr2	-	27714749	27718126		64838	Hs.732184
ASHGA5P001510	2.6e-06	4.2365e-05	1.07606	6.83731	6.61247	6.67075	6.8346	7.77286	7.7823	7.88883	7.81538	protein_coding	NM_001100623	CCDS46413.1	PLEKHB2	RefSeq	4326	chr2	+	131862419	131907425	NM_001267062, NM_001267063, NM_001267064, NM_001267065, NM_001267066, NM_017958, NR_049789, NR_049791, NR_049792	55041	Hs.469944
ASHGA5P027956	6.35e-07	1.7326e-05	1.07549	7.30043	7.1001	7.18406	7.24613	8.27186	8.23515	8.2727	8.35298	protein_coding	ENST00000316554	CCDS31785.1	C12orf68	GENCODE	2344	chr12	+	48577365	48579709		387856	Hs.251699
ASHGA5P007550	2.49e-05	0.000202263	1.07448	6.52838	6.57177	6.41767	6.74001	7.58272	7.76274	7.48512	7.72516	protein_coding	ENST00000334289	CCDS8312.1	ANGPTL5	GENCODE	2368	chr11	-	101761404	101787253		253935	Hs.318370
ASHGA5P042417	5.31e-07	1.5272e-05	1.07393	11.4174	11.3787	11.3866	11.3099	12.5364	12.457	12.3317	12.4633	protein_coding	NM_002155	CCDS1231.1	HSPA6	RefSeq	2664	chr1	+	161494035	161496687	NR_024151	3310	Hs.654614
ASHGA5P000959	4.09e-06	5.7753e-05	1.07317	7.35161	7.34595	7.21022	7.39185	8.30978	8.5223	8.46	8.30023	protein_coding	NM_145870	CCDS9858.1	GSTZ1	RefSeq	1395	chr14	+	77787229	77797940	NM_001513	2954	Hs.655292
ASHGA5P005335	2.14e-06	3.7251e-05	1.07312	6.35152	6.42731	6.2044	6.33306	7.47842	7.41675	7.29118	7.42241	protein_coding	NM_001130158	CCDS46477.1	MYO1B	RefSeq	5113	chr2	+	192110106	192290115	NM_001161819	4430	Hs.439620
ASHGA5P021888	5.78e-06	7.3667e-05	1.07217	6.40994	6.24911	6.4874	6.55218	7.45493	7.46116	7.58554	7.48565	protein_coding	NM_001024070	CCDS41954.1	GCH1	RefSeq	1940	chr14	-	55308723	55369542		2643	Hs.86724
ASHGA5P014764	1.91e-08	1.997e-06	1.07208	10.7479	10.8106	10.7018	10.7215	11.7889	11.8236	11.804	11.8537	protein_coding	NM_003706	CCDS12710.1	PLA2G4C	RefSeq	2541	chr19	-	48551099	48614109	NM_001159322	8605	Hs.631562
ASHGA5P000689	0.000554088	0.00212471	1.0719	4.5933	4.2869	4.9361	4.39254	5.76293	5.41416	5.6574	5.66195	protein_coding	NM_004289	CCDS5396.1	NFE2L3	RefSeq	3720	chr7	+	26191846	26226756		9603	Hs.404741
ASHGA5P026871	0.00102178	0.00345408	1.07082	4.54023	4.73762	4.24717	4.12319	5.66521	5.44909	5.17169	5.64549	protein_coding	NM_001005197	CCDS31698.1	OR8D4	RefSeq	945	chr11	+	123777138	123778083		338662	Hs.449688
ASHGA5P012673	0.00625733	0.0150683	1.06955	4.21715	3.51559	3.27871	4.06095	4.5872	5.1957	4.89251	4.67518	protein_coding	NM_001144983	CCDS45027.1	CCDC169	RefSeq	937	chr13	-	36801178	36871992	NM_001144981, NM_001144982, NM_001144985, NM_001144986, NM_001198908	728591	Hs.730899
ASHGA5P008843	8.95e-07	2.1372e-05	1.06821	7.40188	7.46312	7.26387	7.42389	8.44711	8.53156	8.45794	8.38897	protein_coding	ENST00000347667	CCDS13669.1	BACE2	GENCODE	2843	chr21	+	42539727	42648524		25825	Hs.529408
ASHGA5P007258	1.23e-06	2.6144e-05	1.06699	8.50574	8.25318	8.41228	8.43704	9.43861	9.49326	9.45344	9.49091	protein_coding	ENST00000330333	CCDS13668.1	BACE2	GENCODE	2993	chr21	+	42539727	42648524		25825	Hs.529408
ASHGA5P004701	0.0153618	0.0316783	1.06635	3.2567	3.89801	2.82949	3.94426	4.67842	4.76816	4.70841	4.03888	protein_coding	NM_033316	CCDS3326.1	MFI2	RefSeq	1696	chr3	-	196745823	196756686		4241	Hs.184727
ASHGA5P007257	4.27e-06	5.968e-05	1.06616	9.23581	9.2113	9.37616	9.38824	10.3632	10.4319	10.2302	10.451	protein_coding	NM_033661	CCDS13691.1	WDR4	RefSeq	1554	chr21	-	44263189	44299693		10785	Hs.248815
ASHGA5P055930	4.83e-06	6.4688e-05	1.06604	5.35418	5.20412	5.20067	5.43315	6.27846	6.34379	6.46612	6.36791	protein_coding	NM_001018073	CCDS41928.1	PCK2	RefSeq	1730	chr14	+	24563482	24569770		5106	Hs.75812
ASHGA5P029040	2.17e-05	0.000183528	1.06506	5.61036	5.52135	5.75991	5.81386	6.68668	6.91484	6.64765	6.71654	protein_coding	NM_001836	CCDS9630.1	CMA1	RefSeq	784	chr14	-	24974711	24977471		1215	Hs.135626
ASHGA5P003538	8.3e-08	4.759e-06	1.06456	10.1007	10.1147	9.99367	10.0329	11.087	11.1174	11.1819	11.114	protein_coding	NM_000629	CCDS13624.1	IFNAR1	RefSeq	6099	chr21	+	34697213	34732128		3454	Hs.529400
ASHGA5P044902	5.42e-05	0.000356036	1.06152	5.44801	5.40309	5.10135	5.38071	6.3631	6.29118	6.59868	6.3263	protein_coding	NM_152284	CCDS6233.1	CHMP4C	RefSeq	1847	chr8	+	82644687	82671748		92421	Hs.183861
ASHGA5P011076	1.84e-06	3.359e-05	1.05878	7.82436	8.02045	7.99834	7.89839	8.93506	8.92605	9.06141	9.05415	protein_coding	NM_001166247	CCDS55045.1	GRIK2	RefSeq	4724	chr6	+	101846860	102517958		2898	Hs.98262
ASHGA5P049830	1.61e-05	0.000149207	1.05854	5.54026	5.26156	5.25394	5.28895	6.30595	6.45507	6.50393	6.31393	protein_coding	NM_001050	CCDS11691.1	SSTR2	RefSeq	2996	chr17	+	71161159	71168062		6752	Hs.514451
ASHGA5P054033	0.00367979	0.00970079	1.05821	4.2164	3.72757	3.64646	3.17212	4.69892	4.91821	4.53539	4.84288	protein_coding	NM_021963	CCDS14423.1	NAP1L2	RefSeq	2590	chrX	-	72432136	72434710		4674	Hs.740565
ASHGA5P013737	2.17e-05	0.000183253	1.05779	6.43529	6.25942	6.37681	6.08731	7.30043	7.2585	7.4671	7.36395	protein_coding	NM_181702	CCDS6261.1	GEM	RefSeq	2080	chr8	-	95261484	95274547		2669	Hs.654463
ASHGA5P054092	0.0482902	0.0828678	1.0577	2.33025	4.10457	2.80476	3.83497	4.40848	4.25746	4.13386	4.50556	protein_coding	NM_012216	CCDS14532.2	MID2	RefSeq	7345	chrX	+	107069083	107174867		11043	Hs.12256
ASHGA5P021612	7.94e-08	4.617e-06	1.05752	7.38804	7.42688	7.34872	7.45359	8.45355	8.39951	8.52457	8.4697	protein_coding	NM_001024071	CCDS45110.1	GCH1	RefSeq	1852	chr14	-	55308723	55369542		2643	Hs.86724
ASHGA5P010354	1.6e-05	0.000148258	1.05742	5.31467	5.39725	5.43755	5.25269	6.40286	6.36157	6.60924	6.25816	protein_coding	NM_001178	CCDS31430.1	ARNTL	RefSeq	2812	chr11	+	13299324	13408812	NM_001030272	406	Hs.65734
ASHGA5P011901	9.7e-06	0.000104066	1.05638	7.42847	7.38319	7.53206	7.55502	8.51878	8.55412	8.3658	8.68557	protein_coding	NM_022486	CCDS6783.1	SUSD1	RefSeq	3010	chr9	-	114803060	114937556		64420	Hs.494827
ASHGA5P004145	1.52e-06	2.9811e-05	1.05519	8.37301	8.3064	8.15608	8.25807	9.24024	9.33847	9.33354	9.40205	protein_coding	NM_000067	CCDS6239.1	CA2	RefSeq	1666	chr8	+	86376130	86393721		760	Hs.155097
ASHGA5P053924	1.36e-06	2.7947e-05	1.05498	10.2275	10.0889	9.98213	10.0272	11.1308	11.152	11.1659	11.097	protein_coding	NM_014176	CCDS1425.1	UBE2T	RefSeq	935	chr1	-	202300784	202311094		29089	Hs.5199
ASHGA5P054373	5.2e-07	1.5048e-05	1.05438	11.6798	11.5517	11.4775	11.5347	12.5705	12.6313	12.662	12.5974	protein_coding	NM_014142	CCDS7089.1	NUDT5	RefSeq	1224	chr10	-	12209572	12238143		11164	Hs.555956
ASHGA5P016830	1.46e-06	2.898e-05	1.05237	7.0013	6.83573	6.75006	6.79713	7.88681	7.87335	7.92868	7.90487	protein_coding	NM_032930	CCDS8313.2	C11orf70	RefSeq	2198	chr11	+	101918168	101955291		85016	Hs.98328
ASHGA5P052375	3.1e-10	3.2e-07	1.05097	7.84404	7.81297	7.8375	7.83241	8.88596	8.85039	8.90692	8.88752	protein_coding	NM_002317	CCDS4129.1	LOX	RefSeq	5177	chr5	-	121398889	121414055		4015	Hs.102267
ASHGA5P055747	4.93e-08	3.519e-06	1.04965	8.06948	8.03426	7.99154	8.10409	9.15046	9.10056	9.09622	9.05072	protein_coding	NM_032849	CCDS9338.1	C13orf33	RefSeq	2394	chr13	+	31480311	31499709		84935	Hs.147880
ASHGA5P006375	0.0013901	0.00440662	1.04888	4.05205	4.46793	4.27642	4.61758	5.0657	5.27047	5.66736	5.60598	protein_coding	NM_033518	CCDS14293.1	SLC38A5	RefSeq	2006	chrX	-	48316926	48328644		92745	Hs.195155
ASHGA5P011364	5.14e-08	3.578e-06	1.04859	6.3502	6.27394	6.35641	6.37973	7.42553	7.41494	7.32752	7.38663	protein_coding	NM_018841	CCDS30749.1	GNG12	RefSeq	4427	chr1	-	68167148	68299155		55970	Hs.431101
ASHGA5P001589	7.22e-07	1.8705e-05	1.04851	9.80143	9.74951	9.64124	9.70081	10.6657	10.7981	10.8226	10.8007	protein_coding	NM_206963	CCDS3184.1	RARRES1	RefSeq	1545	chr3	-	158414896	158450275		5918	Hs.131269
ASHGA5P002777	0.0167033	0.034062	1.04786	3.73494	2.76093	3.76844	3.98433	4.46016	5.06341	4.29426	4.62223	protein_coding	NM_015069	CCDS32445.1	ZNF423	RefSeq	4846	chr16	-	49524520	49860918		23090	Hs.530930
ASHGA5P054363	1.72e-07	7.293e-06	1.04733	7.28057	7.30012	7.1564	7.28196	8.24382	8.32117	8.33637	8.30701	protein_coding	NM_032817		ITIH5	RefSeq	6100	chr10	-	7601231	7661636	NM_030569	80760	Hs.498586
ASHGA5P012656	9.5e-10	4.64e-07	1.04671	11.79	11.7303	11.7835	11.7911	12.8248	12.8209	12.8007	12.8354	protein_coding	NM_001135934	CCDS45034.1	POSTN	RefSeq	3219	chr13	-	38136718	38172981	NM_001135936	10631	Hs.136348
ASHGA5P035084	3.32e-05	0.000248221	1.04511	5.96413	6.17903	6.17774	5.84435	6.99926	7.03452	7.20928	7.10263	protein_coding	NM_001111101	CCDS46311.1	CNRIP1	RefSeq	1312	chr2	-	68511302	68547183		25927	Hs.212885
ASHGA5P053075	6.3e-07	1.7263e-05	1.04178	11.9602	11.9581	11.8299	11.7986	12.8953	12.9893	12.8916	12.9378	protein_coding	NM_201563	CCDS53413.1	FCGR2C	RefSeq	1510	chr1	+	161551128	161570032	NM_001136219, NM_021642	9103	Hs.713617
ASHGA5P046549	1.53e-05	0.000143551	1.04135	4.56901	4.7478	4.62643	4.63709	5.67869	5.8931	5.55082	5.62312	protein_coding	ENST00000374971	CCDS35304.1	PAGE2B	GENCODE	493	chrX	+	55101503	55105336	NM_207339	389860	Hs.293317
ASHGA5P004798	0.00046984	0.00185608	1.04135	4.59986	4.15882	4.71595	4.14515	5.42949	5.42741	5.38704	5.54124	protein_coding	NM_005218	CCDS5959.1	DEFB1	RefSeq	484	chr8	-	6728096	6735529		1672	Hs.32949
ASHGA5P018955	3.15e-06	4.869e-05	1.04109	6.4978	6.22801	6.35585	6.33374	7.40718	7.33134	7.36945	7.4718	protein_coding	NM_001146105	CCDS54634.1	PARP9	RefSeq	3072	chr3	-	122246759	122283147	NM_001146103, NM_001146104, NM_001146106	83666	Hs.518200
ASHGA5P001708	0.00144681	0.00455035	1.04098	4.74937	4.37707	4.19591	4.05223	5.43725	5.07639	5.6107	5.41416	protein_coding	NM_138618	CCDS30637.1	RHCE	RefSeq	1484	chr1	-	25688739	25747363	NM_001127691, NM_016124, NM_020485, NM_138616, NM_138617	6006	Hs.523054
ASHGA5P051077	1.94e-06	3.4833e-05	1.03924	7.16739	7.0288	6.93792	7.13055	8.0776	8.16246	8.04798	8.13359	protein_coding	NM_006948	CCDS13567.1	HSPA13	RefSeq	4001	chr21	-	15743436	15755509		6782	Hs.352341
ASHGA5P006548	5.78e-07	1.6295e-05	1.03916	7.01925	7.01458	7.06561	7.01925	8.00818	8.00174	8.19876	8.06663	protein_coding	NM_006644	CCDS9340.1	HSPH1	RefSeq	3680	chr13	-	31710762	31736117		10808	Hs.706314
ASHGA5P005775	0.000130904	0.000684413	1.03638	4.42091	3.99111	4.19505	3.95527	5.1886	5.23438	5.26054	5.02434	protein_coding	NM_181453	CCDS33268.1	GCC2	RefSeq	6998	chr2	+	109065576	109125854		9648	Hs.436505
ASHGA5P007993	0.00564325	0.0138123	1.03591	4.00321	3.2045	3.50981	3.58427	4.17994	4.84865	4.97432	4.44249	protein_coding	NM_001129998	CCDS44830.1	CLEC12B	RefSeq	1278	chr12	+	10163230	10171399		387837	Hs.127937
ASHGA5P011079	2.73e-06	4.3911e-05	1.03271	6.75628	6.62016	6.57559	6.70734	7.80077	7.74422	7.63891	7.60632	protein_coding	NM_153810	CCDS41570.1	CACUL1	RefSeq	6758	chr10	-	120440493	120514758		143384	Hs.420024
ASHGA5P008376	1.96e-06	3.5105e-05	1.03245	8.17643	7.98675	8.16407	8.21697	9.23612	9.13787	9.18542	9.11459	protein_coding	NM_201612	CCDS9067.1	IKBIP	RefSeq	1604	chr12	-	99007181	99038829		121457	Hs.252543
ASHGA5P002943	2.99e-08	2.659e-06	1.03227	11.4606	11.3939	11.3491	11.3686	12.4505	12.4505	12.3913	12.4089	protein_coding	NM_022168	CCDS2217.1	IFIH1	RefSeq	3617	chr2	-	163123588	163175218		64135	Hs.163173
ASHGA5P039576	4.74e-07	1.4225e-05	1.03207	8.39761	8.28246	8.20187	8.24764	9.2704	9.35346	9.30522	9.3288	protein_coding	NM_198179	CCDS3719.1	QRFPR	RefSeq	2347	chr4	-	122249796	122302181		84109	Hs.368977
ASHGA5P016290	0.000978067	0.0033379	1.03161	4.57823	4.29362	4.76642	4.94565	5.46996	5.9412	5.7182	5.58102	protein_coding	NM_007293	CCDS47404.1	C4A	RefSeq	5426	chr6	+	31949833	31970457	NM_001252204	720	Hs.534847
ASHGA5P008007	0.000194196	0.000922306	1.03045	6.47058	5.85793	6.0791	6.16204	7.18134	7.15666	7.21134	7.1421	protein_coding	NM_001005376	CCDS33041.1	PLAUR	RefSeq	1455	chr19	-	44150246	44174498		5329	Hs.466871
ASHGA5P052451	0.00750693	0.0175536	1.02947	4.59785	3.59018	3.4666	3.94331	4.86985	5.07593	4.80758	4.96247	protein_coding	NM_001112724	CCDS47299.1	STK32A	RefSeq	1693	chr5	+	146614578	146763768		202374	Hs.585069
ASHGA5P048384	0.000187221	0.000897485	1.02904	5.62188	5.07564	5.2377	5.38417	6.41128	6.23444	6.46742	6.32239	protein_coding	NM_144665	CCDS8303.1	SESN3	RefSeq	1987	chr11	-	94906132	94964246		143686	Hs.659934
ASHGA5P004721	5.34e-07	1.5314e-05	1.02811	9.15787	8.97897	8.98515	9.05954	10.0968	10.0966	10.0856	10.015	protein_coding	NM_007281	CCDS3818.1	SCRG1	RefSeq	907	chr4	-	174309298	174320617		11341	Hs.7122
ASHGA5P007911	4.38e-08	3.271e-06	1.02712	7.17537	7.12071	7.15589	7.17363	8.16808	8.26296	8.136	8.16703	protein_coding	NM_032499	CCDS45216.1	C15orf41	RefSeq	2595	chr15	+	36932805	37102449	NM_001130010	84529	Hs.48348
ASHGA5P002342	9.09e-07	2.1583e-05	1.0254	7.84512	7.83899	8.01071	8.00004	8.89963	8.98114	8.95429	8.9614	protein_coding	NM_002526	CCDS5002.1	NT5E	RefSeq	4086	chr6	+	86159301	86205509		4907	Hs.153952
ASHGA5P007268	4.35e-09	9.28e-07	1.02483	9.35859	9.3288	9.35119	9.39065	10.4103	10.3377	10.4002	10.3804	protein_coding	NM_002266	CCDS32713.1	KPNA2	RefSeq	2011	chr17	+	66031847	66042970		3838	Hs.594238
ASHGA5P035493	8.13e-08	4.676e-06	1.02383	10.0545	10.1712	10.1635	10.0959	11.1758	11.1742	11.0993	11.1313	protein_coding	NM_207334	CCDS209.1	FAM43B	RefSeq	2640	chr1	+	20878931	20881513		163933	Hs.429179
ASHGA5P013711	0.00338767	0.00906685	1.02342	4.78986	4.55692	4.59836	3.92237	5.30843	5.39526	5.44623	5.81127	protein_coding	NM_001136015	CCDS10175.1	ANXA2	RefSeq	1665	chr15	-	60639349	60690185		302	Hs.511605
ASHGA5P018850	1.99e-07	7.951e-06	1.02293	9.40699	9.34953	9.32567	9.31181	10.2827	10.3625	10.4119	10.4286	protein_coding	NM_016006	CCDS2711.1	ABHD5	RefSeq	5370	chr3	+	43732374	43764217		51099	Hs.19385
ASHGA5P055987	2.29e-07	8.738e-06	1.02276	9.3992	9.29885	9.42643	9.45469	10.4473	10.454	10.3644	10.4046	protein_coding	NM_015684	CCDS45102.1	ATP5S	RefSeq	1359	chr14	+	50779046	50789743		27109	Hs.438489
ASHGA5P010679	5.67e-06	7.2709e-05	1.02213	7.03499	6.82338	7.07465	7.07208	8.06163	8.01226	7.93547	8.08426	protein_coding	NM_144989	CCDS41472.1	DNAH14	RefSeq	1108	chr1	+	225117362	225155626		127602	Hs.133977
ASHGA5P008936	0.00244934	0.00696545	1.02189	3.38758	4.00434	3.17697	3.5087	4.29467	4.57427	4.49588	4.80035	protein_coding	ENST00000421988	CCDS54532.1	APOBEC3H	GENCODE	639	chr22	+	39493228	39498610	ENST00000348946, NM_001166003, NM_181773	164668	Hs.440515
ASHGA5P048083	5.91e-09	1.056e-06	1.02112	9.26748	9.30862	9.24043	9.22584	10.2772	10.2509	10.3008	10.298	protein_coding	NM_001193471	CCDS53628.1	FOLH1	RefSeq	2737	chr11	-	49168186	49230222	ENST00000256999, NM_001014986, NM_001193472, NM_001193473	2346	Hs.654487
ASHGA5P034748	4.73e-07	1.4225e-05	1.01971	7.92924	7.87907	7.90238	8.04022	8.91687	9.03087	8.96626	8.91575	protein_coding	NM_144684	CCDS12850.2	ZNF480	RefSeq	4742	chr19	+	52800425	52829174		147657	Hs.729317
ASHGA5P003859	4.6e-06	6.2522e-05	1.0185	6.33658	6.43179	6.24683	6.26445	7.40919	7.43616	7.28568	7.22261	protein_coding	NM_018367	CCDS8247.1	ACER3	RefSeq	4387	chr11	+	76571916	76734850		55331	Hs.23862
ASHGA5P007192	2.77e-08	2.52e-06	1.01839	9.5531	9.60947	9.60419	9.50101	10.5984	10.609	10.5752	10.5587	protein_coding	NM_006392	CCDS13030.1	NOP56	RefSeq	2068	chr20	+	2633177	2639039		10528	Hs.376064
ASHGA5P010089	5.53e-08	3.754e-06	1.01819	7.40382	7.43903	7.47509	7.54574	8.47785	8.46598	8.49648	8.49613	protein_coding	NM_053027	CCDS3023.1	MYLK	RefSeq	7699	chr3	-	123331142	123603149	NM_053028	4638	Hs.477375
ASHGA5P052725	9.06e-08	5.066e-06	1.01602	8.43704	8.37637	8.46598	8.52933	9.44916	9.47438	9.45071	9.49854	protein_coding	NM_198486	CCDS4873.1	RPL7L1	RefSeq	1293	chr6	+	42847670	42854731		285855	Hs.520133
ASHGA5P052041	7.42e-07	1.9013e-05	1.01401	8.88071	8.88752	8.84811	9.02262	9.97659	9.92413	9.95042	9.84386	protein_coding	ENST00000296402	CCDS3704.1	CAMK2D	GENCODE	5820	chr4	-	114372187	114683083	NM_172114, NM_172115, NM_172129	817	Hs.144114
ASHGA5P036159	1.5e-05	0.000141569	1.01359	7.15824	6.93717	7.03205	7.16204	8.12457	8.12421	7.91369	8.1814	protein_coding	NM_013310	CCDS2168.1	C2orf27A	RefSeq	1222	chr2	+	132480063	132524977	ENST00000551924, ENST00000553214, NM_015678, uc001vvq.1, uc021rnj.1	29798	Hs.655680
ASHGA5P026647	6.18e-06	7.6848e-05	1.01219	8.01824	7.83144	7.8636	7.75974	8.90589	8.77757	8.86057	8.97774	protein_coding	NM_032564	CCDS31642.1	DGAT2	RefSeq	2465	chr11	+	75479777	75512581		84649	Hs.129798
ASHGA5P026883	0.000766141	0.00274382	1.01194	4.78063	5.23592	5.52159	5.0743	6.12159	6.27367	6.0639	6.20104	protein_coding	NM_001037558	CCDS41729.1	HEPN1	RefSeq	1428	chr11	+	124789145	124790573		641654
ASHGA5P045779	5.11e-06	6.7524e-05	1.01171	9.3662	9.37587	9.20035	9.10822	10.262	10.2802	10.3065	10.2487	protein_coding	ENST00000376588	CCDS6660.1	PSAT1	GENCODE	2188	chr9	+	80912058	80945009	NM_021154	29968	Hs.494261
ASHGA5P027006	9.18e-08	5.079e-06	1.01119	10.1516	10.0785	10.1452	10.0632	11.1126	11.1902	11.1099	11.0706	protein_coding	NM_022159	CCDS41352.1	ELTD1	RefSeq	3619	chr1	-	79355448	79472495		64123	Hs.132314
ASHGA5P003744	3.53e-06	5.2622e-05	1.0108	6.31774	6.23091	6.19323	6.20027	7.12005	7.18636	7.34582	7.33313	protein_coding	NM_001135924	CCDS47544.1	VWDE	RefSeq	5583	chr7	-	12370508	12443852		221806	Hs.669526
ASHGA5P013672	1.03e-06	2.3244e-05	1.01003	8.7574	8.78421	8.97186	8.8705	9.89786	9.85721	9.83426	9.83479	protein_coding	NM_014584	CCDS9709.1	ERO1L	RefSeq	3334	chr14	-	53108604	53162419		30001	Hs.592304
ASHGA5P008984	7.05e-08	4.353e-06	1.00933	7.1269	7.0364	7.12434	7.04561	8.1334	8.12386	8.05241	8.06089	protein_coding	NM_145871	CCDS9859.1	GSTZ1	RefSeq	1269	chr14	+	77787229	77797940		2954	Hs.655292
ASHGA5P050394	3.15e-06	4.869e-05	1.00932	7.20253	6.98924	7.16973	7.15898	8.08283	8.23493	8.16633	8.07366	protein_coding	NM_030797	CCDS1688.1	FAM49A	RefSeq	4702	chr2	-	16730729	16847134		81553	Hs.467769
ASHGA5P005390	0.000255017	0.00114255	1.00651	4.73212	4.56361	4.49184	4.15355	5.5247	5.55446	5.54242	5.34557	protein_coding	NM_003081	CCDS13109.1	SNAP25	RefSeq	2069	chr20	+	10199476	10288066		6616	Hs.167317
ASHGA5P042076	0.000752075	0.00270345	1.00597	4.04821	3.38601	3.69175	3.66686	4.65961	4.60633	4.95465	4.5961	protein_coding	NM_014432	CCDS5181.1	IL20RA	RefSeq	3682	chr6	-	137321107	137366298		53832	Hs.445868
ASHGA5P011340	3.55e-06	5.2731e-05	1.00454	5.3745	5.27746	5.3275	5.14035	6.21382	6.38041	6.24887	6.29487	protein_coding	NM_001170704	CCDS55492.1	MBNL3	RefSeq	11539	chrX	-	131503342	131623996	NM_001170701, NM_001170702, NM_001170703, NM_018388	55796	Hs.105134
ASHGA5P007342	7.32e-07	1.8873e-05	1.00373	11.6324	11.7003	11.6272	11.6822	12.7429	12.6817	12.5387	12.6938	protein_coding	NM_003720	CCDS13660.1	PSMG1	RefSeq	1140	chr21	-	40547371	40555440	NR_049728	8624	Hs.473838
ASHGA5P010966	9.44e-08	5.163e-06	1.00104	7.33397	7.22521	7.29728	7.31248	8.22521	8.29616	8.31904	8.33268	protein_coding	NM_005907	CCDS5122.1	MAN1A1	RefSeq	5044	chr6	-	119498365	119670931		4121	Hs.102788
ASHGA5P030809	2.26e-07	8.649e-06	1.00065	7.2049	7.18194	7.10706	7.10448	8.16209	8.12159	8.09133	8.22595	protein_coding	NM_000693	CCDS10389.1	ALDH1A3	RefSeq	3510	chr15	+	101420008	101456830		220	Hs.459538
