# Supplementary material for: lncRNA-TCONS_00008552 expression in patients with pulmonary arterial hypertension due to congenital heart disease
Source: PLoS One. 2023 Mar 9;18(3):e0281061. doi: 10.1371/journal.pone.0281061 (PMC9997923; doi:10.1371/journal.pone.0281061)
Supplement: S3 Table — (XLSX) [file pone.0281061.s003.xlsx]

## Sheet: mRNA_down
ProbeName	P-value	FDR	T_vs_C_log2FC	C11	C12	C7	C9	T2	T3	T4	T6	type	seqname	ccdsID	GeneSymbol	source	RNAlength	chrom	strand	txStart	txEnd	Xhyb	EntrezID
ASHGA5P055881	1.37e-06	2.8023e-05	-4.93139	7.67872	7.45004	7.51771	7.48214	2.39399	2.32261	2.3238	3.36263	protein_coding	NM_005484	CCDS41910.1	PARP2	RefSeq	1904	chr14	+	20811772	20826063		10038
ASHGA5P002584	5.15e-08	3.578e-06	-4.57224	9.00258	8.94216	8.81887	8.91727	4.65021	4.0601	4.47949	4.20215	protein_coding	NM_000239	CCDS8989.1	LYZ	RefSeq	1516	chr12	+	69742133	69748013		4069
ASHGA5P040360	2.14e-06	3.7251e-05	-4.5255	7.48462	7.47209	7.3309	7.44878	2.51697	3.24475	2.43234	3.44033	protein_coding	NM_006727	CCDS3892.1	CDH10	RefSeq	3440	chr5	-	24487208	24645085		1008
ASHGA5P012679	2.18e-08	2.16e-06	-4.46366	8.94402	8.98609	8.87719	9.00532	4.17047	4.63725	4.66657	4.48371	protein_coding	NM_022350	CCDS4086.1	ERAP2	RefSeq	5691	chr5	+	96211643	96255406	NM_001130140	64167
ASHGA5P003840	5.77e-05	0.000372142	-3.87799	7.12056	7.14124	6.86501	6.81837	2.61203	3.61518	2.3238	3.88225	protein_coding	NM_006512	CCDS7832.1	SAA4	RefSeq	675	chr11	-	18252901	18258384		6291
ASHGA5P000937	2.99e-08	2.659e-06	-3.40093	8.53982	8.28688	8.59626	8.48363	4.97262	4.95414	5.21229	5.16383	protein_coding	NM_031488	CCDS14011.1	L3MBTL2	RefSeq	3205	chr22	+	41601312	41627275		83746
ASHGA5P001891	5.5e-10	3.63e-07	-3.37343	11.1842	11.3029	11.307	11.2276	7.98647	7.86538	7.86682	7.80927	protein_coding	NM_007127	CCDS2417.1	VIL1	RefSeq	2759	chr2	+	219283837	219314248		7429
ASHGA5P051506	7.51e-09	1.193e-06	-3.13548	13.7301	13.8599	13.7583	13.8675	10.64	10.7132	10.8004	10.5203	protein_coding	NM_016453	CCDS2776.1	NCKIPSD	RefSeq	3023	chr3	-	48711277	48723334		51517
ASHGA5P046900	3.8e-05	0.000274037	-3.01635	6.29175	6.11287	6.01344	5.78491	2.32215	3.41035	2.97599	3.42908	protein_coding	NM_001142770	CCDS44400.1	PCDH15	RefSeq	5803	chr10	-	55568451	56561051		65217
ASHGA5P013709	4.17e-09	9.28e-07	-2.83097	9.61783	9.60022	9.48986	9.43399	6.76814	6.76174	6.63631	6.65182	protein_coding	NM_178498	CCDS7860.2	SLC5A12	RefSeq	6253	chr11	-	26688565	26743574		159963
ASHGA5P015310	9.72e-08	5.269e-06	-2.79803	5.36187	5.12437	4.90092	5.11916	2.32215	2.32261	2.3238	2.34565	protein_coding	NM_172059	CCDS34907.1	EYA1	RefSeq	3883	chr8	-	72109667	72268979		2138
ASHGA5P035312	1.11e-09	4.73e-07	-2.69697	10.4823	10.4698	10.4548	10.4415	7.88448	7.76434	7.70504	7.70669	protein_coding	NM_032545	CCDS2162.1	CFC1	RefSeq	1009	chr2	-	131349737	131357148	NM_001270420, NM_001270421	55997
ASHGA5P011004	2.4e-06	4.0145e-05	-2.67606	5.11678	5.14148	5.22652	4.55115	2.32215	2.3633	2.3238	2.32247	protein_coding	NM_005621	CCDS1037.1	S100A12	RefSeq	466	chr1	-	153346183	153348075		6283
ASHGA5P003312	1.97e-08	2.027e-06	-2.5284	8.42375	8.35183	8.16939	8.35577	5.79122	5.81386	5.87779	5.70426	protein_coding	NM_003015	CCDS7472.1	SFRP5	RefSeq	1883	chr10	-	99526507	99531756		6425
ASHGA5P049705	0.000669124	0.00246475	-2.46743	4.92376	5.29086	4.97753	5.42538	2.32215	2.32261	2.3238	3.77926	protein_coding	NM_001103154	CCDS54137.1	ARL17B	RefSeq	488	chr17	-	44376912	44439134	NM_001039083, NM_001113738, NM_016632	100506084
ASHGA5P034685	1.9e-05	0.00016762	-2.45839	7.69063	7.98721	7.9814	7.88945	5.68661	5.29917	4.95053	5.77881	protein_coding	NM_002517	CCDS12694.1	NPAS1	RefSeq	2066	chr19	+	47524142	47549017		4861
ASHGA5P027066	6.45e-07	1.7433e-05	-2.44777	8.05326	8.06898	8.16743	8.13846	5.67645	5.63837	5.92998	5.39224	protein_coding	NM_002261	CCDS41755.1	KLRC3	RefSeq	1042	chr12	-	10564913	10573194	NM_007333	3823
ASHGA5P003847	8.57e-08	4.859e-06	-2.36496	8.9491	8.79552	8.89938	8.95501	6.46002	6.39778	6.71124	6.57013	protein_coding	NM_001042782	CCDS41596.1	TNNT3	RefSeq	1193	chr11	+	1940798	1959936	NM_001042781, NM_006757	7140
ASHGA5P010299	6.72e-09	1.121e-06	-2.36489	10.4454	10.3251	10.4764	10.4395	8.07896	8.11843	8.08596	7.94346	protein_coding	NM_001042780	CCDS41595.1	TNNT3	RefSeq	1193	chr11	+	1940798	1959936		7140
ASHGA5P003846	4e-09	9.25e-07	-2.33354	10.9996	10.871	10.7848	10.8369	8.5253	8.53612	8.55261	8.54429	protein_coding	NM_001042781	CCDS41594.1	TNNT3	RefSeq	1211	chr11	+	1940798	1959936	NM_001042782, NM_006757	7140
ASHGA5P005545	1.59e-08	1.851e-06	-2.32423	9.33133	9.23533	9.19197	9.16744	6.93581	6.77592	6.98236	6.93504	protein_coding	ENST00000307068	CCDS5360.1	SOSTDC1	GENCODE	1869	chr7	-	16501105	16505474		25928
ASHGA5P004370	1.12e-07	5.765e-06	-2.30001	6.52597	6.5156	6.38736	6.48768	4.07128	4.19942	4.37744	4.06844	protein_coding	NM_001244752		ANKRD18B	RefSeq	3753	chr9	+	33524410	33573001	ENST00000354752	441459
ASHGA5P013533	3.96e-09	9.25e-07	-2.26132	13.8049	13.7837	13.699	13.8218	11.4304	11.4888	11.5887	11.5562	protein_coding	NM_032963	CCDS32624.1	CCL14	RefSeq	506	chr17	-	34310691	34313764	NR_027922	6358
ASHGA5P031727	1.1e-10	1.83e-07	-2.20021	8.31296	8.24631	8.31601	8.36092	6.11392	6.10564	6.11579	6.1	protein_coding	NM_199051	CCDS1373.1	FAM5C	RefSeq	2884	chr1	-	190066796	190446759		339479
ASHGA5P012650	1.61e-06	3.0599e-05	-2.16811	4.48936	4.68868	4.251	4.75393	2.34212	2.32261	2.45866	2.38715	protein_coding	NM_001135956	CCDS45036.1	TRPC4	RefSeq	3087	chr13	-	38210772	38443939		7223
ASHGA5P048764	5.6e-09	1.038e-06	-2.13876	9.34229	9.25805	9.2094	9.28654	7.14589	7.13241	7.04602	7.21691	protein_coding	ENST00000310673	CCDS10230.1	SPESP1	GENCODE	1431	chr15	+	69222838	69239150		246777
ASHGA5P005917	0.000387559	0.00159627	-2.10741	6.01689	6.1233	6.14835	6.09413	4.48759	4.49506	3.3614	3.60899	protein_coding	NM_022373	CCDS5446.1	HERPUD2	RefSeq	2932	chr7	-	35672269	35734772		64224
ASHGA5P005066	1.91e-09	6.2e-07	-2.04434	9.18975	9.15714	9.18111	9.09435	7.08529	7.07857	7.19664	7.08452	protein_coding	NM_000717	CCDS11624.1	CA4	RefSeq	1165	chr17	+	58227301	58236906		762
ASHGA5P036445	9.45e-05	0.000535052	-2.04076	6.05093	5.68203	5.96578	6.12886	4.04942	3.3528	3.96968	4.29265	protein_coding	NM_052841	CCDS362.1	TSSK3	RefSeq	1330	chr1	+	32827861	32829924		81629
ASHGA5P032479	0.000592538	0.00223784	-2.00084	4.72964	4.59375	4.89291	4.89028	3.56568	2.32261	2.89245	2.32247	protein_coding	NM_203400	CCDS11508.1	RPRML	RefSeq	1110	chr17	-	45055521	45056614		388394
ASHGA5P016942	9.3e-07	2.18e-05	-1.97771	7.37672	7.2995	7.25596	7.34476	5.13259	5.41994	5.253	5.56058	protein_coding	ENST00000435911	CCDS45652.1	CCL14	GENCODE	554	chr17	-	34310691	34313764	NR_027921	6358
ASHGA5P008379	2.39e-05	0.000196392	-1.9738	5.74927	5.45306	5.78657	5.63941	3.56653	3.50015	3.52979	4.13664	protein_coding	NM_024034	CCDS13328.1	GDAP1L1	RefSeq	2798	chr20	+	42875897	42909557	NM_001256738, NM_001256740	78997
ASHGA5P013030	2.14e-09	6.33e-07	-1.9607	10.0397	10.0545	9.97466	9.91631	7.99294	8.04528	8.0482	8.05599	protein_coding	NM_001528	CCDS3369.1	HGFAC	RefSeq	2038	chr4	+	3443725	3451213		3083
ASHGA5P004581	7.8e-08	4.591e-06	-1.90336	7.36686	7.30548	7.41255	7.33041	5.3949	5.57393	5.5133	5.31973	protein_coding	NM_152527	CCDS2473.1	SLC16A14	RefSeq	4411	chr2	-	230899689	230933715		151473
ASHGA5P034573	8.89e-09	1.348e-06	-1.8692	8.68607	8.61861	8.66206	8.64518	6.90101	6.74362	6.76317	6.72731	protein_coding	NM_001037	CCDS12441.1	SCN1B	RefSeq	1463	chr19	+	35521591	35531353		6324
ASHGA5P004385	0.000110182	0.000603016	-1.86298	7.71473	7.66463	7.69707	7.82179	5.66151	5.48746	6.43487	5.86247	protein_coding	NM_001017928	CCDS33838.1	CCDC58	RefSeq	718	chr3	-	122078435	122102074		131076
ASHGA5P049099	2.13e-05	0.000180658	-1.85699	5.45395	5.17082	5.50763	5.36253	3.90101	3.48626	3.42673	3.25297	protein_coding	NM_001105069	CCDS10586.1	ACSM2B	RefSeq	2409	chr16	-	20548082	20587695	NM_001010845, NM_182617	348158
ASHGA5P011892	2.79e-06	4.4634e-05	-1.84923	6.88793	6.74816	6.75471	6.54964	4.77593	4.77019	5.13158	4.86582	protein_coding	NM_001042357	CCDS41514.1	PTPN20B	RefSeq	2965	chr10	-	46550122	46620058	NM_001042358, NM_001042360, NM_001042363	26095
ASHGA5P012878	0.00537824	0.0132754	-1.84263	5.14445	4.47387	4.83247	5.24229	2.32789	3.74093	3.79303	2.46069	protein_coding	NM_004192	CCDS43917.1	ASMTL	RefSeq	2149	chrX	-	1522031	1571870	ENST00000534940, NM_001173473	8623
ASHGA5P018633	3.65e-08	2.957e-06	-1.82812	7.52465	7.50189	7.55623	7.43652	5.80889	5.63139	5.66319	5.60332	protein_coding	NM_001184780	CCDS53953.1	NOX5	RefSeq	2852	chr15	+	69222838	69349501		79400
ASHGA5P003725	1.19e-06	2.5468e-05	-1.81166	5.77334	5.732	5.79505	5.88201	3.83234	4.23393	3.96275	3.90676	protein_coding	NM_033342	CCDS4464.1	TRIM7	RefSeq	1114	chr5	-	180630119	180632177	NM_203293	81786
ASHGA5P011241	0.000460825	0.00182877	-1.78282	7.31037	7.16348	7.15824	7.19542	5.28349	5.26965	4.97955	6.16351	protein_coding	NM_001178096	CCDS53345.1	F3	RefSeq	2233	chr1	-	94994731	95007413		2152
ASHGA5P032474	2.8e-10	3.11e-07	-1.76981	8.64901	8.63133	8.58343	8.61883	6.89762	6.85871	6.82109	6.82594	protein_coding	NM_001113738	CCDS45718.1	ARL17A	RefSeq	5273	chr17	-	44630121	44657088		51326
ASHGA5P046842	1.91e-05	0.000168102	-1.76086	7.0872	7.014	7.15875	7.19855	5.47496	5.54572	5.45482	4.93956	protein_coding	NM_001042360	CCDS41512.1	PTPN20B	RefSeq	2321	chr10	-	46550122	46640660	NM_001042357, NM_001042358, NM_001042363	26095
ASHGA5P034574	4.9e-09	9.71e-07	-1.72289	11.6412	11.6324	11.5624	11.6223	9.84534	9.86501	9.98091	9.87549	protein_coding	NM_021175	CCDS12454.1	HAMP	RefSeq	430	chr19	+	35773409	35776045		57817
ASHGA5P052844	7.03e-07	1.8526e-05	-1.72114	9.00479	8.94433	8.83922	8.84976	7.01716	7.13007	7.28477	7.32153	protein_coding	NM_032784	CCDS5135.1	RSPO3	RefSeq	2165	chr6	+	127440047	127518184		84870
ASHGA5P007998	2.52e-05	0.000203432	-1.70656	5.80069	5.77229	5.55159	5.54242	4.08214	3.62066	3.91127	4.22665	protein_coding	NM_001135955	CCDS45038.1	TRPC4	RefSeq	3282	chr13	-	38210772	38443939	NM_001135957, NM_001135958, NM_003306, NM_016179	7223
ASHGA5P000867	0.000618668	0.00231209	-1.70355	4.958	4.8359	4.90707	4.92434	3.46043	3.43945	2.42384	3.48738	protein_coding	NM_015515	CCDS11380.1	KRT23	RefSeq	2163	chr17	-	39078951	39093836		25984
ASHGA5P012464	5.17e-06	6.813e-05	-1.69427	12.1159	12.0764	12.036	12.0747	10.0504	10.4878	10.4825	10.5052	protein_coding	NM_001001437	CCDS32626.1	CCL3L3	RefSeq	780	chr17	-	34522267	34524147	NM_002983, uc002hlt.1	414062
ASHGA5P021296	0.00253733	0.00716272	-1.6739	4.64093	4.59832	4.45566	4.4749	3.76431	2.32261	2.39619	2.99111	protein_coding	NM_000890	CCDS8479.1	KCNJ5	RefSeq	2912	chr11	+	128761312	128787951		3762
ASHGA5P054144	0.00241976	0.0069	-1.65433	4.51694	5.04795	5.63923	4.73503	3.91318	3.13596	2.87145	3.40123	protein_coding	NM_145662	CCDS44007.1	SPANXA2	RefSeq	420	chrX	-	140671795	140672860		728712
ASHGA5P012625	0.00113795	0.00375606	-1.65211	5.70685	5.91358	5.89722	5.68253	3.66311	4.06551	3.92085	4.94229	protein_coding	NM_014927	CCDS14198.1	CNKSR2	RefSeq	5769	chrX	+	21392535	21672813	NM_001168647	22866
ASHGA5P004107	0.00015349	0.000772431	-1.63696	5.08709	5.06627	4.60487	4.60188	2.84384	3.34381	3.48129	3.14334	protein_coding	NM_001161560	CCDS54679.1	TNIK	RefSeq	5792	chr3	-	170780291	171178197	NM_001161563, NM_001161564, NM_015028	23043
ASHGA5P007733	5.32e-06	6.9469e-05	-1.60604	7.24016	7.41826	7.55033	7.40709	5.61642	5.72166	5.83929	6.0143	protein_coding	NM_014799	CCDS14385.1	HEPH	RefSeq	4231	chrX	+	65384108	65487230	NM_001130860, NM_138737	9843
ASHGA5P028613	1.61e-08	1.856e-06	-1.59162	9.71379	9.7668	9.61538	9.67389	8.07729	8.04987	8.1568	8.11942	protein_coding	NM_024546	CCDS31997.1	RNF219	RefSeq	3552	chr13	-	79188420	79233314		79596
ASHGA5P013167	0.0010996	0.00365784	-1.588	4.83669	4.98991	5.05167	5.40217	2.76865	3.62259	3.86692	3.67028	protein_coding	NM_006062	CCDS33221.2	SMYD5	RefSeq	2585	chr2	+	73441365	73454355		10322
ASHGA5P002197	2.3e-06	3.9007e-05	-1.5812	6.99066	7.01702	6.91452	6.90336	5.12977	5.38603	5.52117	5.46379	protein_coding	NM_005652	CCDS10879.1	TERF2	RefSeq	2979	chr16	-	69389463	69419874		7014
ASHGA5P012612	0.00206288	0.00606023	-1.57453	5.03807	5.30221	5.40217	5.61962	3.24807	4.25608	3.31776	4.242	protein_coding	NM_178835	CCDS34072.1	ZNF827	RefSeq	4197	chr4	-	146681887	146859607		152485
ASHGA5P004970	0.00161746	0.00498047	-1.57396	5.04422	4.90814	5.24805	4.80639	3.37607	2.799	4.13495	3.40095	protein_coding	NM_138451	CCDS9167.1	IQCD	RefSeq	1363	chr12	-	113633245	113658880		115811
ASHGA5P006208	0.000602673	0.00226415	-1.55723	5.25975	4.82415	5.09113	5.16218	4.00422	3.27978	3.7707	3.0536	protein_coding	NM_015032	CCDS41878.1	PDS5B	RefSeq	7498	chr13	+	33160563	33352158		23047
ASHGA5P006837	0.00110349	0.00366651	-1.5543	4.75773	4.50825	4.58889	4.44694	2.51139	2.71255	3.65774	3.20292	protein_coding	NM_003027	CCDS10325.2	SH3GL3	RefSeq	1792	chr15	+	84116090	84287493	NR_026799	6457
ASHGA5P041398	3.97e-09	9.25e-07	-1.55407	12.678	12.6875	12.771	12.7245	11.205	11.1676	11.173	11.0993	protein_coding	NM_001964	CCDS4206.1	EGR1	RefSeq	3136	chr5	+	137801180	137805004		1958
ASHGA5P005530	1.32e-09	5.3e-07	-1.55298	9.83081	9.82318	9.81453	9.80167	8.33483	8.2197	8.24603	8.2577	protein_coding	NM_001010872	CCDS34479.1	FAM83B	RefSeq	3167	chr6	+	54711568	54806819		222584
ASHGA5P028044	0.00648933	0.0155298	-1.5448	4.69613	4.49543	4.70855	4.75945	3.05867	2.32261	4.1282	2.97088	protein_coding	NM_030907	CCDS171.1	RSG1	RefSeq	1582	chr1	-	16558181	16563659		79363
ASHGA5P015628	7.72e-06	8.9925e-05	-1.54226	6.92417	6.70619	6.87995	6.91057	5.07309	5.2649	5.38533	5.52852	protein_coding	NM_203295	CCDS4463.1	TRIM7	RefSeq	2660	chr5	-	180620923	180631340		81786
ASHGA5P012055	4.8e-06	6.444e-05	-1.52995	8.05105	7.90147	7.96636	7.93246	6.32176	6.57382	6.61011	6.22584	protein_coding	NM_022117	CCDS14350.1	TSPYL2	RefSeq	2833	chrX	+	53111541	53117728		64061
ASHGA5P015355	6.78e-06	8.2302e-05	-1.52849	6.24552	6.22615	6.06249	6.0304	4.41474	4.51574	4.71005	4.81008	protein_coding	ENST00000447113	CCDS54252.1	DMKN	GENCODE	1611	chr19	-	35994205	36004560	NM_001126056	93099
ASHGA5P012578	0.00048399	0.0018996	-1.52419	4.53286	4.6692	4.32498	4.51469	2.8936	2.44059	3.42278	3.188	protein_coding	NM_001009185	CCDS34229.1	ACSL6	RefSeq	6554	chr5	-	131285666	131347355	NM_001205250	23305
ASHGA5P011481	1.24e-08	1.592e-06	-1.52208	11.9065	11.8018	11.8448	11.8142	10.3821	10.2472	10.3313	10.3184	protein_coding	NM_014391	CCDS7412.1	ANKRD1	RefSeq	1994	chr10	-	92671856	92681032		27063
ASHGA5P008863	2.92e-05	0.000226714	-1.51761	6.34099	6.49212	6.07981	6.18543	4.48258	4.7653	4.82177	4.95827	protein_coding	NM_170663	CCDS45589.1	MINK1	RefSeq	4948	chr17	+	4736634	4801356		50488
ASHGA5P005265	2.47e-05	0.000201143	-1.51243	5.91037	5.82479	5.55422	5.74521	4.28838	4.45938	3.95303	4.28408	protein_coding	NM_004558	CCDS12151.1	NRTN	RefSeq	1141	chr19	+	5823817	5828335		4902
ASHGA5P053808	4.37e-08	3.271e-06	-1.51147	9.9037	9.75825	9.75014	9.74497	8.27244	8.30723	8.31622	8.21532	protein_coding	NM_012482	CCDS1402.1	ZNF281	RefSeq	3535	chr1	-	200375419	200379166		23528
ASHGA5P046863	0.000651635	0.00241366	-1.51009	5.80504	5.53456	5.75188	5.8314	3.97212	3.86179	4.86039	4.18821	protein_coding	NM_001042358	CCDS41513.1	PTPN20B	RefSeq	2870	chr10	-	48737041	48827581	NM_001042357, NM_001042361, NM_001042363, NM_001042364, NM_001042387	26095
ASHGA5P007715	2.72e-09	7.46e-07	-1.50672	11.3619	11.4174	11.3364	11.3403	9.86229	9.85048	9.90873	9.80774	protein_coding	NM_003281	CCDS1411.1	TNNI1	RefSeq	6162	chr1	-	201372894	201390874		7135
ASHGA5P055754	0.000273776	0.00121221	-1.4993	6.70758	6.56138	6.58044	6.6869	5.07131	5.70148	4.8594	4.90692	protein_coding	NM_016179	CCDS9365.1	TRPC4	RefSeq	3534	chr13	-	38210772	38443939	NM_001135958, NM_003306	7223
ASHGA5P011700	1.82e-07	7.454e-06	-1.49175	10.6452	10.5782	10.4212	10.4797	8.99245	9.08335	9.08168	8.99985	protein_coding	NM_032562	CCDS7319.1	PLA2G12B	RefSeq	1092	chr10	-	74694937	74714510		84647
ASHGA5P011002	0.00108736	0.00362434	-1.48571	5.93475	6.10118	6.0639	6.08667	4.82297	3.87526	5.02208	4.52334	protein_coding	ENST00000368733	CCDS1038.1	S100A8	GENCODE	523	chr1	-	153362507	153363664		6279
ASHGA5P021783	1.07e-08	1.472e-06	-1.48385	11.9471	11.9119	11.8274	11.841	10.3604	10.4427	10.3706	10.4183	protein_coding	NM_001169106	CCDS53528.1	FAM21C	RefSeq	4531	chr10	+	46222647	46288412		253725
ASHGA5P009555	4.46e-09	9.28e-07	-1.48331	12.1804	12.15	12.0503	12.1455	10.6189	10.661	10.6589	10.6543	protein_coding	NM_001130016	CCDS47079.1	ART3	RefSeq	1613	chr4	+	76995847	77033955		419
ASHGA5P042425	1.09e-08	1.478e-06	-1.47805	6.45627	6.33039	6.37985	6.42668	4.96303	4.89251	4.87749	4.94799	protein_coding	NM_002062	CCDS4839.1	GLP1R	RefSeq	3123	chr6	+	39016556	39055520		2740
ASHGA5P052942	7e-09	1.148e-06	-1.46692	15.05	15.071	14.9913	14.9659	13.541	13.5075	13.6048	13.5571	protein_coding	uc011jsg.2		HLA-DRB4	UCSC_knowngene	1189	chr6_ssto_hap7	-	3850433	3865402	NR_001298	3126
ASHGA5P011243	0.00796456	0.0184205	-1.45469	4.31685	4.05873	4.58596	4.34363	3.86121	2.32261	2.92563	2.37695	protein_coding	NM_032429	CCDS7507.1	LZTS2	RefSeq	2858	chr10	+	102756863	102767593		84445
ASHGA5P006115	0.00127559	0.00411466	-1.45166	5.55955	5.29528	5.13407	5.38609	3.28175	3.81627	4.04327	4.42706	protein_coding	NM_001026213	CCDS34953.1	CYP11B1	RefSeq	3353	chr8	-	143953772	143961236		1584
ASHGA5P013499	6.02e-08	3.948e-06	-1.44737	8.45593	8.4767	8.43121	8.39201	6.92446	7.08481	7.03687	6.92022	protein_coding	NM_152637	CCDS8887.2	METTL7B	RefSeq	1531	chr12	+	56075329	56078394		196410
ASHGA5P025261	0.00106546	0.00356562	-1.44489	4.75446	4.34346	4.67032	4.87418	3.37102	3.46053	2.5664	3.46493	protein_coding	NM_175573	CCDS13496.1	ADRM1	RefSeq	1406	chr20	+	60878026	60883918	NM_007002	11047
ASHGA5P005314	3.43e-06	5.1572e-05	-1.43853	6.83315	6.7801	6.8426	6.87067	5.54344	5.19137	5.53032	5.30728	protein_coding	NM_005916	CCDS5683.1	MCM7	RefSeq	2821	chr7	-	99690403	99699427		4176
ASHGA5P047815	5.73e-06	7.3119e-05	-1.42668	7.60949	7.86884	7.96271	7.95156	6.44474	6.5271	6.42285	6.29118	protein_coding	NM_001004325	CCDS31331.1	KRTAP5-2	RefSeq	1149	chr11	-	1618406	1619524		440021
ASHGA5P011377	0.0085346	0.0194608	-1.42221	5.20067	4.94582	6.22521	4.80329	3.9967	4.20053	3.34525	3.94367	protein_coding	NM_001172818	CCDS53323.1	PGM1	RefSeq	2573	chr1	+	64088886	64125916		5236
ASHGA5P006192	2.22e-05	0.000186565	-1.41898	14.9119	15.0236	15.0962	15.0863	13.5798	13.6892	13.8542	13.3189	protein_coding	ENST00000315273	CCDS46224.1	ASAP2	GENCODE	5582	chr2	+	9346893	9545812		8853
ASHGA5P005954	0.000350242	0.00147444	-1.41477	5.22462	5.3394	4.70544	5.37175	3.55443	3.60128	3.74623	4.08019	protein_coding	NM_002728	CCDS7955.1	PRG2	RefSeq	874	chr11	-	57154833	57158130		5553
ASHGA5P012946	0.0274206	0.0517018	-1.41266	5.91083	5.77311	6.9227	7.82681	5.38166	5.08757	5.02399	5.2896	protein_coding	NM_001010938	CCDS33927.1	TNK2	RefSeq	4222	chr3	-	195590235	195622432		10188
ASHGA5P017923	2.36e-07	8.945e-06	-1.41204	10.5936	10.528	10.4241	10.5216	8.99617	9.0892	9.13335	9.20035	protein_coding	NM_014020	CCDS5908.1	TMEM176B	RefSeq	1444	chr7	-	150488375	150498448		28959
ASHGA5P014106	1.51e-07	6.834e-06	-1.41081	7.69956	7.85526	7.82083	7.80927	6.34081	6.30128	6.4655	6.43407	protein_coding	NM_147195	CCDS55311.1	ANKRD18A	RefSeq	3756	chr9	-	38571360	38620360		253650
ASHGA5P033446	1.85e-05	0.00016458	-1.41024	6.37558	6.14444	6.17734	6.31886	5.0342	4.55692	4.87946	4.9047	protein_coding	NM_022158	CCDS11818.1	FN3K	RefSeq	1433	chr17	+	80693451	80709073		64122
ASHGA5P009129	0.000977147	0.0033359	-1.40697	6.063	5.54783	5.53829	5.34098	3.76632	4.13734	4.60203	4.35653	protein_coding	NM_201572	CCDS41493.1	CACNB2	RefSeq	4229	chr10	+	18429741	18830688	NM_201597	783
ASHGA5P013264	1.66e-08	1.879e-06	-1.40328	8.02346	7.95233	8.06508	8.10817	6.62663	6.62742	6.61391	6.66795	protein_coding	NM_001126059	CCDS46051.1	DMKN	RefSeq	964	chr19	-	35988118	36001391	NR_033746	93099
ASHGA5P011144	0.000461943	0.00183175	-1.40301	4.9715	4.57539	4.9029	4.95669	3.67339	2.96722	3.77473	3.37911	protein_coding	NM_001081573	CCDS48198.1	GAB3	RefSeq	4756	chrX	-	153903526	153979348	NM_080612	139716
ASHGA5P006175	5.93e-05	0.000379618	-1.40129	5.84779	5.64531	5.9993	5.93628	4.48293	4.15338	4.72782	4.45938	protein_coding	NM_153613	CCDS32191.1	LPCAT4	RefSeq	1908	chr15	-	34651088	34659395		254531
ASHGA5P017336	4.58e-08	3.32e-06	-1.39902	8.98011	8.97774	8.86831	8.99444	7.50685	7.62248	7.58966	7.50552	protein_coding	ENST00000457378	CCDS55078.1	SUN1	GENCODE	1309	chr7	+	856251	883509		23353
ASHGA5P011180	7.27e-05	0.000442454	-1.39754	6.47694	6.40575	6.48785	6.49264	5.17941	4.87946	5.42163	4.79251	protein_coding	NM_000117	CCDS14745.1	EMD	RefSeq	1370	chrX	+	153607596	153609883		2010
ASHGA5P002934	3.61e-06	5.3361e-05	-1.38965	5.20891	5.09697	5.09323	5.13693	3.56411	3.85282	3.6507	3.90981	protein_coding	NM_017547	CCDS8471.1	FOXRED1	RefSeq	2087	chr11	+	126138934	126148027		55572
ASHGA5P043425	3.49e-06	5.2136e-05	-1.3793	7.76947	7.79815	7.71298	7.75244	6.21344	6.37777	6.60658	6.31807	protein_coding	NM_001003801	CCDS34780.1	SMARCD3	RefSeq	1700	chr7	-	150936058	150945749		6604
ASHGA5P048841	7.35e-06	8.6911e-05	-1.37701	9.13849	9.29665	9.19085	9.08106	7.92966	7.88448	7.55248	7.83241	protein_coding	NM_001079533	CCDS42072.1	CPEB1	RefSeq	3110	chr15	-	83211950	83240573		64506
ASHGA5P025203	8.09e-08	4.667e-06	-1.37327	8.97259	8.85556	8.84916	8.92361	7.52349	7.45754	7.50728	7.61954	protein_coding	NM_001171946	CCDS55079.1	SUN1	RefSeq	1077	chr7	+	855193	883509		23353
ASHGA5P006534	3.87e-07	1.2343e-05	-1.37285	9.9725	9.93919	9.74732	9.9037	8.45105	8.56693	8.48161	8.57171	protein_coding	NM_133476	CCDS8557.1	ZNF384	RefSeq	3141	chr12	-	6775642	6798541	NM_001039920, NM_001135734	171017
ASHGA5P017905	5.83e-05	0.000374883	-1.37206	6.14223	5.85897	5.97973	6.03794	4.48177	4.64085	4.97929	4.42873	protein_coding	NM_001165970	CCDS54156.1	STRADA	RefSeq	2144	chr17	-	61780191	61819330		92335
ASHGA5P007769	4.77e-08	3.43e-06	-1.35364	11.7546	11.5816	11.712	11.7183	10.3217	10.3061	10.3578	10.3663	protein_coding	NM_201557	CCDS2070.1	FHL2	RefSeq	1727	chr2	-	105977282	106055230		2274
ASHGA5P007186	2.18e-05	0.000183816	-1.35114	7.46691	7.41448	7.42434	7.26864	6.08861	6.3024	5.98138	5.79743	protein_coding	NM_004387	CCDS4387.1	NKX2-5	RefSeq	1669	chr5	-	172659106	172662315		1482
ASHGA5P009862	0.033425	0.0608845	-1.34879	4.57203	3.94129	5.82016	5.55014	4.12567	3.7334	3.59943	3.02998	protein_coding	NM_001145414	CCDS48139.1	CHM	RefSeq	2855	chrX	-	85224098	85302566	ENST00000357749	1121
ASHGA5P011162	1.77e-06	3.2567e-05	-1.34791	7.88681	7.82935	7.87837	7.92696	6.35489	6.52152	6.70264	6.5508	protein_coding	NM_153362	CCDS4999.1	PRSS35	RefSeq	2527	chr6	+	84222193	84235421		167681
ASHGA5P049005	5.86e-05	0.000375909	-1.34468	4.80009	4.61227	4.50266	4.85675	3.21483	3.65508	3.33178	3.19135	protein_coding	NM_032271	CCDS10461.1	TRAF7	RefSeq	3676	chr16	+	2205798	2228130		84231
ASHGA5P003642	1.75e-09	5.93e-07	-1.3446	10.1478	10.0882	10.122	10.1265	8.79611	8.78252	8.80773	8.71977	protein_coding	NM_016192	CCDS2314.1	TMEFF2	RefSeq	1814	chr2	-	192814746	193059644		23671
ASHGA5P053577	4.57e-08	3.32e-06	-1.3444	9.88972	9.81694	9.72996	9.7562	8.46203	8.40393	8.49134	8.45794	protein_coding	ENST00000329397	CCDS6383.1	PTP4A3	GENCODE	1332	chr8	+	142432006	142441620		11156
ASHGA5P008436	7.27e-09	1.183e-06	-1.33818	10.9307	10.8938	10.9752	10.9432	9.57234	9.54757	9.614	9.65626	protein_coding	NM_002122	CCDS4752.1	HLA-DQA1	RefSeq	1542	chr6	+	32605182	32611429		3117
ASHGA5P015902	2.06e-08	2.083e-06	-1.33594	9.01641	8.97366	9.00859	9.02871	7.72607	7.69956	7.68106	7.57693	protein_coding	NM_001126057	CCDS46053.1	DMKN	RefSeq	1507	chr19	-	35994205	36004560		93099
ASHGA5P032060	4.36e-07	1.3438e-05	-1.3328	12.4155	12.2507	12.1862	12.1671	10.9191	10.9285	10.9503	10.8904	protein_coding	NM_006761	CCDS11001.1	YWHAE	RefSeq	1827	chr17	-	1247833	1303556	NR_024058	7531
ASHGA5P005316	1.53e-05	0.00014398	-1.32723	6.98552	6.63783	6.9269	6.95886	5.75188	5.48233	5.46296	5.50303	protein_coding	NM_130463	CCDS4698.1	ATP6V1G2	RefSeq	1603	chr6	-	31512227	31514625	NM_138282	534
ASHGA5P008118	0.000175255	0.000854663	-1.3227	5.90663	5.74489	5.84652	5.9172	4.76012	4.30152	4.83719	4.22562	protein_coding	NM_001001417	CCDS42300.1	TBC1D3B	RefSeq	2114	chr17	-	34493060	34503988	NM_001001418, NM_001040282, NM_001123391, NM_001123392	414059
ASHGA5P055060	0.000183124	0.000882074	-1.32031	4.83525	4.63692	4.52222	4.5168	3.5249	3.58444	3.0914	3.0292	protein_coding	NM_001364	CCDS41696.1	DLG2	RefSeq	7737	chr11	-	83166055	84634465		1740
ASHGA5P002759	0.00725805	0.0170734	-1.32024	4.52614	4.11942	4.33002	4.54002	3.28404	3.80286	2.82525	2.32247	protein_coding	NM_001243248		NPRL3	RefSeq	2938	chr16	-	135803	188697	NM_001077350, NM_001243249	8131
ASHGA5P001260	1.86e-09	6.2e-07	-1.31624	9.63124	9.60406	9.60326	9.54205	8.28948	8.25008	8.26664	8.30944	protein_coding	NM_014604	CCDS11032.1	TAX1BP3	RefSeq	1398	chr17	-	3566186	3571973	NR_037928	30851
ASHGA5P055298	0.00376533	0.00989329	-1.30773	5.15974	5.07096	4.85457	5.02852	2.9855	4.32783	3.85946	3.71008	protein_coding	ENST00000309384	CCDS8624.1	KLRC4	GENCODE	928	chr12	-	10559982	10562356		8302
ASHGA5P020592	4.55e-09	9.28e-07	-1.30046	11.2072	11.1276	11.2089	11.1276	9.85432	9.90321	9.84942	9.86254	protein_coding	NM_014754	CCDS6271.1	PTDSS1	RefSeq	2504	chr8	+	97274166	97346774		9791
ASHGA5P056024	6.59e-05	0.0004112	-1.30044	6.02294	5.91714	6.09226	5.64597	4.64451	4.50653	4.86261	4.46292	protein_coding	NM_182913	CCDS45124.1	SYNE2	RefSeq	2694	chr14	+	64680858	64693167		23224
ASHGA5P010625	8.11e-06	9.2509e-05	-1.29128	6.00136	5.88674	5.92626	5.92136	4.77726	4.50434	4.81348	4.47553	protein_coding	ENST00000407071	CCDS44342.1	KIF26B	GENCODE	7287	chr1	+	245318286	245866428		55083
ASHGA5P044982	4.67e-05	0.000320494	-1.28779	7.23188	7.35052	7.47209	7.22261	6.20849	5.97397	5.74644	6.19705	protein_coding	ENST00000427715	CCDS55272.1	SLC30A8	GENCODE	5430	chr8	+	117963189	118188953	NM_001172811, NM_001172813, NM_001172814, NM_173851	169026
ASHGA5P003610	3.65e-05	0.000266198	-1.28645	5.19285	5.33521	5.58913	5.5607	4.0721	4.23412	4.26642	3.95946	protein_coding	NM_000537	CCDS30981.1	REN	RefSeq	1493	chr1	-	204123943	204135465		5972
ASHGA5P003771	2.21e-08	2.174e-06	-1.28617	6.90114	6.75408	6.84	6.80692	5.57911	5.52599	5.51523	5.53712	protein_coding	NM_080632	CCDS14588.1	UPF3B	RefSeq	2404	chrX	-	118967988	118986991		65109
ASHGA5P052888	1.85e-06	3.3702e-05	-1.28135	7.83557	7.69891	7.68059	7.71681	6.47368	6.37998	6.33707	6.61574	protein_coding	NM_003381	CCDS5240.1	VIP	RefSeq	1601	chr6	+	153071931	153080902	NM_194435	7432
ASHGA5P000894	0.00557367	0.0136671	-1.27754	4.58889	4.33758	4.53214	4.52196	3.20552	2.4562	3.29931	3.90939	protein_coding	NM_000185	CCDS13783.1	SERPIND1	RefSeq	2237	chr22	+	21128382	21142008		3053
ASHGA5P033082	1.51e-06	2.9656e-05	-1.27638	5.49806	5.47738	5.6805	5.61995	4.36938	4.3763	4.18292	4.24176	protein_coding	ENST00000366695	CCDS1573.1	HIST3H2A	GENCODE	496	chr1	-	228645064	228645560		92815
ASHGA5P016956	6.02e-07	1.6633e-05	-1.27263	8.93814	8.81068	8.69801	8.79925	7.45345	7.55033	7.60333	7.54845	protein_coding	NM_001190349	CCDS54251.1	DMKN	RefSeq	1420	chr19	-	35994205	36004560		93099
ASHGA5P012607	0.00576464	0.0140544	-1.2725	5.09272	4.6315	4.38434	3.838	3.65117	3.15433	3.13237	2.91869	protein_coding	NM_032129	CCDS4.1	PLEKHN1	RefSeq	2404	chr1	+	901876	910484		84069
ASHGA5P047057	0.000920351	0.00318328	-1.26952	5.36946	5.02676	5.31306	5.03125	4.34999	3.88077	3.99771	3.43397	protein_coding	NM_003893	CCDS7528.1	LDB1	RefSeq	2305	chr10	-	103867324	103874723	NM_001113407	8861
ASHGA5P002690	8.04e-07	2.0089e-05	-1.26704	9.6303	9.39327	9.37652	9.49326	8.16532	8.25117	8.20187	8.20685	protein_coding	NM_014326	CCDS10188.1	DAPK2	RefSeq	2628	chr15	-	64199234	64338521		23604
ASHGA5P013594	0.00304336	0.00830305	-1.26435	4.4935	5.02634	4.87431	4.92516	3.09563	3.88952	4.0496	3.22717	protein_coding	NM_001145250	CCDS46453.1	SP9	RefSeq	1455	chr2	+	175199820	175202268		100131390
ASHGA5P012233	1.51e-07	6.831e-06	-1.2581	7.19664	7.08945	7.05937	7.12424	5.87599	5.92793	5.7624	5.87099	protein_coding	NM_001031847	CCDS31624.1	CPT1A	RefSeq	2671	chr11	-	68522087	68609399		1374
ASHGA5P001666	0.00022538	0.00103741	-1.25787	5.93715	6.02151	5.72396	6.02232	4.78202	4.42535	5.023	4.4431	protein_coding	NM_000665	CCDS5709.1	ACHE	RefSeq	2225	chr7	-	100487614	100493541		43
ASHGA5P026476	0.0208874	0.0410949	-1.25296	4.42813	5.53883	4.56168	4.66908	3.99379	3.59625	2.64013	3.95569	protein_coding	NM_006473	CCDS8035.1	TAF6L	RefSeq	2176	chr11	+	62538774	62554813		10629
ASHGA5P030745	5.8e-08	3.894e-06	-1.24718	8.08298	8.04687	7.9896	8.00534	6.85592	6.71816	6.81962	6.74239	protein_coding	NM_198925	CCDS45347.1	SEMA4B	RefSeq	3780	chr15	+	90744561	90772892	NM_020210	10509
ASHGA5P041323	7.88e-07	1.9803e-05	-1.24609	8.77802	8.7205	8.82966	8.9402	7.58626	7.6456	7.58427	7.4679	protein_coding	ENST00000368738	CCDS1036.1	S100A9	GENCODE	577	chr1	+	153330329	153333503		6280
ASHGA5P005156	0.0348007	0.0629907	-1.24261	5.22963	6.86212	5.32587	4.95936	4.52432	4.6285	3.91744	4.33628	protein_coding	NM_017886	CCDS43071.1	ULK4	RefSeq	4425	chr3	-	41288089	42003660		54986
ASHGA5P008077	1.81e-07	7.454e-06	-1.23816	9.04024	9.01412	8.9964	9.06578	7.6884	7.90047	7.80236	7.77269	protein_coding	NM_033317	CCDS12463.1	DMKN	RefSeq	1946	chr19	-	35988118	36004560	NM_001126058, NM_001126059, NR_033746	93099
ASHGA5P008307	1.96e-05	0.000170938	-1.23764	6.86501	6.78178	6.77389	6.82242	5.28358	5.60297	5.66815	5.73782	protein_coding	NM_015028	CCDS46956.1	TNIK	RefSeq	5816	chr3	-	170780291	171178197	NM_001161561, NM_001161563, NM_001161565	23043
ASHGA5P052342	0.00490184	0.012331	-1.23416	5.19519	5.46558	5.8237	5.40808	3.64892	3.99157	4.59391	4.7215	protein_coding	NM_183001	CCDS30881.1	SHC1	RefSeq	3493	chr1	-	154934773	154943223	ENST00000448116	6464
ASHGA5P003386	1.03e-06	2.3231e-05	-1.23364	9.72778	9.89321	9.97284	9.94916	8.73386	8.61445	8.63967	8.62043	protein_coding	NM_203402	CCDS9611.1	FITM1	RefSeq	1064	chr14	+	24600674	24602058		161247
ASHGA5P040269	1.02e-07	5.419e-06	-1.23181	9.65162	9.6712	9.70776	9.5663	8.50348	8.40415	8.37987	8.38214	protein_coding	NM_000892	CCDS34120.1	KLKB1	RefSeq	2252	chr4	+	187148671	187179625		3818
ASHGA5P052247	0.00912716	0.0205798	-1.21457	5.15084	4.83784	4.76621	6.03533	3.83383	3.75252	3.98735	4.35823	protein_coding	NM_006308	CCDS3961.1	HSPB3	RefSeq	787	chr5	+	53751430	53752214		8988
ASHGA5P053259	2.7e-10	3.11e-07	-1.21001	11.3558	11.3336	11.3371	11.3649	10.1063	10.1327	10.1706	10.1418	protein_coding	NM_005295	CCDS5744.1	GPR22	RefSeq	2976	chr7	+	107110501	107116125		2845
ASHGA5P001941	5.11e-05	0.000341804	-1.20971	6.54289	6.55403	6.06172	6.31261	5.16686	5.1228	5.21781	5.12493	protein_coding	ENST00000249760	CCDS10057.2	IVD	GENCODE	4665	chr15	+	40697685	40713512		3712
ASHGA5P010110	6.98e-09	1.148e-06	-1.20797	11.283	11.2318	11.2367	11.1937	10.0011	9.99885	10.079	10.0344	protein_coding	NM_021245	CCDS7330.1	MYOZ1	RefSeq	1583	chr10	-	75391369	75401515		58529
ASHGA5P000642	0.0115713	0.0250602	-1.20467	5.29018	4.50188	4.68189	4.76098	3.71482	2.82639	3.645	4.23005	protein_coding	NM_020439	CCDS1486.1	CAMK1G	RefSeq	2507	chr1	+	209757044	209787284		57172
ASHGA5P053901	0.00277715	0.00769215	-1.19392	4.87075	4.76098	5.33087	4.79042	3.65168	3.7517	4.28456	3.28941	protein_coding	ENST00000534940	CCDS55362.1	ASMTL	GENCODE	2048	chrX	-	1522031	1572655	NM_001173474, NM_004192	8623
ASHGA5P042928	2.98e-07	1.0384e-05	-1.18753	9.3135	9.13814	9.23653	9.3011	8.03134	8.1397	8.04326	8.02485	protein_coding	NM_001127370	CCDS47559.1	CDCA7L	RefSeq	2976	chr7	-	21940516	21985542	NM_018719	55536
ASHGA5P011335	3.22e-08	2.73e-06	-1.1875	10.3661	10.3345	10.2992	10.3595	9.06615	9.19929	9.17975	9.16418	protein_coding	NM_021073	CCDS4958.1	BMP5	RefSeq	2207	chr6	-	55620237	55740375		653
ASHGA5P036056	0.00321872	0.00869492	-1.18732	4.59428	4.5126	4.50525	4.69984	2.85484	3.6574	3.11508	3.93536	protein_coding	NM_001193484	CCDS54384.1	LIMS1	RefSeq	4460	chr2	+	109237701	109303702		3987
ASHGA5P013852	4.85e-07	1.4371e-05	-1.1862	9.55802	9.49639	9.38156	9.47246	8.25598	8.20187	8.3564	8.34936	protein_coding	NM_001160408	CCDS53737.1	TULP3	RefSeq	2001	chr12	+	3000032	3050306		7289
ASHGA5P004792	1.88e-08	1.989e-06	-1.185	8.25302	8.20349	8.22327	8.32829	7.10035	7.07517	7.04474	7.0478	protein_coding	NM_006213	CCDS5525.1	PHKG1	RefSeq	2130	chr7	-	56147975	56160689	NM_001258460	5260
ASHGA5P046260	6.06e-08	3.963e-06	-1.18328	9.49835	9.5692	9.45755	9.51853	8.34571	8.25692	8.31444	8.39344	protein_coding	NM_021992	CCDS14498.1	TMSB15A	RefSeq	666	chrX	-	101768609	101771699		11013
ASHGA5P009264	3.7e-05	0.000268428	-1.17981	7.46076	7.29327	7.63784	7.48532	6.43381	6.19767	6.10136	6.42511	protein_coding	NM_001835	CCDS54497.1	CLTCL1	RefSeq	5371	chr22	-	19166986	19279239		8218
ASHGA5P052629	1.57e-05	0.000146265	-1.17289	13.4182	13.74	13.7692	13.7418	12.4677	12.4238	12.6177	12.4685	protein_coding	ENST00000428701	CCDS4668.1	HLA-G	GENCODE	1578	chr6	+	29794755	29798899		3135
ASHGA5P006055	1.08e-07	5.667e-06	-1.17201	10.5439	10.4605	10.4405	10.4779	9.27453	9.28959	9.26304	9.40762	protein_coding	NM_004955	CCDS4908.1	SLC29A1	RefSeq	2341	chr6	+	44187241	44201888	NM_001078174, NM_001078175, NM_001078176, NM_001078177	2030
ASHGA5P004161	1.67e-07	7.153e-06	-1.17164	10.2186	10.1892	10.1012	10.1652	8.93573	8.9471	9.01641	9.08834	protein_coding	NM_001171990	CCDS54857.1	SETD9	RefSeq	1398	chr5	+	56205086	56221359	NM_153706	133383
ASHGA5P005870	3.96e-09	9.25e-07	-1.16817	9.81523	9.79151	9.71642	9.79032	8.62559	8.59456	8.62416	8.5965	protein_coding	NM_001025109	CCDS31011.1	CD34	RefSeq	2621	chr1	-	208059882	208084683		947
ASHGA5P019103	2.68e-06	4.3303e-05	-1.16233	5.40836	5.23886	5.41138	5.4042	4.28183	4.05101	4.27718	4.20348	protein_coding	NM_001130003	CCDS46859.1	SYNPR	RefSeq	2594	chr3	+	63263913	63602597		132204
ASHGA5P052602	0.0230759	0.0446156	-1.16023	5.18121	4.8814	4.52444	4.90814	4.29153	3.72685	4.13622	2.69967	protein_coding	NM_021058	CCDS4618.1	HIST1H2BJ	RefSeq	481	chr6	-	27100094	27100575		8970
ASHGA5P047281	6.21e-05	0.000392583	-1.15821	6.50488	6.35832	6.26372	6.11479	4.98358	5.04338	5.34393	5.238	protein_coding	NM_201597	CCDS7126.1	CACNB2	RefSeq	4006	chr10	+	18429605	18830688	NM_201572	783
ASHGA5P050166	1.94e-07	7.804e-06	-1.15748	9.32428	9.17279	9.17195	9.21425	7.99011	8.10462	8.08283	8.07579	protein_coding	NM_001126058	CCDS46052.1	DMKN	RefSeq	1471	chr19	-	35994205	36004560	ENST00000447113, NM_001126057, NM_001190349	93099
ASHGA5P007019	5.92e-07	1.6498e-05	-1.14928	8.52521	8.39442	8.29493	8.34898	7.23609	7.20227	7.29088	7.23719	protein_coding	NM_057161	CCDS4880.1	KLHDC3	RefSeq	2029	chr6	+	42981840	42989036		116138
ASHGA5P018217	2.46e-07	9.153e-06	-1.14838	9.81399	9.8474	9.82219	9.92866	8.71711	8.77063	8.59933	8.73166	protein_coding	NM_001101314	CCDS47746.1	TMEM176B	RefSeq	1201	chr7	-	150488375	150497621		28959
ASHGA5P053267	7.85e-08	4.591e-06	-1.14681	9.1467	9.01562	9.0822	9.11295	7.87931	7.9282	7.9896	7.9731	protein_coding	NM_018334	CCDS5754.1	LRRN3	RefSeq	3555	chr7	+	110731061	110765509	NM_001099658, NM_001099660	54674
ASHGA5P008992	2.1e-07	8.264e-06	-1.1423	7.68066	7.82344	7.69639	7.71775	6.52301	6.56725	6.5939	6.66489	protein_coding	NM_080717	CCDS9174.1	TBX5	RefSeq	3736	chr12	-	114791734	114846247		6910
ASHGA5P005999	1.5e-08	1.821e-06	-1.1415	8.08684	8.00855	8.00599	8.01971	6.88716	6.90906	6.92708	6.83182	protein_coding	NM_001134406	CCDS47636.1	RUNDC3B	RefSeq	3903	chr7	+	87257728	87461613		154661
ASHGA5P041462	2.75e-08	2.52e-06	-1.14112	12.6606	12.5893	12.5876	12.6273	11.469	11.5498	11.4435	11.4379	protein_coding	NM_000024	CCDS4292.1	ADRB2	RefSeq	2058	chr5	+	148206155	148208197		154
ASHGA5P004982	3.24e-05	0.00024322	-1.13634	8.04233	7.99521	8.18536	8.38988	6.96412	7.03829	6.9132	7.15181	protein_coding	NM_001079512	CCDS45408.1	FAM18A	RefSeq	3339	chr16	-	10860532	10912621		780776
ASHGA5P050082	0.0218923	0.0426958	-1.13512	5.29998	4.94942	5.05984	4.74454	4.34406	3.94931	4.35561	2.8643	protein_coding	NM_176782	CCDS594.1	FAM151A	RefSeq	1998	chr1	-	55074849	55089200		338094
ASHGA5P004459	0.000579451	0.00220004	-1.13474	5.13711	5.23331	5.01402	5.17357	4.30685	4.09911	4.08019	3.5329	protein_coding	NM_017621	CCDS5723.1	ALKBH4	RefSeq	2138	chr7	-	102096666	102105321		54784
ASHGA5P005048	0.000236082	0.00107587	-1.12702	5.28146	5.54979	5.60909	5.8081	4.57981	4.16699	4.56471	4.42886	protein_coding	NM_016235	CCDS10581.1	GPRC5B	RefSeq	2870	chr16	-	19870292	19896151		51704
ASHGA5P011913	3.64e-06	5.3633e-05	-1.12657	7.87148	7.86464	7.74337	7.86636	6.66535	6.66855	6.89378	6.6119	protein_coding	NM_001042396	CCDS41508.1	PTPN20A	RefSeq	2226	chr10	-	46550122	46641003	NM_001042361, NM_001042387	653129
ASHGA5P005522	2.23e-06	3.8194e-05	-1.12617	5.8793	5.8271	5.8114	5.9469	4.86039	4.76983	4.7417	4.5881	protein_coding	ENST00000306739	CCDS11796.1	ASPSCR1	GENCODE	1843	chr17	+	79935425	79975282	NM_001251888	79058
ASHGA5P034486	9.78e-07	2.2427e-05	-1.12442	8.68164	8.67259	8.51627	8.65925	7.40808	7.48494	7.59331	7.54574	protein_coding	ENST00000316448	CCDS12288.1	CALR	GENCODE	1911	chr19	+	13049413	13055304		811
ASHGA5P050368	0.000996662	0.00338836	-1.11711	5.52192	5.4846	5.79899	5.83149	5.00162	4.51094	4.42507	4.23094	protein_coding	NM_004675	CCDS641.1	DIRAS3	RefSeq	1642	chr1	-	68511644	68516460		9077
ASHGA5P007896	1.04e-08	1.438e-06	-1.11502	8.25341	8.1991	8.22416	8.25033	7.05204	7.1237	7.13616	7.15502	protein_coding	NM_001134405	CCDS47635.1	RUNDC3B	RefSeq	4050	chr7	+	87257728	87461613	NM_138290	154661
ASHGA5P054781	1.79e-07	7.437e-06	-1.11348	8.63024	8.49736	8.59094	8.59107	7.4652	7.42332	7.4174	7.54976	protein_coding	NM_002233	CCDS41629.1	KCNA4	RefSeq	4179	chr11	-	30031287	30038577		3739
ASHGA5P005017	2.66e-08	2.494e-06	-1.10821	10.1907	10.1359	10.0493	10.1165	9.00802	8.99793	9.02502	9.02871	protein_coding	NM_033276	CCDS41802.1	XRCC6BP1	RefSeq	1182	chr12	+	58335444	58351052		91419
ASHGA5P006475	0.0014674	0.0046028	-1.10813	4.59094	4.59453	4.71884	4.84776	3.48353	4.09671	3.18032	3.55898	protein_coding	NM_023015	CCDS1052.1	INTS3	RefSeq	4538	chr1	+	153700566	153746555		65123
ASHGA5P011027	4.34e-06	6.0317e-05	-1.10638	6.7144	6.52447	6.63659	6.54178	5.50763	5.34273	5.5397	5.60165	protein_coding	NM_018593	CCDS5089.1	SLC16A10	RefSeq	2918	chr6	+	111408780	111544606		117247
ASHGA5P005311	0.00376139	0.0098889	-1.10564	5.26903	4.82443	4.95403	5.33843	4.50253	3.55673	3.77498	4.12912	protein_coding	ENST00000340726	CCDS34906.1	EYA1	GENCODE	4326	chr8	-	72109667	72274467	NM_172058, NM_172059	2138
ASHGA5P035589	6.31e-08	4.049e-06	-1.10397	9.45245	9.38394	9.371	9.31576	8.24294	8.31988	8.30274	8.24169	protein_coding	NM_004438	CCDS2447.1	EPHA4	RefSeq	6364	chr2	-	222282746	222437010		2043
ASHGA5P053271	1.45e-09	5.41e-07	-1.1039	8.4137	8.36828	8.41871	8.36958	7.29187	7.26163	7.28057	7.3206	protein_coding	NM_001146265	CCDS5758.1	GPR85	RefSeq	4951	chr7	-	112720467	112727833	NM_001146266, NM_001146267, NM_018970	54329
ASHGA5P012913	0.000206357	0.000968341	-1.1025	7.04759	7.05611	6.92306	7.0013	5.54292	5.85538	6.12443	6.09532	protein_coding	NM_134441	CCDS6460.1	RLN2	RefSeq	788	chr9	-	5299867	5304580	ENST00000223862	6019
ASHGA5P001205	1.37e-06	2.8023e-05	-1.10056	6.94559	6.71816	6.83573	6.93518	5.74881	5.82394	5.74669	5.71299	protein_coding	NM_006092	CCDS5427.1	NOD1	RefSeq	4506	chr7	-	30464142	30518393		10392
ASHGA5P010421	1.01e-06	2.2985e-05	-1.09959	10.4415	10.2902	10.263	10.233	9.13814	9.21949	9.19174	9.28009	protein_coding	NM_020978	CCDS782.1	AMY2B	RefSeq	2215	chr1	+	104097321	104122149		280
ASHGA5P003679	1.7e-05	0.000155138	-1.09915	6.03669	5.9135	6.07888	5.87681	4.98373	4.65999	4.96471	4.90084	protein_coding	NM_000481	CCDS2797.1	AMT	RefSeq	2215	chr3	-	49454210	49460111	ENST00000395338, NM_001164710, NR_028435	275
ASHGA5P044473	0.000112092	0.000610132	-1.0986	7.81762	7.35281	7.40045	7.36778	6.3902	6.29458	6.32573	6.53373	protein_coding	NM_001146	CCDS6306.1	ANGPT1	RefSeq	4338	chr8	-	108261709	108510254	NM_001199859	284
ASHGA5P037174	1.09e-06	2.4138e-05	-1.09716	9.3392	9.38259	9.20349	9.2597	8.08915	8.21933	8.26908	8.21878	protein_coding	NM_024299	CCDS13523.1	PPDPF	RefSeq	794	chr20	+	62152132	62153524		79144
ASHGA5P041851	5.7e-05	0.000369364	-1.09632	6.04221	6.03424	5.99121	6.21742	5.01001	4.9967	4.71187	5.18121	protein_coding	NM_001114086	CCDS47438.1	CLIC5	RefSeq	5988	chr6	-	45866189	46048085		53405
ASHGA5P011053	0.000802846	0.00285217	-1.09379	5.86757	5.4653	5.41032	5.4801	4.61403	4.77404	4.30614	4.15393	protein_coding	NM_032131	CCDS5069.2	ARMC2	RefSeq	3413	chr6	+	109169618	109295352		84071
ASHGA5P001373	0.00273915	0.00761218	-1.09315	5.10232	5.22594	5.55611	5.35433	4.73167	4.20724	3.74725	4.17994	protein_coding	NM_020661	CCDS41747.1	AICDA	RefSeq	2794	chr12	-	8754761	8765442		57379
ASHGA5P007376	0.0293639	0.054808	-1.09298	5.1697	4.41638	4.36924	4.26628	3.0451	3.84266	4.16521	2.79669	protein_coding	NM_001008404	CCDS32166.1	C14orf180	RefSeq	1847	chr14	+	105046055	105056183		400258
ASHGA5P003833	0.000109412	0.000599788	-1.09274	4.49342	4.91768	4.7846	4.76919	3.41012	3.76678	3.65321	3.7638	protein_coding	NM_030756	CCDS7576.1	TCF7L2	RefSeq	4004	chr10	+	114710008	114927436	NM_001146285	6934
ASHGA5P033497	3.93e-06	5.6365e-05	-1.08383	8.32944	8.136	8.14688	8.14555	6.97372	7.09361	7.14888	7.20635	protein_coding	ENST00000383490	CCDS45825.1	TMEM200C	GENCODE	1920	chr18	-	5890183	5892103		645369
ASHGA5P049657	1.53e-08	1.83e-06	-1.08334	9.32778	9.31043	9.31396	9.23581	8.18011	8.25807	8.22031	8.19612	protein_coding	NM_199334	CCDS42316.1	THRA	RefSeq	2400	chr17	+	38219067	38246290		7067
ASHGA5P036469	4.22e-07	1.3252e-05	-1.08281	10.1712	10.2126	10.1009	10.2096	9.18054	9.00783	9.12668	9.04798	protein_coding	NM_002191	CCDS2444.1	INHA	RefSeq	1436	chr2	+	220436953	220440435		3623
ASHGA5P053739	4.82e-07	1.4331e-05	-1.08193	9.04911	9.00012	9.10596	9.13181	7.98349	8.08271	7.89921	7.99386	protein_coding	NM_003783	CCDS1383.1	B3GALT2	RefSeq	3548	chr1	-	193147859	193155743		8707
ASHGA5P015509	1.56e-06	3.012e-05	-1.07966	6.73327	6.51635	6.50473	6.63041	5.48557	5.52519	5.48052	5.57483	protein_coding	ENST00000420890		CCDC141	GENCODE	9127	chr2	-	179694483	179914786		285025
ASHGA5P040434	8.11e-05	0.000478999	-1.07418	7.66003	7.61969	7.56722	7.59775	6.21979	6.56524	6.74524	6.61773	protein_coding	NM_021072	CCDS3952.1	HCN1	RefSeq	9685	chr5	-	45255051	45696220		348980
ASHGA5P051033	1.08e-07	5.649e-06	-1.07388	10.2229	10.1596	10.1898	10.2056	9.18906	9.15918	9.03405	9.1	protein_coding	NM_001719	CCDS13455.1	BMP7	RefSeq	4049	chr20	-	55743808	55841707		655
ASHGA5P008954	7.99e-08	4.632e-06	-1.06856	9.61221	9.64165	9.66536	9.60756	8.4941	8.551	8.55807	8.64939	protein_coding	ENST00000349124	CCDS6382.1	PTP4A3	GENCODE	1257	chr8	+	142432006	142441620		11156
ASHGA5P007724	7.55e-05	0.000454083	-1.06837	4.6772	4.77095	4.4456	4.58038	3.33349	3.53727	3.76195	3.56795	protein_coding	NM_001114396	CCDS8621.1	KLRD1	RefSeq	3195	chr12	+	10457049	10469850	NM_002262	3824
ASHGA5P048368	1.57e-06	3.0227e-05	-1.06822	8.14358	8.02069	7.99316	8.03924	6.93095	6.96241	7.11896	6.91149	protein_coding	ENST00000316398	CCDS8270.1	CCDC89	GENCODE	2428	chr11	-	85394892	85397320		220388
ASHGA5P021818	0.000123959	0.000659454	-1.06653	4.98496	4.95571	5.06303	5.34765	3.87968	3.99723	3.94913	4.25919	protein_coding	NM_001139498	CCDS55512.1	FGF13	RefSeq	2172	chrX	-	137713733	138287185		2258
ASHGA5P050039	3.02e-07	1.0432e-05	-1.06408	8.7621	8.74614	8.85309	8.80172	7.80649	7.69775	7.76149	7.64098	protein_coding	NM_001687	CCDS12058.1	ATP5D	RefSeq	1005	chr19	+	1241748	1244824		513
ASHGA5P031675	1.23e-06	2.6067e-05	-1.06382	7.12725	6.97206	6.89987	7.04888	5.98055	5.8851	5.93277	5.99437	protein_coding	NM_152288	CCDS10697.1	ORAI3	RefSeq	2205	chr16	+	30960404	30966259		93129
ASHGA5P053845	3.87e-06	5.5946e-05	-1.06058	8.01967	8.04179	8.16496	8.15811	7.14746	7.06476	6.88623	7.04377	protein_coding	NM_001135947	CCDS48035.1	URM1	RefSeq	3006	chr9	+	131133597	131154295	NM_001265582	81605
ASHGA5P021526	1.39e-07	6.563e-06	-1.05961	7.1799	7.03477	7.07495	7.15461	6.06564	6.07437	6.06529	6.00052	protein_coding	NM_005467	CCDS8288.1	NAALAD2	RefSeq	3196	chr11	+	89867817	89925779		10003
ASHGA5P012352	7.89e-05	0.000469822	-1.059	4.87876	4.97475	5.08343	5.18586	4.15934	3.73019	4.03002	3.96724	protein_coding	NM_001012419	CCDS35029.1	ANKRD20A3	RefSeq	3964	chr9	+	67926760	67970293	NM_001098805, NR_003366	441425
ASHGA5P011596	0.00285427	0.0078687	-1.05709	5.77629	5.71833	5.33912	5.56109	4.35985	4.14527	4.60887	5.05248	protein_coding	NM_022104	CCDS13388.1	PCIF1	RefSeq	2703	chr20	+	44563316	44576662		63935
ASHGA5P045346	1.54e-06	2.9924e-05	-1.05531	5.70934	5.8394	5.86027	5.72143	4.69907	4.7481	4.82809	4.63394	protein_coding	NM_000197	CCDS6716.1	HSD17B3	RefSeq	1134	chr9	-	98997588	99064434		3293
ASHGA5P009082	4.97e-07	1.4639e-05	-1.05516	10.094	9.9592	10.0282	9.96029	9.00511	8.85911	9.00094	8.95587	protein_coding	NM_152298	CCDS525.1	NASP	RefSeq	2284	chr1	+	46049659	46084578		4678
ASHGA5P013074	3.89e-06	5.6058e-05	-1.05431	9.17734	9.21218	9.14899	9.11382	8.29519	8.0526	8.06564	8.02165	protein_coding	NM_003716	CCDS46858.1	CADPS	RefSeq	5482	chr3	-	62384020	62861064		8618
ASHGA5P034261	0.000732227	0.00264891	-1.05341	6.31905	6.28432	6.70734	6.07211	5.47564	5.37073	5.00474	5.31805	protein_coding	NM_018215	CCDS33059.1	PNMAL1	RefSeq	3708	chr19	-	46969747	46974820		55228
ASHGA5P009186	0.00344709	0.00920128	-1.05153	6.19058	5.49296	5.86644	5.418	4.98936	4.8572	4.4697	4.4456	protein_coding	NM_000360	CCDS7730.1	TH	RefSeq	1817	chr11	-	2185158	2193035		7054
ASHGA5P040831	0.00616499	0.0148854	-1.05063	4.8124	5.24896	4.56061	4.52819	4.18109	3.92908	3.35329	3.48418	protein_coding	ENST00000265007	CCDS4339.1	SOX30	GENCODE	3265	chr5	-	157052686	157079428		11063
ASHGA5P010848	1.2e-05	0.000120855	-1.04913	6.04022	6.26396	6.2187	6.20882	5.05374	5.31215	5.03708	5.13223	protein_coding	NM_032858	CCDS1257.1	MAEL	RefSeq	1731	chr1	+	166958518	166991447		84944
ASHGA5P000615	3.85e-07	1.2314e-05	-1.04569	8.34649	8.41049	8.2996	8.26244	7.20928	7.26721	7.35582	7.30394	protein_coding	NM_018487	CCDS5909.1	TMEM176A	RefSeq	1047	chr7	+	150497853	150502208		55365
ASHGA5P034712	0.000189245	0.00090545	-1.04361	6.76682	6.64896	6.69156	7.175	5.67177	5.82514	5.8738	5.73718	protein_coding	NM_017636	CCDS33073.1	TRPM4	RefSeq	4103	chr19	+	49661015	49715098		54795
ASHGA5P007099	5.51e-08	3.754e-06	-1.04341	7.15121	7.16571	7.15513	7.13806	6.05652	6.16899	6.05304	6.15791	protein_coding	NM_004218	CCDS12201.1	RAB11B	RefSeq	1635	chr19	+	8455204	8469317		9230
ASHGA5P036874	0.0317503	0.0584123	-1.04118	4.47447	3.79148	4.42594	4.69261	3.92887	3.12926	2.4871	3.67456	protein_coding	NM_031215	CCDS33503.1	CABLES2	RefSeq	3785	chr20	-	60963685	60982339		81928
ASHGA5P015356	0.000110404	0.0006039	-1.03934	6.6168	6.61574	6.34325	6.63974	5.39272	5.69456	5.32068	5.65022	protein_coding	NM_001126056	CCDS46054.2	DMKN	RefSeq	1913	chr19	-	35988118	36004560	ENST00000447113	93099
ASHGA5P006190	4.84e-05	0.000328072	-1.03854	5.79542	5.59019	5.78404	5.47424	4.54112	4.56185	4.81195	4.57482	protein_coding	NM_018397	CCDS2873.1	CHDH	RefSeq	3711	chr3	-	53850323	53880420		55349
ASHGA5P000653	7.15e-08	4.389e-06	-1.03684	7.17841	7.27378	7.21585	7.17143	6.11759	6.20985	6.2142	6.15045	protein_coding	NM_006247	CCDS12684.1	PPP5C	RefSeq	2232	chr19	+	46850250	46894232		5536
ASHGA5P001157	0.000386481	0.00159314	-1.03322	7.85287	7.71795	8.20222	8.16593	7.10244	7.08364	6.76635	6.85368	protein_coding	ENST00000221978	CCDS12830.1	NKG7	GENCODE	826	chr19	-	51874873	51875960		4818
ASHGA5P004109	2.96e-05	0.000228918	-1.03248	6.39994	6.39465	6.19899	6.23989	5.33502	5.04959	5.36494	5.354	protein_coding	NM_001161566	CCDS54673.1	TNIK	RefSeq	5540	chr3	-	170780291	171178197	NM_001161560, NM_001161562, NM_001161564	23043
ASHGA5P008520	5.1e-06	6.7449e-05	-1.02974	6.52248	6.5176	6.46863	6.40032	5.31393	5.46633	5.60632	5.40349	protein_coding	NM_005641	CCDS5686.1	TAF6	RefSeq	2787	chr7	-	99704692	99716995	NM_001190415, NM_139315, NR_033792	6878
ASHGA5P009934	0.00227106	0.00654684	-1.02781	5.84926	5.75855	5.79193	5.84307	4.34192	5.20463	5.03083	4.55421	protein_coding	NM_001007169	CCDS35105.1	ZNF483	RefSeq	2425	chr9	+	114287446	114340124		158399
ASHGA5P052391	1.65e-06	3.1039e-05	-1.02573	5.74433	5.77897	5.75817	5.718	4.75516	4.64948	4.62821	4.8637	protein_coding	NM_001164390	CCDS54897.1	RAPGEF6	RefSeq	3127	chr5	-	130799307	130970929		51735
ASHGA5P049883	8.4e-06	9.4566e-05	-1.02311	6.41574	6.49526	6.36444	6.48283	5.55802	5.29677	5.30909	5.50194	protein_coding	ENST00000325167	CCDS11774.1	CHMP6	GENCODE	1664	chr17	+	78965640	78973933		79643
ASHGA5P011667	1.87e-05	0.000165728	-1.02236	8.37701	8.48527	8.30793	8.4614	7.2349	7.55264	7.29347	7.46116	protein_coding	NM_030914	CCDS6900.1	URM1	RefSeq	2650	chr9	+	131133597	131154295	NR_049743	81605
ASHGA5P003982	0.0048886	0.0123055	-1.02202	6.7177	6.22153	6.01744	5.77555	5.42516	5.201	4.82484	5.19313	protein_coding	ENST00000281806	CCDS5044.1	MCHR2	GENCODE	2368	chr6	-	100367785	100442099		84539
ASHGA5P000893	0.000495033	0.00193459	-1.02187	6.45045	6.67833	5.99347	6.23407	5.37514	5.26054	5.37309	5.26006	protein_coding	NM_002969	CCDS14089.1	MAPK12	RefSeq	1778	chr22	-	50691330	50700089		6300
ASHGA5P004112	4.58e-05	0.000315588	-1.01993	5.85022	5.83149	5.61741	5.62641	4.85402	4.71396	4.50483	4.77303	protein_coding	NM_052843		OBSCN	RefSeq	20431	chr1	+	228395860	228548951		84033
ASHGA5P005627	1.2e-06	2.5619e-05	-1.0194	9.09873	9.05718	9.01778	8.98729	8.12278	7.89711	8.02656	8.03692	protein_coding	NM_001164388	CCDS54899.1	RAPGEF6	RefSeq	8080	chr5	-	130759613	130970929	NM_001164387	51735
ASHGA5P001269	1.27e-07	6.217e-06	-1.01918	9.36259	9.31791	9.28352	9.26831	8.23083	8.28137	8.36989	8.2735	protein_coding	NM_003562	CCDS11059.1	SLC25A11	RefSeq	1822	chr17	-	4840425	4843462		8402
ASHGA5P013113	5.75e-07	1.6272e-05	-1.01774	12.6694	12.6501	12.5429	12.608	11.4934	11.6082	11.6447	11.6531	protein_coding	NM_002084	CCDS43389.1	GPX3	RefSeq	1779	chr5	+	150399998	150408554		2878
ASHGA5P046395	0.00212619	0.00621063	-1.01571	4.93767	4.58413	4.78792	5.02733	4.16787	3.94506	3.3528	3.80848	protein_coding	NM_004992	CCDS14741.1	MECP2	RefSeq	10241	chrX	-	153287263	153363188		4204
ASHGA5P011509	0.000122929	0.000655566	-1.01483	7.75176	7.50136	7.26873	7.50011	6.3767	6.5255	6.64671	6.41372	protein_coding	NM_024603	CCDS552.2	BEND5	RefSeq	1342	chr1	-	49193539	49242547		79656
ASHGA5P006411	0.000154815	0.000777828	-1.01467	6.07392	5.9987	5.56867	5.84858	4.91637	4.75224	4.95179	4.81082	protein_coding	ENST00000318129	CCDS10796.1	GINS3	GENCODE	2274	chr16	+	58426297	58440048		64785
ASHGA5P034774	0.00111214	0.0036922	-1.01398	6.0747	5.76648	6.01115	5.77728	5.09201	4.84207	4.47816	5.16145	protein_coding	NM_013289	CCDS42621.1	KIR3DL1	RefSeq	1986	chr19	+	55327892	55342233	NM_001018081	3811
ASHGA5P009550	0.0012433	0.0040274	-1.01381	6.96814	6.90383	6.7327	6.57507	5.94619	5.88403	5.97104	5.32322	protein_coding	NM_001135957	CCDS45039.1	TRPC4	RefSeq	3111	chr13	-	38210772	38443939	NM_001135955, NM_001135956, NM_003306, NM_016179	7223
ASHGA5P049025	8.45e-05	0.00049279	-1.01284	6.0619	6.33745	6.09833	6.29487	5.08795	5.15904	5.42806	5.06614	protein_coding	NM_032296	CCDS45390.1	FLYWCH1	RefSeq	5009	chr16	+	2961979	3001209		84256
ASHGA5P000770	0.0463587	0.0801028	-1.01224	5.00002	4.68189	5.90573	4.2885	3.42037	3.8245	4.36282	4.21949	protein_coding	NM_001872	CCDS9401.1	CPB2	RefSeq	1766	chr13	-	46627321	46679211		1361
ASHGA5P018920	0.0349184	0.0631721	-1.01152	4.91516	4.83387	4.75479	5.08625	3.99723	4.09889	4.58889	2.85899	protein_coding	NM_024757		EHMT1	RefSeq	5123	chr9	+	140513443	140730578		79813
ASHGA5P051467	3.07e-06	4.777e-05	-1.01044	8.53865	8.43971	8.37241	8.54966	7.52972	7.44559	7.53523	7.34814	protein_coding	NM_001904	CCDS2694.1	CTNNB1	RefSeq	3720	chr3	+	41240941	41281939		1499
ASHGA5P054724	5.95e-07	1.6519e-05	-1.00954	7.93579	7.93697	7.83474	7.95864	6.93983	6.99535	6.84064	6.85217	protein_coding	NM_006691	CCDS7804.1	LYVE1	RefSeq	2518	chr11	-	10579412	10590365		10894
ASHGA5P045744	0.000165587	0.000817677	-1.00877	5.76603	5.36435	5.68988	5.59357	4.60158	4.78894	4.37578	4.61245	protein_coding	ENST00000377477	CCDS6620.1	ANKRD20A1	GENCODE	3511	chr9	+	67926760	67969840	NM_001012421, NM_001098805, NR_003366	84210
ASHGA5P002188	3.26e-05	0.000244505	-1.0083	6.76759	6.41925	6.62496	6.5167	5.46176	5.65165	5.50841	5.67348	protein_coding	ENST00000254806	CCDS11731.1	WBP2	GENCODE	1944	chr17	-	73841779	73851501		23558
ASHGA5P002594	1.15e-06	2.4856e-05	-1.00745	9.8005	9.65008	9.55648	9.63974	8.66798	8.669	8.6393	8.64072	protein_coding	NM_013269	CCDS8602.1	CLEC2D	RefSeq	5284	chr12	+	9822303	9852151	NM_001197317	29121
ASHGA5P004305	1.12e-07	5.765e-06	-1.00646	13.2382	13.1463	13.1112	13.1138	12.1141	12.1662	12.1862	12.117	protein_coding	NM_001173408	CCDS54433.1	OBSL1	RefSeq	3578	chr2	-	220426437	220436268		23363
ASHGA5P010087	0.0287191	0.0538078	-1.00602	5.3994	4.37207	4.48144	4.37502	3.34281	4.21161	3.91116	3.13829	protein_coding	NM_001134285	CCDS1517.1	ESRRG	RefSeq	5336	chr1	-	216676587	217311097	NM_001243509, NM_001243511, NM_206595	2104
ASHGA5P049318	8.34e-08	4.77e-06	-1.00474	10.2851	10.4316	10.3986	10.3582	9.35374	9.36807	9.34408	9.38855	protein_coding	NM_030581	CCDS32488.1	WDR59	RefSeq	3678	chr16	-	74907470	75019017		79726
ASHGA5P047045	0.000717261	0.00260419	-1.0038	5.18516	4.81396	4.59308	5.00808	3.64544	4.09997	3.92757	3.91212	protein_coding	NM_176792	CCDS7502.1	MRPL43	RefSeq	2151	chr10	-	102737578	102747272		84545
ASHGA5P008457	2.01e-06	3.5659e-05	-1.00364	6.91711	7.00491	6.95722	6.94372	5.93411	6.06506	5.81401	5.99521	protein_coding	NM_153604	CCDS11163.1	MYOCD	RefSeq	6806	chr17	+	12569206	12670651		93649
ASHGA5P035603	1.54e-06	2.9924e-05	-1.00304	8.84378	8.84461	8.70519	8.79228	7.74549	7.90903	7.7154	7.80378	protein_coding	NM_001142644	CCDS46537.1	SPHKAP	RefSeq	6913	chr2	-	228844669	229046361		80309
ASHGA5P007752	0.00757602	0.0176763	-1.00272	7.97751	7.1294	7.34595	6.89094	6.14486	6.25097	6.61647	6.32061	protein_coding	NM_024605	CCDS34075.1	ARHGAP10	RefSeq	3073	chr4	+	148653452	148993927		79658
ASHGA5P036891	3.26e-06	4.9966e-05	-1.00192	8.54366	8.52475	8.47173	8.44054	7.56014	7.61704	7.39804	7.39778	protein_coding	NM_001958	CCDS13522.1	EEF1A2	RefSeq	2022	chr20	-	62119364	62130668		1917
ASHGA5P002736	1.4e-05	0.000134951	-1.00124	6.10865	6.19855	6.27352	6.39173	5.2203	5.12607	5.25113	5.36999	protein_coding	ENST00000262178	CCDS5950.1	VIPR2	GENCODE	3944	chr7	-	158820865	158937649		7434
ASHGA5P039627	4.35e-06	6.0381e-05	-1.00086	7.34096	7.06518	7.21172	7.15666	6.13342	6.22228	6.16021	6.25518	protein_coding	NM_020724	CCDS34065.1	RNF150	RefSeq	4661	chr4	-	141786724	142054616		57484
ASHGA5P009283	1.87e-07	7.577e-06	-1.00078	7.72607	7.57152	7.64988	7.61825	6.64042	6.65302	6.67996	6.58919	protein_coding	NM_054020	CCDS32216.1	CATSPER2	RefSeq	1942	chr15	-	43922771	43941039		117155
