# Supplementary material for: lncRNA-TCONS_00008552 expression in patients with pulmonary arterial hypertension due to congenital heart disease
Source: PLoS One. 2023 Mar 9;18(3):e0281061. doi: 10.1371/journal.pone.0281061 (PMC9997923; doi:10.1371/journal.pone.0281061)
Supplement: S4 Table — (XLSX) [file pone.0281061.s004.xlsx]

## Sheet: lncRNA_up
ProbeName	P-value	FDR	T_vs_C_log2FC	C11	C12	C7	C9	T2	T3	T4	T6	type	seqname	GeneSymbol	source	RNAlength	chrom	strand	txStart	txEnd
ASHGA5P053703	6.9e-10	4.21e-07	6.7213	4.21085	3.88992	3.83791	3.77172	10.6388	10.6618	10.6068	10.6882	noncoding	uc004aef.3	AK000451	UCSC_knowngene	1028	chr9	-	66523813	66553911
ASHGA5P039565	6.97e-08	5.584e-06	6.30599	3.08687	2.33178	2.41314	3.03798	9.04714	9.05415	8.97093	9.0215	noncoding	uc003ice.3	BC035733	UCSC_knowngene	1511	chr4	-	119585242	119605621
ASHGA5P027151	2.1e-10	2.31e-07	5.90698	3.7067	3.87281	3.733	3.54904	9.66952	9.61334	9.55339	9.65323	noncoding	ENST00000536317	RP11-1060J15.4	GENCODE	1110	chr12	-	27849320	27863703
ASHGA5P039810	2.29e-08	2.989e-06	5.57115	5.3002	5.84316	5.1696	5.451	11.0625	10.9984	11.0247	10.9629	noncoding	TCONS_00016323	XLOC_007697	LincRNAs identified by Cabili et al	909	chr9	-	44181549	44183417
ASHGA5P047742	0	0	5.23989	2.33025	2.33178	2.32345	2.32972	7.60442	7.57491	7.5798	7.51565	noncoding	ENST00000437593	RP11-500G22.2	GENCODE	951	chr10	+	123687826	123711480
ASHGA5P047742	0	0	5.23989	2.33025	2.33178	2.32345	2.32972	7.60442	7.57491	7.5798	7.51565	noncoding	ENST00000437593	RP11-500G22.2	GENCODE	951	chr10	+	123687826	123711480
ASHGA5P047742	0	0	5.23989	2.33025	2.33178	2.32345	2.32972	7.60442	7.57491	7.5798	7.51565	noncoding	ENST00000437593	RP11-500G22.2	GENCODE	951	chr10	+	123687826	123711480
ASHGA5P036132	1.1e-10	1.51e-07	4.99699	3.81876	3.7535	3.61859	3.6176	8.70974	8.70576	8.64252	8.73837	noncoding	ENST00000433673	AC068282.3	GENCODE	2690	chr2	+	128146705	128158156
ASHGA5P040091	7e-11	1.15e-07	4.96993	4.47979	4.5961	4.53707	4.36797	9.49676	9.47011	9.43508	9.45871	noncoding	ENST00000511064	RP11-679C8.2	GENCODE	573	chr4	+	120988112	121087047
ASHGA5P032913	2e-10	2.31e-07	4.91274	2.33025	2.33178	2.32345	2.32972	7.40006	7.16791	7.26135	7.13685	noncoding	ENST00000572818	RP11-160E2.11	GENCODE	1486	chr17	+	19064101	19065587
ASHGA5P057623	2.57e-09	9.18e-07	4.54967	2.33025	2.33178	2.49965	2.32972	6.99734	6.71688	7.04215	6.93369	noncoding	TCONS_00019754	XLOC_009548	LincRNAs identified by Cabili et al	495	chr11	-	110792736	110794664
ASHGA5P022831	8.9e-10	4.89e-07	4.15938	2.33025	2.33178	2.5633	2.32972	6.5545	6.61247	6.54217	6.48342	noncoding	ENST00000563602	RP11-44F21.5	GENCODE	345	chr4	-	76007246	76008878
ASHGA5P019875	0.00100894	0.00442926	4.10419	2.33025	2.33178	5.08388	2.32972	7.0825	7.0364	7.11861	7.25489	noncoding	ENST00000504509	RP11-789C1.1	GENCODE	469	chr4	+	171195069	171204230
ASHGA5P041780	2.6e-10	2.52e-07	4.0678	6.82962	6.90257	6.74403	6.76017	10.9443	10.835	10.7985	10.9298	noncoding	uc010jub.1	AK293020	UCSC_knowngene	375	chr6	-	32546122	32546497
ASHGA5P042750	0.000214567	0.00134353	4.02017	3.5007	3.47058	3.59384	5.54201	7.97428	8.00562	8.15873	8.04921	noncoding	ENST00000438217	XX-C2158C12.2	GENCODE	758	chr6	+	171034284	171037576
ASHGA5P047330	7.09e-09	1.557e-06	3.83206	4.71532	4.52407	4.65228	4.42501	8.51846	8.48273	8.3275	8.31622	noncoding	ENST00000416310	RP11-14C22.6	GENCODE	408	chr10	+	31012179	31012669
ASHGA5P021071	2.3e-10	2.37e-07	3.78404	2.33025	2.33178	2.32345	2.32972	6.02646	6.182	6.20292	6.03998	noncoding	NR_073006	LMO1	RefSeq	1436	chr11	-	8245850	8285425
ASHGA5P021071	2.3e-10	2.37e-07	3.78404	2.33025	2.33178	2.32345	2.32972	6.02646	6.182	6.20292	6.03998	noncoding	NR_073006	LMO1	RefSeq	1436	chr11	-	8245850	8285425
ASHGA5P044908	7.43e-09	1.569e-06	3.7374	2.33025	2.33178	2.32345	2.32972	5.85905	6.0293	6.24495	6.13153	noncoding	ENST00000517368	CTA-392E5.1	GENCODE	517	chr8	+	86851933	86920842
ASHGA5P046755	1.72e-09	7.35e-07	3.73087	6.04458	5.90235	5.93063	6.17697	9.7668	9.77064	9.72167	9.7189	noncoding	uc022cjh.1	IGL@	UCSC_knowngene	88	chrY	-	13629636	13629724
ASHGA5P037293	1.25e-08	2.055e-06	3.72058	2.33025	2.65289	2.32345	2.32972	6.0887	6.22484	6.14378	6.06133	noncoding	uc002yup.1	AX746823	UCSC_knowngene	2943	chr21	-	36195760	36198703
ASHGA5P037293	1.25e-08	2.055e-06	3.72058	2.33025	2.65289	2.32345	2.32972	6.0887	6.22484	6.14378	6.06133	noncoding	uc002yup.1	AX746823	UCSC_knowngene	2943	chr21	-	36195760	36198703
ASHGA5P037293	1.25e-08	2.055e-06	3.72058	2.33025	2.65289	2.32345	2.32972	6.0887	6.22484	6.14378	6.06133	noncoding	uc002yup.1	AX746823	UCSC_knowngene	2943	chr21	-	36195760	36198703
ASHGA5P028111	3.98e-07	1.6042e-05	3.59061	2.33025	2.78823	2.7989	2.32972	6.28518	5.98552	6.27249	6.06636	noncoding	TCONS_00010065	XLOC_004517	LincRNAs identified by Cabili et al	1909	chr5	+	115292234	115295651
ASHGA5P039455	9.17e-07	2.7969e-05	3.56719	5.53437	4.9674	4.78124	4.85072	8.66181	8.54403	8.52848	8.66815	noncoding	ENST00000567197	RP11-44F21.5	GENCODE	571	chr4	-	76007134	76007705
ASHGA5P049366	1.2e-05	0.000162191	3.53961	2.33025	3.60556	2.71537	2.92478	6.42391	6.41708	6.3631	6.53031	noncoding	ENST00000569786	RP5-1142A6.3	GENCODE	588	chr16	+	88729776	88738587
ASHGA5P031944	4.07e-06	7.6565e-05	3.48183	2.33025	2.33178	2.32345	2.94946	5.89696	5.76635	6.42585	5.77311	noncoding	ENST00000568362	RP11-303E16.6	GENCODE	263	chr16	+	81103458	81110203
ASHGA5P031944	4.07e-06	7.6565e-05	3.48183	2.33025	2.33178	2.32345	2.94946	5.89696	5.76635	6.42585	5.77311	noncoding	ENST00000568362	RP11-303E16.6	GENCODE	263	chr16	+	81103458	81110203
ASHGA5P040830	1e-11	3.3e-08	3.45853	7.81704	7.92333	7.90222	7.90454	11.3627	11.3491	11.3364	11.333	noncoding	ENST00000509655	CTB-109A12.1	GENCODE	1992	chr5	-	156790389	156792509
ASHGA5P040830	1e-11	3.3e-08	3.45853	7.81704	7.92333	7.90222	7.90454	11.3627	11.3491	11.3364	11.333	noncoding	ENST00000509655	CTB-109A12.1	GENCODE	1992	chr5	-	156790389	156792509
ASHGA5P040830	1e-11	3.3e-08	3.45853	7.81704	7.92333	7.90222	7.90454	11.3627	11.3491	11.3364	11.333	noncoding	ENST00000509655	CTB-109A12.1	GENCODE	1992	chr5	-	156790389	156792509
ASHGA5P029346	9.02e-07	2.7779e-05	3.38077	4.06816	3.39488	3.80356	3.87538	7.19827	7.37566	6.95998	7.13115	noncoding	ENST00000555860	LINC00524	GENCODE	281	chr14	-	101872329	101903211
ASHGA5P033454	9.46e-05	0.000733676	3.3494	2.89866	2.6148	2.32345	3.99354	6.27431	6.35038	6.32176	6.2816	noncoding	ENST00000574856	AC139099.6	GENCODE	439	chr17	+	81168194	81168959
ASHGA5P040885	1.62e-08	2.386e-06	3.3341	6.45897	6.37859	6.09607	6.40114	9.61836	9.67411	9.71267	9.66605	noncoding	ENST00000520324	CTB-43E15.4	GENCODE	566	chr5	-	173213792	173215416
ASHGA5P049942	3.6e-10	2.69e-07	3.26523	4.29542	4.28652	4.17177	4.18042	7.53546	7.51681	7.52539	7.4174	noncoding	uc002kmd.2	AX721193	UCSC_knowngene	402	chr18	+	3473959	3478974
ASHGA5P023461	2.07e-05	0.000238319	3.25204	2.33025	3.28029	2.32345	3.25207	6.09756	6.05674	6.01777	6.02214	noncoding	ENST00000581442	RP11-838N2.4	GENCODE	450	chr18	+	3466247	3478925
ASHGA5P017033	5e-11	1.15e-07	3.19682	7.16492	7.26958	7.15905	7.16358	10.3886	10.362	10.4225	10.3714	noncoding	ENST00000436878	AL035610.1	GENCODE	822	chr21	+	29462763	29475559
ASHGA5P019383	1e-11	3.3e-08	3.19454	8.37596	8.29616	8.3546	8.30817	11.4993	11.5442	11.559	11.5106	noncoding	NR_046371	CP	RefSeq	3646	chr3	-	148880196	148939832
ASHGA5P019383	1e-11	3.3e-08	3.19454	8.37596	8.29616	8.3546	8.30817	11.4993	11.5442	11.559	11.5106	noncoding	NR_046371	CP	RefSeq	3646	chr3	-	148880196	148939832
ASHGA5P029902	1.21e-05	0.000162914	3.1783	3.10594	2.33178	2.32345	3.21643	5.93242	5.93805	5.87109	5.94925	noncoding	TCONS_00008203	XLOC_003657	LincRNAs identified by Cabili et al	1405	chr4	+	117274142	117276371
ASHGA5P043787	1.45e-07	8.422e-06	3.1681	3.53841	4.0132	3.91366	3.72853	6.96175	6.9449	6.87067	7.08889	noncoding	ENST00000415536	AC003092.1	GENCODE	639	chr7	+	93652144	93694035
ASHGA5P044164	9.92e-08	6.668e-06	3.1114	2.57294	2.72615	2.32345	2.78321	5.74414	5.65073	5.70728	5.74919	noncoding	TCONS_00018500	XLOC_008811	LincRNAs identified by Cabili et al	4872	chr10	-	48510124	48532615
ASHGA5P030800	1.51e-05	0.000190886	3.08881	2.33025	3.23219	2.32345	2.32972	5.82955	5.43558	5.76822	5.53751	noncoding	ENST00000560643	RP11-168G16.2	GENCODE	372	chr15	+	100940079	100978119
ASHGA5P022869	1e-05	0.000143273	3.07053	2.51139	3.35556	2.86359	3.45216	6.07744	6.25919	5.99906	6.12913	noncoding	ENST00000564335	AC002398.5	GENCODE	844	chr19	-	36282004	36288740
ASHGA5P021026	2.29e-06	5.1091e-05	3.05913	4.09954	4.2722	3.49285	3.76083	6.89998	7.00481	6.98652	6.97064	noncoding	ENST00000523617	CTB-43E15.4	GENCODE	586	chr5	-	173213930	173217928
ASHGA5P038192	1.37e-09	6.27e-07	3.03227	7.56507	7.43165	7.54148	7.63761	10.6547	10.5492	10.5444	10.5566	noncoding	ENST00000438017	RP4-613B23.1	GENCODE	722	chr3	-	42643454	42695880
ASHGA5P038192	1.37e-09	6.27e-07	3.03227	7.56507	7.43165	7.54148	7.63761	10.6547	10.5492	10.5444	10.5566	noncoding	ENST00000438017	RP4-613B23.1	GENCODE	722	chr3	-	42643454	42695880
ASHGA5P045865	0	0	3.01365	6.57382	6.59071	6.55474	6.52661	9.56555	9.56385	9.56128	9.60981	noncoding	ENST00000454470	RP11-67B16.1	GENCODE	363	chr10	-	4277751	4285835
ASHGA5P055252	1.44e-06	3.7895e-05	3.0119	2.70122	2.33178	2.32345	2.32972	5.66906	5.62155	5.32575	5.1174	noncoding	ENST00000545357	RP11-664D1.1	GENCODE	558	chr12	+	4008218	4019472
ASHGA5P036838	8e-10	4.54e-07	2.99234	13.0512	12.9053	12.8543	12.8833	15.8945	15.946	15.9048	15.9181	noncoding	TCONS_00025860	XLOC_012138	LincRNAs identified by Cabili et al	907	chr17	+	20691696	20692707
ASHGA5P032940	7e-11	1.15e-07	2.91753	11.2053	11.1438	11.1276	11.1917	14.027	14.0864	14.1387	14.0864	noncoding	ENST00000578585	RP11-283C24.1	GENCODE	1514	chr17	+	20691383	20692897
ASHGA5P053431	1.49e-06	3.8469e-05	2.90933	3.05347	2.67455	2.42158	3.04492	5.7694	5.66636	5.70194	5.69413	noncoding	ENST00000521501	RP11-705O24.1	GENCODE	394	chr8	+	62765212	62774599
ASHGA5P056005	0.000190488	0.00123357	2.90845	2.33025	2.33178	3.58895	3.53642	5.85459	5.84234	5.98508	5.7392	noncoding	NR_026797	LINC00520	RefSeq	2030	chr14	-	56247852	56263392
ASHGA5P045487	5e-11	1.15e-07	2.90758	2.33025	2.33178	2.32345	2.32972	5.15516	5.27548	5.25947	5.2554	noncoding	TCONS_00002016	XLOC_000166	LincRNAs identified by Cabili et al	883	chr1	+	45282504	45283445
ASHGA5P037427	1.37e-05	0.000177836	2.88634	3.63153	4.46818	4.27302	3.6045	6.93283	6.87365	6.76546	6.95065	noncoding	uc002ymk.1	AX747935	UCSC_knowngene	1752	chr21	+	29420732	29509928
ASHGA5P037426	3.03e-09	9.78e-07	2.88582	2.33025	2.33178	2.32345	2.32972	5.17218	5.21339	5.36449	5.10846	noncoding	NR_027246	LINC00314	RefSeq	583	chr21	+	29385681	29395528
ASHGA5P035745	2.51e-07	1.1788e-05	2.86585	3.2006	3.01613	3.54502	3.30511	6.13199	6.06887	6.13552	6.19389	noncoding	ENST00000448241	AC023137.2	GENCODE	308	chr2	+	20650802	20652708
ASHGA5P038633	2.65e-07	1.2277e-05	2.80761	4.9908	4.70841	4.71856	4.46469	7.45972	7.51861	7.61153	7.52305	noncoding	ENST00000455557	AC108676.1	GENCODE	2962	chr3	-	194217052	194222232
ASHGA5P010034	1.41e-05	0.000181062	2.79057	6.41202	6.53931	6.63119	6.60226	9.09122	8.8987	9.84911	9.50804	noncoding	NR_033664	NPSR1-AS1	RefSeq	4869	chr7	-	34386123	34797884
ASHGA5P010034	1.41e-05	0.000181062	2.79057	6.41202	6.53931	6.63119	6.60226	9.09122	8.8987	9.84911	9.50804	noncoding	NR_033664	NPSR1-AS1	RefSeq	4869	chr7	-	34386123	34797884
ASHGA5P051092	1.36e-09	6.27e-07	2.79048	6.14862	6.24113	6.13968	6.2369	9.08558	8.90977	8.9676	8.96531	noncoding	ENST00000458316	AL035610.1	GENCODE	1122	chr21	+	29420765	29475899
ASHGA5P032252	8.4e-08	5.92e-06	2.72392	5.39506	5.75539	5.70204	5.69465	8.34841	8.41871	8.26158	8.41411	noncoding	ENST00000495691	AC007952.4	GENCODE	440	chr17	-	19067521	19077749
ASHGA5P058334	7.95e-08	5.765e-06	2.72005	3.76567	3.92757	3.9851	4.02472	6.52427	6.5505	6.8173	6.69121	noncoding	uc001gzl.3	BC034684	UCSC_knowngene	460	chr1	-	203148063	203148611
ASHGA5P037365	0.00210961	0.00787781	2.69558	2.33025	2.33178	2.32345	4.41769	5.49653	5.53698	5.52062	5.63139	noncoding	NR_024089	LINC00162	RefSeq	730	chr21	-	46419126	46424642
ASHGA5P041557	2.5e-05	0.000276012	2.68616	3.81865	3.24791	4.26628	4.15066	6.62602	6.57672	6.43774	6.58768	noncoding	ENST00000507361	RP11-267A15.1	GENCODE	831	chr5	+	173763356	173955718
ASHGA5P014065	1.94e-08	2.728e-06	2.68267	5.51271	5.58218	5.30234	5.59214	8.20187	8.1837	8.13639	8.1981	noncoding	ENST00000399247	HLA-F-AS1	GENCODE	1905	chr6	-	29694377	29716826
ASHGA5P019421	9.13e-06	0.000134377	2.67646	3.29027	2.97823	3.38046	2.58447	5.59086	5.74749	5.9337	5.66722	noncoding	ENST00000483262	RP11-80H8.4	GENCODE	391	chr3	+	142842203	142850735
ASHGA5P040137	6.03e-08	5.265e-06	2.64506	4.95592	5.06754	4.75173	4.79672	7.48395	7.50916	7.65163	7.50742	noncoding	ENST00000425124	BX571672.3	GENCODE	470	chr1	+	143188827	143189695
ASHGA5P022720	1.17e-06	3.2383e-05	2.64459	3.96072	4.12422	4.52085	4.14159	6.69394	6.78447	7.00611	6.84123	noncoding	ENST00000561502	RP11-64D22.2	pseudogene	1193	chr3	+	151488261	151502209
ASHGA5P038674	1.59e-08	2.363e-06	2.64428	7.18979	6.94826	7.22131	7.11767	9.77968	9.80347	9.69097	9.78004	noncoding	TCONS_00023347	XLOC_011210	LincRNAs identified by Cabili et al	1111	chr15	+	36399179	36450162
ASHGA5P047955	5.96e-07	2.0828e-05	2.63972	4.0353	4.47827	4.36797	4.36017	7.00762	6.99049	7.06757	6.73492	noncoding	ENST00000533082	RP11-531H8.2	GENCODE	465	chr11	-	15593568	15643937
ASHGA5P035259	3.4e-05	0.000350852	2.61186	2.33025	3.11589	2.32345	2.59924	5.61719	5.11504	4.91333	5.17072	noncoding	NR_036580	LOC389023	RefSeq	744	chr2	-	115901624	115918920
ASHGA5P035259	3.4e-05	0.000350852	2.61186	2.33025	3.11589	2.32345	2.59924	5.61719	5.11504	4.91333	5.17072	noncoding	NR_036580	LOC389023	RefSeq	744	chr2	-	115901624	115918920
ASHGA5P035259	3.4e-05	0.000350852	2.61186	2.33025	3.11589	2.32345	2.59924	5.61719	5.11504	4.91333	5.17072	noncoding	NR_036580	LOC389023	RefSeq	744	chr2	-	115901624	115918920
ASHGA5P051091	7.5e-10	4.41e-07	2.60613	7.74097	7.69351	7.58052	7.68612	10.2851	10.2319	10.3265	10.2822	noncoding	ENST00000423808	AL035610.1	GENCODE	449	chr21	+	29462632	29475109
ASHGA5P057645	4.46e-07	1.7206e-05	2.59511	2.33025	2.33178	2.32345	2.32972	4.61272	4.90273	5.10748	5.07272	noncoding	TCONS_00020346	XLOC_009677	LincRNAs identified by Cabili et al	576	chr12	+	16573560	16600358
ASHGA5P032712	5.44e-05	0.000496616	2.58528	4.75821	4.17014	5.1746	4.12489	7.17489	7.14116	7.23807	7.01486	noncoding	TCONS_00028963	XLOC_013854	LincRNAs identified by Cabili et al	273	chr21	+	10206071	10208330
ASHGA5P016289	3.26e-07	1.4181e-05	2.58449	4.32955	4.2744	4.44268	4.69	6.90279	7.00783	7.16316	7.00081	noncoding	ENST00000428954	RP11-19D2.1	GENCODE	388	chr20	-	7237226	7238861
ASHGA5P044026	1.73e-09	7.35e-07	2.575	4.85072	4.96522	5.01765	4.90224	7.55808	7.54642	7.46156	7.46976	noncoding	TCONS_00018898	XLOC_008763	LincRNAs identified by Cabili et al	369	chr10	-	30131627	30132208
ASHGA5P030801	0.00014637	0.00101534	2.57313	2.97753	3.63076	2.45228	2.32972	5.24259	5.46518	5.43409	5.54096	noncoding	ENST00000560718	RP11-168G16.2	GENCODE	432	chr15	+	100913143	100948992
ASHGA5P035495	1.96e-06	4.637e-05	2.57011	3.79364	3.81865	3.60639	3.27261	6.22533	6.12443	6.37031	6.05166	noncoding	ENST00000432711	AC064834.3	GENCODE	555	chr2	-	196434351	196437694
ASHGA5P038585	3.29e-06	6.53e-05	2.56384	3.70618	4.1947	3.51759	3.99541	6.35479	6.38254	6.5461	6.38579	noncoding	ENST00000440492	RP11-288L9.1	GENCODE	441	chr1	-	27986838	27989233
ASHGA5P017761	2.97e-07	1.3292e-05	2.55709	5.57251	5.16869	5.12649	5.35078	7.88126	7.80597	7.85287	7.90675	noncoding	ENST00000445452	RP4-613B23.1	GENCODE	473	chr3	-	42653781	42695880
ASHGA5P017761	2.97e-07	1.3292e-05	2.55709	5.57251	5.16869	5.12649	5.35078	7.88126	7.80597	7.85287	7.90675	noncoding	ENST00000445452	RP4-613B23.1	GENCODE	473	chr3	-	42653781	42695880
ASHGA5P039703	2.06e-07	1.0576e-05	2.50793	2.33025	2.33178	2.32345	2.32972	4.8686	4.93228	4.9875	4.55854	noncoding	ENST00000507525	RP13-577H12.2	GENCODE	233	chr4	-	175898721	175900532
ASHGA5P039703	2.06e-07	1.0576e-05	2.50793	2.33025	2.33178	2.32345	2.32972	4.8686	4.93228	4.9875	4.55854	noncoding	ENST00000507525	RP13-577H12.2	GENCODE	233	chr4	-	175898721	175900532
ASHGA5P039703	2.06e-07	1.0576e-05	2.50793	2.33025	2.33178	2.32345	2.32972	4.8686	4.93228	4.9875	4.55854	noncoding	ENST00000507525	RP13-577H12.2	GENCODE	233	chr4	-	175898721	175900532
ASHGA5P039703	2.06e-07	1.0576e-05	2.50793	2.33025	2.33178	2.32345	2.32972	4.8686	4.93228	4.9875	4.55854	noncoding	ENST00000507525	RP13-577H12.2	GENCODE	233	chr4	-	175898721	175900532
ASHGA5P057586	3.17e-06	6.4182e-05	2.46395	2.63007	2.33178	2.32345	2.85288	5.0184	5.20837	4.9047	4.8625	noncoding	TCONS_00019426	XLOC_009243	LincRNAs identified by Cabili et al	297	chr11	+	87582106	87670780
ASHGA5P043890	7.56e-08	5.713e-06	2.45877	5.6291	5.31636	5.28525	5.45894	7.85882	7.8644	7.90791	7.8936	noncoding	ENST00000478818	RP11-155G14.5	pseudogene	450	chr7	+	128106616	128109225
ASHGA5P039095	6e-11	1.15e-07	2.44805	7.57952	7.5615	7.48631	7.53766	9.99235	9.97499	9.96626	10.0236	noncoding	ENST00000492731	RP11-454C18.1	GENCODE	580	chr3	+	151354961	151375754
ASHGA5P040947	9.77e-05	0.000753631	2.42503	3.2056	2.33178	2.32345	2.32972	4.64334	4.98949	4.89067	5.36718	noncoding	ENST00000506335	CTD-2194D22.3	GENCODE	425	chr5	+	1884079	1884763
ASHGA5P040947	9.77e-05	0.000753631	2.42503	3.2056	2.33178	2.32345	2.32972	4.64334	4.98949	4.89067	5.36718	noncoding	ENST00000506335	CTD-2194D22.3	GENCODE	425	chr5	+	1884079	1884763
ASHGA5P053704	1.2e-07	7.521e-06	2.41823	5.60662	5.23157	5.3305	5.41397	7.7339	7.82179	7.83576	7.86411	noncoding	NR_046175	LOC286297	RefSeq	2591	chr9	-	67017374	67032072
ASHGA5P035459	1.05e-07	6.899e-06	2.41797	6.84694	6.91135	6.54034	6.70387	9.17937	9.16182	9.17067	9.1625	noncoding	ENST00000454736	RP11-91K11.2	GENCODE	447	chr1	+	20140859	20145995
ASHGA5P045221	2.76e-09	9.47e-07	2.39625	8.16939	8.13307	8.12146	7.97818	10.5367	10.4848	10.4978	10.4678	noncoding	uc004aaz.2	AK131521	UCSC_knowngene	2029	chr9	-	38406525	38408554
ASHGA5P054361	2.34e-09	8.82e-07	2.39596	5.67645	5.77467	5.61719	5.68019	7.99747	8.11154	8.1147	8.10865	noncoding	TCONS_00010920	XLOC_004800	LincRNAs identified by Cabili et al	1231	chr5	-	42153042	42157540
ASHGA5P037385	6.26e-09	1.432e-06	2.38616	2.33025	2.33178	2.32345	2.32972	4.66933	4.59727	4.76761	4.82566	noncoding	ENST00000470891	AF130249.5	GENCODE	188	chr21	+	15764890	15765753
ASHGA5P042865	0.000230409	0.00141055	2.38576	3.22134	2.80886	2.42661	2.32972	4.79185	4.9353	4.84352	5.7589	noncoding	ENST00000567533	RP11-90P13.1	GENCODE	3208	chr7	-	161764	164972
ASHGA5P031097	2.15e-07	1.0826e-05	2.37427	6.17181	6.02062	5.86133	5.88547	8.18934	8.42664	8.39593	8.42443	noncoding	uc001bcf.1	AX748283	UCSC_knowngene	2093	chr1	-	19673334	19675427
ASHGA5P031097	2.15e-07	1.0826e-05	2.37427	6.17181	6.02062	5.86133	5.88547	8.18934	8.42664	8.39593	8.42443	noncoding	uc001bcf.1	AX748283	UCSC_knowngene	2093	chr1	-	19673334	19675427
ASHGA5P044346	8.23e-06	0.000124342	2.32062	2.33025	2.33178	2.32345	2.32972	4.15962	4.84719	4.85584	4.73503	noncoding	uc003yao.3	BC062758	UCSC_knowngene	1142	chr8	-	76135660	76190696
ASHGA5P044275	1.06e-05	0.000149125	2.30948	4.48759	4.89866	4.2359	4.75337	7.13773	6.94273	6.72064	6.81236	noncoding	NR_038236	LOC100507632	RefSeq	2531	chr8	-	57430877	57472382
ASHGA5P020648	1.6e-05	0.00019806	2.30157	3.06514	2.52259	3.0292	2.32972	5.01317	5.06614	5.04871	5.0249	noncoding	ENST00000517953	RP11-705O24.1	GENCODE	439	chr8	+	62747475	62768411
ASHGA5P028112	5.36e-08	4.929e-06	2.30108	5.59737	5.68646	5.65715	5.45974	7.8524	7.80357	8.02943	7.91964	noncoding	TCONS_00010773	XLOC_004517	LincRNAs identified by Cabili et al	583	chr5	+	115292234	115297015
ASHGA5P041768	2.07e-06	4.7875e-05	2.29859	2.33025	2.33178	2.32345	2.32972	4.93682	4.74657	4.40965	4.41655	noncoding	TCONS_00021085	XLOC_009678	LincRNAs identified by Cabili et al	240	chr12	+	16814695	16902754
ASHGA5P030305	6.43e-05	0.000558151	2.29337	4.20427	4.0111	3.43339	3.25544	6.02411	5.94026	6.17605	5.93725	noncoding	ENST00000561121	RP11-753A21.1	GENCODE	1963	chr15	-	98525738	98534372
ASHGA5P047912	0.00239914	0.00869094	2.27808	2.33025	2.33178	4.15214	2.75903	5.18984	5.51908	4.83679	5.13982	noncoding	TCONS_00013446	XLOC_006099	LincRNAs identified by Cabili et al	541	chr7	+	52492896	52493547
ASHGA5P019537	6.7e-09	1.491e-06	2.26705	5.98799	6.08091	6.10531	5.991	8.34163	8.3277	8.19623	8.36785	noncoding	ENST00000490320	RP11-431I8.1	GENCODE	424	chr3	+	159944269	159945841
ASHGA5P018123	1.32e-05	0.000172527	2.26019	3.63445	3.96915	3.53169	3.14288	5.94275	5.82434	5.7557	5.79617	noncoding	ENST00000449687	RP11-165H20.1	GENCODE	669	chr1	+	111825970	111828738
ASHGA5P057311	1.89e-08	2.711e-06	2.2457	2.33025	2.33178	2.32345	2.32972	4.69925	4.48454	4.46923	4.645	noncoding	TCONS_00016014	XLOC_007406	LincRNAs identified by Cabili et al	364	chr9	+	76218293	76221558
ASHGA5P030403	4.91e-06	8.6502e-05	2.24475	2.33025	2.33178	2.32345	2.32972	4.93156	4.6422	4.22956	4.49088	noncoding	NR_026771	DKFZP434L187	RefSeq	4303	chr15	+	30488238	30506743
ASHGA5P055631	0.00081411	0.00375014	2.23288	3.95906	2.33178	2.99594	3.49126	5.15955	5.50957	5.46428	5.57614	noncoding	TCONS_00003663	XLOC_001453	LincRNAs identified by Cabili et al	796	chr2	+	45396701	45402931
ASHGA5P022697	1.71e-05	0.000207185	2.23133	4.63299	4.87448	4.88051	4.89562	6.91216	6.75444	7.53546	7.00688	noncoding	uc010ury.2	DNM1P46	UCSC_knowngene	3076	chr15	-	100330988	100347132
ASHGA5P022697	1.71e-05	0.000207185	2.23133	4.63299	4.87448	4.88051	4.89562	6.91216	6.75444	7.53546	7.00688	noncoding	uc010ury.2	DNM1P46	UCSC_knowngene	3076	chr15	-	100330988	100347132
ASHGA5P042191	3e-09	9.78e-07	2.21222	6.60336	6.41767	6.52152	6.45971	8.73281	8.68899	8.70209	8.72723	noncoding	uc011egv.1	AF086258	UCSC_knowngene	544	chr6	-	169575398	169582835
ASHGA5P042335	1.86e-06	4.4922e-05	2.19787	2.76296	3.10424	2.95132	3.27019	5.2812	5.06108	5.22555	5.31237	noncoding	ENST00000436804	XXbac-BPG13B8.10	GENCODE	877	chr6	+	29465285	29478333
ASHGA5P032536	1.45e-08	2.216e-06	2.19645	6.55747	6.49647	6.37752	6.42786	8.74235	8.67725	8.56462	8.66089	noncoding	ENST00000508851	RP11-893F2.9	GENCODE	750	chr17	-	48358937	48365216
ASHGA5P031393	1.8e-05	0.000214395	2.1923	3.15183	3.60379	3.65049	2.96632	5.4473	5.55014	5.69911	5.44507	noncoding	ENST00000568031	RP11-863P13.7	GENCODE	1313	chr16	-	88210903	88212216
ASHGA5P054938	2.52e-08	3.165e-06	2.18971	5.3285	5.26694	5.49751	5.28974	7.5826	7.50034	7.58109	7.47748	noncoding	ENST00000544553	RP11-783K16.5	GENCODE	391	chr11	+	64013435	64015689
ASHGA5P021480	1.67e-06	4.1885e-05	2.18447	4.30817	4.23491	4.69633	4.45624	6.5816	6.49447	6.5752	6.78225	noncoding	ENST00000533170	RP11-626H12.2	GENCODE	369	chr11	-	69860972	69862556
ASHGA5P031830	3.04e-08	3.572e-06	2.16031	7.33756	7.29682	7.5433	7.42505	9.52782	9.551	9.63381	9.53136	noncoding	ENST00000561906	RP11-481J2.2	GENCODE	644	chr16	+	58455242	58496374
ASHGA5P029146	0.000736022	0.00345322	2.15139	2.33025	2.33178	3.61825	2.32972	4.95387	4.5348	5.01683	4.71005	noncoding	ENST00000554221	LINC00520	GENCODE	348	chr14	-	56249126	56263406
ASHGA5P027624	0.00181761	0.0070136	2.13256	2.55475	3.13542	3.0778	3.99226	5.45445	4.97347	6.02795	4.83458	noncoding	BE884572		LincRNAs identified by Khalil et al	616	chrX	-	45578523	45579138
ASHGA5P035254	2.5e-06	5.4229e-05	2.12879	4.51339	4.11822	4.57294	4.13664	6.42997	6.54855	6.44733	6.43052	noncoding	ENST00000446401	AC104653.1	GENCODE	390	chr2	-	114588764	114600933
ASHGA5P042470	0.00912739	0.0250977	2.12754	4.77262	2.58171	3.06439	2.32972	5.21984	5.26217	5.12517	5.65143	noncoding	ENST00000508884	RP1-27K12.4	GENCODE	547	chr6	+	53367982	53371717
ASHGA5P042470	0.00912739	0.0250977	2.12754	4.77262	2.58171	3.06439	2.32972	5.21984	5.26217	5.12517	5.65143	noncoding	ENST00000508884	RP1-27K12.4	GENCODE	547	chr6	+	53367982	53371717
ASHGA5P022808	0.000445111	0.00233814	2.12064	3.16874	2.52549	3.61072	2.32972	4.87527	5.24958	5.04518	4.94719	noncoding	ENST00000563072	RP11-303E16.6	GENCODE	408	chr16	+	81105602	81110203
ASHGA5P022808	0.000445111	0.00233814	2.12064	3.16874	2.52549	3.61072	2.32972	4.87527	5.24958	5.04518	4.94719	noncoding	ENST00000563072	RP11-303E16.6	GENCODE	408	chr16	+	81105602	81110203
ASHGA5P032191	5.8e-07	2.0651e-05	2.11022	2.33025	2.33178	2.62004	2.32972	4.35887	4.60843	4.46155	4.6238	noncoding	ENST00000579752	RP11-924A14.1	GENCODE	467	chr17	-	15008553	15009504
ASHGA5P030141	4.5e-09	1.252e-06	2.10279	7.10181	6.92978	7.02642	6.96765	9.08448	9.11223	9.07632	9.1638	noncoding	ENST00000565689	RP11-941F15.1	GENCODE	723	chr15	-	74200423	74212211
ASHGA5P036188	0.00101251	0.00443824	2.09958	2.57567	2.33178	2.32345	2.32972	5.52246	4.15509	4.2607	4.02069	noncoding	ENST00000420472	AC074093.1	GENCODE	765	chr2	+	145780753	145930242
ASHGA5P028571	0.000158355	0.00107493	2.0932	2.73419	3.09055	3.41666	3.71008	5.23382	5.71252	5.07694	5.301	noncoding	uc001ejb.3	BC053679	UCSC_knowngene	1801	chr1	-	142803223	142888797
ASHGA5P000021	2.16e-07	1.0826e-05	2.09306	6.61618	6.44053	6.44523	6.73935	8.61966	8.64542	8.75544	8.593	noncoding	AI767017		LincRNAs identified by Khalil et al	415	chr4	-	56782130	56814048
ASHGA5P019876	0.000198585	0.00126706	2.08487	3.41778	2.72103	2.32345	3.27757	5.03948	4.85584	5.08989	5.09411	noncoding	ENST00000504512	RP11-267A15.1	GENCODE	561	chr5	+	173930685	173953383
ASHGA5P022945	0.000257701	0.00153594	2.08277	3.02339	2.54847	3.81039	3.42984	5.28919	5.26475	5.24846	5.34075	noncoding	ENST00000566140	CTD-2319I12.1	GENCODE	447	chr17	-	58160926	58165654
ASHGA5P040692	2.07e-07	1.0576e-05	2.08101	6.74899	6.45071	6.46258	6.52152	8.6173	8.52259	8.70271	8.66522	noncoding	TCONS_00022102	XLOC_010713	LincRNAs identified by Cabili et al	689	chr13	-	106249801	106251893
ASHGA5P049396	0.00012639	0.000912089	2.07193	3.46311	3.23964	2.62991	3.6566	5.51392	5.22943	5.39309	5.14054	noncoding	ENST00000561766	FAM157C	GENCODE	364	chr16	+	90199763	90200857
ASHGA5P049900	5.84e-08	5.171e-06	2.06687	6.45377	6.67429	6.4271	6.47694	8.5104	8.60398	8.54085	8.64436	noncoding	TCONS_00001798	XLOC_001188	LincRNAs identified by Cabili et al	380	chr1	-	210463515	210465750
ASHGA5P042184	3.75e-06	7.2472e-05	2.06579	5.01402	5.50284	5.49031	5.12622	7.43232	7.28659	7.33569	7.34196	noncoding	ENST00000456585	KIF25-AS1	GENCODE	2795	chr6	-	168393501	168397757
ASHGA5P047914	0.000110006	0.000822695	2.0597	3.54269	3.92576	3.17963	3.3343	5.69413	5.59086	5.84858	5.08761	noncoding	TCONS_00013447	XLOC_006100	LincRNAs identified by Cabili et al	341	chr7	+	52561401	52569695
ASHGA5P040949	0.00371161	0.0123058	2.04671	4.2607	3.89592	2.32345	3.93536	5.37993	5.77691	5.80975	5.63568	noncoding	ENST00000511693	RP11-259O2.1	GENCODE	718	chr5	+	1933976	1959290
ASHGA5P030796	5.81e-07	2.0651e-05	2.03937	4.57315	4.82852	4.71572	4.8331	6.92622	6.75006	6.59756	6.83414	noncoding	ENST00000564527	RP11-6O2.3	GENCODE	2677	chr15	+	99679521	99685575
ASHGA5P030796	5.81e-07	2.0651e-05	2.03937	4.57315	4.82852	4.71572	4.8331	6.92622	6.75006	6.59756	6.83414	noncoding	ENST00000564527	RP11-6O2.3	GENCODE	2677	chr15	+	99679521	99685575
ASHGA5P030796	5.81e-07	2.0651e-05	2.03937	4.57315	4.82852	4.71572	4.8331	6.92622	6.75006	6.59756	6.83414	noncoding	ENST00000564527	RP11-6O2.3	GENCODE	2677	chr15	+	99679521	99685575
ASHGA5P030796	5.81e-07	2.0651e-05	2.03937	4.57315	4.82852	4.71572	4.8331	6.92622	6.75006	6.59756	6.83414	noncoding	ENST00000564527	RP11-6O2.3	GENCODE	2677	chr15	+	99679521	99685575
ASHGA5P030796	5.81e-07	2.0651e-05	2.03937	4.57315	4.82852	4.71572	4.8331	6.92622	6.75006	6.59756	6.83414	noncoding	ENST00000564527	RP11-6O2.3	GENCODE	2677	chr15	+	99679521	99685575
ASHGA5P030796	5.81e-07	2.0651e-05	2.03937	4.57315	4.82852	4.71572	4.8331	6.92622	6.75006	6.59756	6.83414	noncoding	ENST00000564527	RP11-6O2.3	GENCODE	2677	chr15	+	99679521	99685575
ASHGA5P030796	5.81e-07	2.0651e-05	2.03937	4.57315	4.82852	4.71572	4.8331	6.92622	6.75006	6.59756	6.83414	noncoding	ENST00000564527	RP11-6O2.3	GENCODE	2677	chr15	+	99679521	99685575
ASHGA5P025715	7.82e-06	0.00011961	2.03834	5.52339	5.45418	4.93572	5.14692	7.32487	7.18168	7.39963	7.3074	noncoding	NR_027910	CALB2	RefSeq	1445	chr16	+	71392615	71424342
ASHGA5P025715	7.82e-06	0.00011961	2.03834	5.52339	5.45418	4.93572	5.14692	7.32487	7.18168	7.39963	7.3074	noncoding	NR_027910	CALB2	RefSeq	1445	chr16	+	71392615	71424342
ASHGA5P050072	8.81e-05	0.000697208	2.02978	2.33025	2.88787	2.45378	2.8259	4.66879	5.10819	4.29492	4.54502	noncoding	NR_026708	CLEC4M	RefSeq	2311	chr19	+	7828034	7834491
ASHGA5P050072	8.81e-05	0.000697208	2.02978	2.33025	2.88787	2.45378	2.8259	4.66879	5.10819	4.29492	4.54502	noncoding	NR_026708	CLEC4M	RefSeq	2311	chr19	+	7828034	7834491
ASHGA5P050072	8.81e-05	0.000697208	2.02978	2.33025	2.88787	2.45378	2.8259	4.66879	5.10819	4.29492	4.54502	noncoding	NR_026708	CLEC4M	RefSeq	2311	chr19	+	7828034	7834491
ASHGA5P050072	8.81e-05	0.000697208	2.02978	2.33025	2.88787	2.45378	2.8259	4.66879	5.10819	4.29492	4.54502	noncoding	NR_026708	CLEC4M	RefSeq	2311	chr19	+	7828034	7834491
ASHGA5P050072	8.81e-05	0.000697208	2.02978	2.33025	2.88787	2.45378	2.8259	4.66879	5.10819	4.29492	4.54502	noncoding	NR_026708	CLEC4M	RefSeq	2311	chr19	+	7828034	7834491
ASHGA5P050072	8.81e-05	0.000697208	2.02978	2.33025	2.88787	2.45378	2.8259	4.66879	5.10819	4.29492	4.54502	noncoding	NR_026708	CLEC4M	RefSeq	2311	chr19	+	7828034	7834491
ASHGA5P050072	8.81e-05	0.000697208	2.02978	2.33025	2.88787	2.45378	2.8259	4.66879	5.10819	4.29492	4.54502	noncoding	NR_026708	CLEC4M	RefSeq	2311	chr19	+	7828034	7834491
ASHGA5P050072	8.81e-05	0.000697208	2.02978	2.33025	2.88787	2.45378	2.8259	4.66879	5.10819	4.29492	4.54502	noncoding	NR_026708	CLEC4M	RefSeq	2311	chr19	+	7828034	7834491
ASHGA5P050072	8.81e-05	0.000697208	2.02978	2.33025	2.88787	2.45378	2.8259	4.66879	5.10819	4.29492	4.54502	noncoding	NR_026708	CLEC4M	RefSeq	2311	chr19	+	7828034	7834491
ASHGA5P041347	6.2e-09	1.432e-06	2.0293	5.17045	5.24229	5.21438	5.11301	7.1818	7.17947	7.31234	7.18374	noncoding	ENST00000513915	RP11-257I8.2	GENCODE	118	chr5	+	124372523	124377932
ASHGA5P045754	6.37e-09	1.437e-06	2.01399	7.85869	7.67445	7.71576	7.79794	9.7791	9.79448	9.78867	9.74056	noncoding	ENST00000434656	RP11-88I18.3	GENCODE	905	chr9	+	71041758	71044285
ASHGA5P037465	6.64e-06	0.000106412	2.01207	2.72799	2.33178	2.32345	2.32972	4.50411	4.67356	4.35233	4.2312	noncoding	NR_038885	LOC100506385	RefSeq	2564	chr21	+	36118121	36157168
ASHGA5P048396	7.71e-06	0.000118499	2.01116	4.26033	4.04942	4.36375	4.68154	6.38447	6.27394	6.48421	6.25707	noncoding	TCONS_00013936	XLOC_006578	LincRNAs identified by Cabili et al	588	chr7	-	117792882	117795582
ASHGA5P044857	2.68e-07	1.2351e-05	2.00633	4.811	4.60575	4.80799	4.90421	6.81479	6.71022	6.91805	6.71124	noncoding	ENST00000522857	RP11-579E24.2	GENCODE	566	chr8	+	64617313	64664235
ASHGA5P017571	0.000618637	0.00302575	1.99972	4.22869	3.25428	4.51554	4.57086	6.17889	6.06909	6.13886	6.18141	noncoding	ENST00000443252	AL132709.5	GENCODE	480	chr14	+	101424598	101426536
ASHGA5P048599	9.73e-06	0.000140756	1.99463	2.33025	2.72298	2.32345	2.32972	4.33177	4.42091	4.21291	4.71934	noncoding	ENST00000566793	ULK4P2	GENCODE	582	chr15	+	30865087	30889187
ASHGA5P017416	7.17e-05	0.000605864	1.99084	2.33025	2.79111	2.62179	2.32972	4.11056	4.66087	4.36375	4.90104	noncoding	ENST00000441249	RP11-445F6.2	GENCODE	914	chr6	+	139592498	139608444
ASHGA5P031549	3e-10	2.63e-07	1.98972	6.95983	6.95045	6.87213	6.97862	8.92831	8.90218	8.94471	8.94471	noncoding	ENST00000575792	RP11-65J21.3	GENCODE	362	chr16	+	14417150	14420141
ASHGA5P032859	0.000214648	0.00134353	1.98502	2.7906	3.39843	3.25635	2.32972	4.88384	5.08241	4.78298	4.96595	noncoding	TCONS_00029256	XLOC_014002	LincRNAs identified by Cabili et al	280	chr21	-	16115526	16116886
ASHGA5P021510	1.05e-05	0.000147851	1.96522	4.24459	4.17047	4.77203	4.58335	6.45071	6.41532	6.45855	6.30674	noncoding	ENST00000533759	RP11-867G23.10	GENCODE	948	chr11	+	66176664	66184608
ASHGA5P034032	1.99e-09	8.19e-07	1.96274	6.63424	6.63989	6.52898	6.64679	8.54403	8.57412	8.63276	8.54993	noncoding	ENST00000326734	FAM87B	GENCODE	1944	chr1	+	752750	755214
ASHGA5P057725	1.9e-05	0.000223327	1.95924	2.82513	2.63904	2.32345	2.32972	4.66657	4.23852	4.65467	4.39454	noncoding	TCONS_00021139	XLOC_009765	LincRNAs identified by Cabili et al	310	chr12	+	54544425	54546509
ASHGA5P046600	0.000120106	0.000881422	1.95057	3.60128	3.87267	3.17143	4.2044	5.73558	5.6188	5.577	5.72069	noncoding	ENST00000433770	RP11-472N13.3	GENCODE	347	chr10	-	31982011	31996316
ASHGA5P055253	0.000184733	0.00120339	1.94884	3.32981	4.47841	3.85086	3.89855	5.85793	5.87831	5.91414	5.70259	noncoding	ENST00000537149	RP11-664D1.1	GENCODE	678	chr12	+	3980899	4019504
ASHGA5P046603	1.56e-07	8.793e-06	1.93614	4.83904	4.70283	4.94628	4.98965	6.83573	6.71545	6.83594	6.83526	noncoding	ENST00000568809	RP11-524D16__A.3	GENCODE	652	chrX	+	99928326	99928978
ASHGA5P039594	1.73e-06	4.2782e-05	1.93363	2.33025	2.33178	2.32345	2.32972	4.38974	4.10484	4.49293	4.06221	noncoding	ENST00000510967	RP11-1E22.1	GENCODE	347	chr4	-	132948329	132949589
ASHGA5P032997	4.42e-06	8.0221e-05	1.9289	2.33025	2.33178	2.32345	2.32972	4.24316	4.61227	4.08311	4.09227	noncoding	ENST00000584449	RP11-68I3.9	GENCODE	513	chr17	+	27883198	27888211
ASHGA5P035602	7.19e-05	0.000606719	1.92863	3.15552	2.65473	2.32345	2.76756	4.84908	4.56574	4.79628	4.40468	noncoding	uc002vpk.1	AX746677	UCSC_knowngene	2346	chr2	-	228573100	228575446
ASHGA5P023157	1.3e-06	3.4876e-05	1.92659	5.05786	4.83619	4.6266	4.79769	6.8635	6.70264	6.80272	6.65583	noncoding	ENST00000571639	RP11-65J21.3	GENCODE	305	chr16	+	14396361	14420142
ASHGA5P054858	5.21e-06	8.9649e-05	1.92282	4.44418	4.80912	4.2744	4.677	6.55747	6.5064	6.35259	6.47952	noncoding	TCONS_00008568	XLOC_004061	LincRNAs identified by Cabili et al	688	chr4	-	124946453	124949512
ASHGA5P028944	7.42e-08	5.68e-06	1.90347	5.51809	5.51565	5.45019	5.32043	7.38138	7.45296	7.26811	7.3158	noncoding	ENST00000561786	RP11-315H15.2	GENCODE	2829	chr13	+	112851663	112855314
ASHGA5P029535	3.46e-06	6.7794e-05	1.89502	3.95718	3.93597	3.60541	4.02009	5.89175	5.79309	5.84101	5.57288	noncoding	ENST00000566976	RP11-454K7.3	GENCODE	1625	chr14	+	45838417	45840042
ASHGA5P032938	2.4e-09	8.82e-07	1.89171	7.48565	7.39907	7.48311	7.48714	9.38432	9.31791	9.41578	9.3038	noncoding	uc002gwy.3	BC044655	UCSC_knowngene	2836	chr17	+	20340136	20350557
ASHGA5P036426	0.000416536	0.00221775	1.88162	3.25568	3.11977	2.32345	2.32972	4.45554	4.57539	4.90866	4.61553	noncoding	ENST00000415479	AC093850.2	GENCODE	648	chr2	+	216582765	216584147
ASHGA5P018224	3.3e-08	3.666e-06	1.87915	2.33025	2.33178	2.32345	2.32972	4.15755	4.1358	4.36465	4.17383	noncoding	ENST00000450847	RP11-407H12.8	GENCODE	967	chr1	-	248647545	248648785
ASHGA5P032739	0.000162121	0.00109284	1.87125	2.33025	2.33178	2.32345	3.14222	4.14454	4.54703	4.54502	4.37614	noncoding	ENST00000572499	RP11-1260E13.2	GENCODE	748	chr17	+	202428	207372
ASHGA5P032739	0.000162121	0.00109284	1.87125	2.33025	2.33178	2.32345	3.14222	4.14454	4.54703	4.54502	4.37614	noncoding	ENST00000572499	RP11-1260E13.2	GENCODE	748	chr17	+	202428	207372
ASHGA5P032739	0.000162121	0.00109284	1.87125	2.33025	2.33178	2.32345	3.14222	4.14454	4.54703	4.54502	4.37614	noncoding	ENST00000572499	RP11-1260E13.2	GENCODE	748	chr17	+	202428	207372
ASHGA5P032739	0.000162121	0.00109284	1.87125	2.33025	2.33178	2.32345	3.14222	4.14454	4.54703	4.54502	4.37614	noncoding	ENST00000572499	RP11-1260E13.2	GENCODE	748	chr17	+	202428	207372
ASHGA5P018985	0.0214214	0.0499059	1.87013	4.74417	2.33178	2.32345	2.32972	4.86625	4.87038	4.7829	4.6901	noncoding	NR_033812	CYP3A5	RefSeq	1549	chr7	-	99257866	99277621
ASHGA5P018985	0.0214214	0.0499059	1.87013	4.74417	2.33178	2.32345	2.32972	4.86625	4.87038	4.7829	4.6901	noncoding	NR_033812	CYP3A5	RefSeq	1549	chr7	-	99257866	99277621
ASHGA5P057809	1.66e-07	9.141e-06	1.86878	2.33025	2.33178	2.32345	2.32972	4.05029	4.19809	4.16038	4.38156	noncoding	TCONS_00022116	XLOC_010723	LincRNAs identified by Cabili et al	6096	chr13	-	111516627	111522837
ASHGA5P049073	4.74e-08	4.486e-06	1.85641	5.87159	5.75591	5.64206	5.8725	7.64851	7.64988	7.6227	7.6466	noncoding	ENST00000570945	RP11-65J21.3	GENCODE	651	chr16	+	14396144	14420210
ASHGA5P042948	1.78e-06	4.3484e-05	1.85077	7.36598	7.33169	7.40613	7.6916	9.41258	9.38652	9.16356	9.23581	noncoding	ENST00000446840	AC003090.1	GENCODE	1870	chr7	-	25632970	25702673
ASHGA5P017727	0.000137333	0.000970641	1.84796	2.33025	2.80753	2.83982	2.61853	4.26138	4.68455	4.90844	4.13359	noncoding	ENST00000445151	RP4-610C12.1	GENCODE	719	chr20	-	29558487	29570363
ASHGA5P049813	1.59e-05	0.000197438	1.82757	4.21186	4.11345	4.4236	3.73319	5.99579	5.95094	5.89209	5.95356	noncoding	TCONS_00020439	XLOC_009769	LincRNAs identified by Cabili et al	370	chr12	+	54823109	54830899
ASHGA5P036228	4.52e-08	4.378e-06	1.82732	5.8916	5.7346	5.95748	5.8358	7.64543	7.6276	7.72658	7.72916	noncoding	ENST00000432133	AC007556.3	GENCODE	307	chr2	+	169957252	169957720
ASHGA5P032858	5.06e-06	8.7833e-05	1.82237	2.33025	2.33178	2.55425	2.32972	4.4059	4.05145	4.376	4.00215	noncoding	TCONS_00029078	XLOC_014001	LincRNAs identified by Cabili et al	456	chr21	-	16049035	16125734
ASHGA5P036884	8.65e-06	0.000129309	1.81906	4.20391	4.35267	3.9622	4.26565	5.81048	6.25518	5.89422	6.1008	noncoding	NR_003245	HAR1B	RefSeq	896	chr20	-	61726844	61733671
ASHGA5P037322	5.95e-05	0.000527199	1.81714	3.65688	3.7011	3.64802	4.26944	5.33139	5.71605	5.70755	5.78899	noncoding	NR_024100	LINC00323	RefSeq	2019	chr21	-	42513426	42519991
ASHGA5P047350	2.6072e-05	0.000285475	1.81565	4.62354	3.97003	4.19158	4.43691	5.99138	6.14897	6.30016	6.04417	noncoding	TCONS_00014959	XLOC_007038	LincRNAs identified by Cabili et al	608	chr8	-	29386852	29387791
ASHGA5P032953	8.48e-09	1.626e-06	1.80636	8.65643	8.55261	8.63842	8.68401	10.4415	10.4938	10.3587	10.4629	noncoding	ENST00000580962	RP11-746M1.1	GENCODE	504	chr17	+	20903059	20903636
ASHGA5P046062	2.92e-05	0.00031187	1.80556	3.97073	3.58914	3.67634	3.75782	5.21211	5.48753	5.65073	5.86588	noncoding	ENST00000456356	RP11-229P13.23	GENCODE	748	chr9	+	139957986	139959033
ASHGA5P025851	1.94e-06	4.6042e-05	1.79574	5.24401	4.77912	4.97492	4.97552	6.75739	6.72594	6.80793	6.86525	noncoding	NR_038975	MIR181A2HG	RefSeq	617	chr9	+	127420714	127460907
ASHGA5P025851	1.94e-06	4.6042e-05	1.79574	5.24401	4.77912	4.97492	4.97552	6.75739	6.72594	6.80793	6.86525	noncoding	NR_038975	MIR181A2HG	RefSeq	617	chr9	+	127420714	127460907
ASHGA5P043335	0.000329996	0.001856	1.78911	4.78298	3.8015	4.64846	4.76154	6.3269	6.34445	6.39396	6.08561	noncoding	ENST00000562524	RP11-2E11.5	GENCODE	2902	chr7	-	130121331	130124233
ASHGA5P050627	2.07e-09	8.31e-07	1.78898	8.28174	8.20391	8.1687	8.18678	9.9877	9.98332	9.96913	10.0569	noncoding	uc002tjp.2	DKFZp686E10196	UCSC_knowngene	1901	chr2	+	113993106	113998402
ASHGA5P050627	2.07e-09	8.31e-07	1.78898	8.28174	8.20391	8.1687	8.18678	9.9877	9.98332	9.96913	10.0569	noncoding	uc002tjp.2	DKFZp686E10196	UCSC_knowngene	1901	chr2	+	113993106	113998402
ASHGA5P050627	2.07e-09	8.31e-07	1.78898	8.28174	8.20391	8.1687	8.18678	9.9877	9.98332	9.96913	10.0569	noncoding	uc002tjp.2	DKFZp686E10196	UCSC_knowngene	1901	chr2	+	113993106	113998402
ASHGA5P050627	2.07e-09	8.31e-07	1.78898	8.28174	8.20391	8.1687	8.18678	9.9877	9.98332	9.96913	10.0569	noncoding	uc002tjp.2	DKFZp686E10196	UCSC_knowngene	1901	chr2	+	113993106	113998402
ASHGA5P020449	8.58e-08	5.984e-06	1.77971	5.67387	5.59007	5.53403	5.49139	7.38307	7.44583	7.2386	7.3407	noncoding	NR_038402	LOC100507387	RefSeq	1005	chr5	+	175546551	175552168
ASHGA5P044465	0.00647418	0.0190796	1.77811	5.52404	3.60764	3.86703	4.02678	5.93604	6.1339	6.14175	5.92626	noncoding	ENST00000518927	RP11-574O7.1	GENCODE	1031	chr8	-	106155087	106200834
ASHGA5P041105	1.75e-05	0.000210106	1.77779	5.54037	5.35501	5.3949	4.88412	7.02239	7.09016	7.0399	7.13312	noncoding	ENST00000509844	CTD-2023N9.3	GENCODE	820	chr5	+	56910215	56913258
ASHGA5P019787	1.29e-08	2.055e-06	1.77244	6.87646	6.69811	6.731	6.76395	8.53931	8.52933	8.50318	8.58745	noncoding	ENST00000503179	RP11-53O19.1	GENCODE	775	chr5	-	44776857	44808861
ASHGA5P044151	0.000484779	0.00249791	1.76879	4.55866	3.67397	3.3752	3.70245	5.57944	5.69828	5.63373	5.47397	noncoding	ENST00000518967	RP11-369E15.3	GENCODE	417	chr8	-	20810155	20831388
ASHGA5P035180	0.000188007	0.0012199	1.76679	3.5078	3.65291	3.75202	3.12797	4.88498	5.597	5.10648	5.51941	noncoding	ENST00000448595	AC109826.2	GENCODE	548	chr2	-	99385423	99388543
ASHGA5P040408	7.47e-05	0.000622239	1.75832	5.04554	5.59225	4.70841	5.03827	6.8466	6.89035	6.81145	6.86935	noncoding	ENST00000510137	CTD-2263F21.1	GENCODE	337	chr5	-	38466264	38468441
ASHGA5P037288	0.0014189	0.00580679	1.75788	6.14701	6.11128	5.94558	6.08157	7.51203	7.59227	8.76261	7.45004	noncoding	NR_038974	LOC100288432	RefSeq	474	chr21	-	34637936	34638565
ASHGA5P037288	0.0014189	0.00580679	1.75788	6.14701	6.11128	5.94558	6.08157	7.51203	7.59227	8.76261	7.45004	noncoding	NR_038974	LOC100288432	RefSeq	474	chr21	-	34637936	34638565
ASHGA5P020044	1.71e-06	4.2487e-05	1.75463	2.33025	2.60736	2.32345	2.32972	4.12477	4.30556	4.18821	3.99076	noncoding	uc010iwo.2	BC043516	UCSC_knowngene	625	chr5	-	60958984	60983841
ASHGA5P021684	9.49e-07	2.8309e-05	1.74907	6.80414	6.65915	6.74524	6.62197	8.26889	8.44916	8.64072	8.46799	noncoding	ENST00000537998	RP11-243M5.1	GENCODE	409	chr12	+	131462106	131463313
ASHGA5P028959	4.93e-05	0.000462093	1.74785	3.95465	3.82071	3.32412	3.41304	5.4458	5.28671	5.54558	5.22581	noncoding	uc010tki.2	FLJ41484	UCSC_knowngene	3427	chr13	+	114545292	114548719
ASHGA5P029669	5.65e-08	5.06e-06	1.7463	5.86807	5.83	5.91027	5.7352	7.58714	7.65275	7.61534	7.47351	noncoding	TCONS_00008936	XLOC_003784	LincRNAs identified by Cabili et al	326	chr4	+	174439876	174440284
ASHGA5P037636	1.05e-06	3.0216e-05	1.74121	5.03878	4.91821	5.06688	5.09191	6.90637	6.64598	6.90591	6.62236	noncoding	ENST00000444114	RP5-1172A22.1	GENCODE	637	chr22	-	27617309	27620688
ASHGA5P057216	1.13e-09	5.47e-07	1.73583	2.33025	2.33178	2.32345	2.32972	4.06701	4.00799	4.04418	4.13934	noncoding	TCONS_00014706	XLOC_006804	LincRNAs identified by Cabili et al	418	chr8	+	57942968	57965702
ASHGA5P046983	1.74e-07	9.441e-06	1.73381	3.93526	3.90444	3.7535	3.88191	5.59321	5.70914	5.63923	5.46876	noncoding	ENST00000413961	RP11-322M19.1	GENCODE	501	chr10	-	89080309	89102087
ASHGA5P031988	0.000290689	0.00168504	1.73077	2.33025	2.7847	2.32345	2.74943	4.28999	3.98632	4.01687	4.81773	noncoding	ENST00000569362	LA16c-444G7.2	GENCODE	465	chr16	+	88227919	88228823
ASHGA5P045906	1.13e-06	3.1853e-05	1.72881	6.85256	7.13476	7.18432	7.19448	8.7666	8.86711	8.75415	8.89353	noncoding	NR_024366	FAM225A	RefSeq	5802	chr9	+	115875175	115882126
ASHGA5P030595	4.07e-07	1.618e-05	1.72067	9.747	9.6469	9.71906	9.74561	11.4548	11.3986	11.2754	11.6124	noncoding	TCONS_00009108	XLOC_004049	LincRNAs identified by Cabili et al	302	chr4	-	115256001	115256405
ASHGA5P012481	0.000590124	0.0029105	1.70967	2.33025	3.18246	2.4429	2.32972	4.07539	4.71653	4.31555	4.01655	noncoding	NR_033831	UNQ6975	RefSeq	1114	chr2	-	45401479	45482080
ASHGA5P040865	1.45e-06	3.7907e-05	1.70957	6.19751	6.2729	6.4145	6.59756	8.04844	8.14234	8.04673	8.08327	noncoding	ENST00000519795	CTB-178M22.2	GENCODE	503	chr5	-	167656587	167659362
ASHGA5P017494	4.99e-05	0.000465845	1.70922	4.10021	4.35476	4.00288	4.50098	5.66038	6.22261	6.04949	5.86321	noncoding	ENST00000442355	RP11-160E2.17	GENCODE	440	chr17	+	18981087	18991191
ASHGA5P053794	4.25e-09	1.229e-06	1.70916	2.33025	2.33178	2.32345	2.32972	4.0264	3.95248	4.05662	4.11634	noncoding	ENST00000439875	LINC00256B	GENCODE	7380	chr9	-	115865617	115873753
ASHGA5P026897	1.97e-06	4.6447e-05	1.70908	4.34406	4.24336	4.67734	4.40195	6.10227	6.13945	6.18237	6.07895	noncoding	ENST00000531193	RP11-680F20.6	GENCODE	838	chr11	+	125821686	125826214
ASHGA5P016617	9.42e-07	2.8225e-05	1.7072	5.73697	5.39112	5.61542	5.56587	7.35006	7.15378	7.31791	7.31644	noncoding	ENST00000432246	RP11-251A15.4	GENCODE	609	chr10	-	93542692	93557953
ASHGA5P058273	2.7e-05	0.000292998	1.7067	2.33025	2.88197	2.54867	2.72136	4.21374	4.26371	4.23236	4.59924	noncoding	TCONS_00029062	XLOC_013983	LincRNAs identified by Cabili et al	241	chr21	+	46767516	46773433
ASHGA5P048699	0.001347	0.00557053	1.7041	3.58127	3.13565	3.89332	2.59554	4.6793	5.13138	5.06218	5.14932	noncoding	ENST00000559977	RP11-707P17.2	GENCODE	1053	chr15	+	51749482	51752779
ASHGA5P048699	0.001347	0.00557053	1.7041	3.58127	3.13565	3.89332	2.59554	4.6793	5.13138	5.06218	5.14932	noncoding	ENST00000559977	RP11-707P17.2	GENCODE	1053	chr15	+	51749482	51752779
ASHGA5P048699	0.001347	0.00557053	1.7041	3.58127	3.13565	3.89332	2.59554	4.6793	5.13138	5.06218	5.14932	noncoding	ENST00000559977	RP11-707P17.2	GENCODE	1053	chr15	+	51749482	51752779
ASHGA5P032912	7.78e-05	0.000641208	1.70095	3.85213	3.99631	3.60315	4.37907	5.80362	5.76253	5.47712	5.59118	noncoding	ENST00000584365	RP11-160E2.21	GENCODE	191	chr17	+	19053591	19054599
ASHGA5P019355	3.28e-06	6.5253e-05	1.69809	6.35892	6.41268	6.73709	6.28313	8.077	8.12874	8.18727	8.19119	noncoding	NR_028293	PTGER3	RefSeq	1984	chr1	-	71318035	71513491
ASHGA5P019355	3.28e-06	6.5253e-05	1.69809	6.35892	6.41268	6.73709	6.28313	8.077	8.12874	8.18727	8.19119	noncoding	NR_028293	PTGER3	RefSeq	1984	chr1	-	71318035	71513491
ASHGA5P019355	3.28e-06	6.5253e-05	1.69809	6.35892	6.41268	6.73709	6.28313	8.077	8.12874	8.18727	8.19119	noncoding	NR_028293	PTGER3	RefSeq	1984	chr1	-	71318035	71513491
ASHGA5P019355	3.28e-06	6.5253e-05	1.69809	6.35892	6.41268	6.73709	6.28313	8.077	8.12874	8.18727	8.19119	noncoding	NR_028293	PTGER3	RefSeq	1984	chr1	-	71318035	71513491
ASHGA5P019355	3.28e-06	6.5253e-05	1.69809	6.35892	6.41268	6.73709	6.28313	8.077	8.12874	8.18727	8.19119	noncoding	NR_028293	PTGER3	RefSeq	1984	chr1	-	71318035	71513491
ASHGA5P019355	3.28e-06	6.5253e-05	1.69809	6.35892	6.41268	6.73709	6.28313	8.077	8.12874	8.18727	8.19119	noncoding	NR_028293	PTGER3	RefSeq	1984	chr1	-	71318035	71513491
ASHGA5P019355	3.28e-06	6.5253e-05	1.69809	6.35892	6.41268	6.73709	6.28313	8.077	8.12874	8.18727	8.19119	noncoding	NR_028293	PTGER3	RefSeq	1984	chr1	-	71318035	71513491
ASHGA5P037460	4.18e-07	1.6449e-05	1.69222	7.09562	6.88938	6.81967	6.9261	8.52917	8.64307	8.73424	8.59319	noncoding	ENST00000428914	LINC00310	GENCODE	655	chr21	+	35552977	35555546
ASHGA5P042810	4.64e-06	8.3048e-05	1.69072	4.54781	4.41522	4.21949	4.69227	6.04442	6.16015	6.17987	6.2532	noncoding	TCONS_00019322	XLOC_009167	LincRNAs identified by Cabili et al	708	chr11	+	65218531	65221007
ASHGA5P032255	1.48e-06	3.8331e-05	1.68074	4.55095	4.57283	4.78732	4.35371	6.25676	6.27733	6.21979	6.23388	noncoding	ENST00000460772	AC007952.4	GENCODE	428	chr17	-	19067521	19077741
ASHGA5P029313	0.000326444	0.00184105	1.68012	2.33025	3.02713	2.32345	2.32972	3.77282	4.4744	4.21534	4.26848	noncoding	TCONS_00010227	XLOC_004693	LincRNAs identified by Cabili et al	375	chr5	-	553526	554002
ASHGA5P039072	0.00101981	0.00446538	1.67645	2.33025	3.37777	2.56882	2.32972	3.96705	4.29968	4.58961	4.45601	noncoding	uc003ewf.1	AK098763	UCSC_knowngene	2568	chr3	+	147657791	147660801
ASHGA5P016684	8.94e-06	0.000132234	1.67372	5.15724	5.15449	4.98575	4.83438	6.50462	6.62138	6.93627	6.76448	noncoding	ENST00000432938	RP11-251A15.4	GENCODE	377	chr10	-	93542595	93558048
ASHGA5P028119	5.26e-08	4.867e-06	1.66916	6.24822	6.26844	6.42668	6.34244	8.01071	8.00507	7.90254	8.04411	noncoding	ENST00000545520	GS1-410F4.4	GENCODE	509	chr12	+	68323014	68326728
ASHGA5P035721	0.00451574	0.0143617	1.66698	3.93661	4.45938	4.15657	2.76189	5.33363	5.42471	5.59337	5.63067	noncoding	ENST00000417473	LINC00570	GENCODE	1330	chr2	+	11534106	11543203
ASHGA5P037397	2.39e-08	3.051e-06	1.66089	7.39166	7.21043	7.28297	7.30535	8.89984	8.94126	9.00559	8.98729	noncoding	ENST00000413645	AP000473.5	GENCODE	550	chr21	+	18003145	18012952
ASHGA5P016852	1.702e-06	4.2339e-05	1.65911	5.05518	4.90325	5.17806	4.79853	6.73285	6.56295	6.62797	6.64765	noncoding	ENST00000435028	RP11-160E2.17	GENCODE	428	chr17	+	18981095	18991191
ASHGA5P045729	0.000485547	0.00250109	1.6584	3.08488	3.10976	3.3464	2.32972	4.53975	4.3997	4.69162	4.87327	noncoding	ENST00000439245	RP11-327I22.4	GENCODE	256	chr9	+	43102669	43113375
ASHGA5P045729	0.000485547	0.00250109	1.6584	3.08488	3.10976	3.3464	2.32972	4.53975	4.3997	4.69162	4.87327	noncoding	ENST00000439245	RP11-327I22.4	GENCODE	256	chr9	+	43102669	43113375
ASHGA5P043445	0.00044866	0.00235304	1.64705	3.0725	2.69131	3.054	3.47405	4.54393	4.76327	4.3802	5.19269	noncoding	ENST00000439364	RP5-982E9.1	GENCODE	597	chr7	-	156396311	156398461
ASHGA5P036189	3.11e-08	3.6e-06	1.64621	6.43502	6.36521	6.55304	6.37279	8.09012	8.09272	8.0943	8.03376	noncoding	ENST00000414195	AC074093.1	GENCODE	629	chr2	+	145929563	145940216
ASHGA5P015049	9.83e-05	0.000756975	1.64558	4.62445	4.21202	4.20524	3.82511	5.73138	5.75962	6.07068	5.88745	noncoding	ENST00000433986	RP11-261C10.3	GENCODE	443	chr1	-	243251336	243255900
ASHGA5P058305	2.14e-07	1.0826e-05	1.63559	7.68445	7.53704	7.40501	7.5468	9.18111	9.22031	9.10332	9.21091	noncoding	TCONS_00029754	XLOC_014147	LincRNAs identified by Cabili et al	897	chr22	+	18848963	18851914
ASHGA5P039278	0.000166134	0.00111306	1.63339	4.0751	3.15407	3.57907	3.44544	5.25149	5.253	5.2094	5.07337	noncoding	uc021xjv.1	BC040733	UCSC_knowngene	1061	chr3	+	197371037	197373038
ASHGA5P026550	2.73e-08	3.356e-06	1.6222	6.24872	6.1887	6.07098	6.23836	7.80236	7.81245	7.76868	7.85207	noncoding	ENST00000421455	RP4-668G5.1	GENCODE	768	chr1	-	61419725	61436417
ASHGA5P046981	0.000954915	0.00424838	1.62067	5.36582	4.14814	4.33628	4.69409	6.24329	6.33206	6.20882	6.24284	noncoding	ENST00000456104	RP11-322M19.1	GENCODE	486	chr10	-	88995383	89086431
ASHGA5P042880	2.28e-08	2.989e-06	1.61995	6.63808	6.50229	6.57108	6.67996	8.21588	8.22644	8.17151	8.25739	noncoding	uc001goh.1	BC036830	UCSC_knowngene	1491	chr1	+	180528109	180535654
ASHGA5P057663	7.06e-05	0.000599525	1.61968	3.98433	4.15316	3.79987	3.48534	5.21612	5.54056	5.60297	5.54177	noncoding	TCONS_00020518	XLOC_009836	LincRNAs identified by Cabili et al	1388	chr12	+	92951147	92977935
ASHGA5P015773	6.81e-06	0.000108494	1.61847	4.99597	4.80715	4.67324	5.0718	6.54701	6.58665	6.30986	6.57852	noncoding	ENST00000423385	RP11-423O2.5	GENCODE	1742	chr1	-	142803223	142816004
ASHGA5P019249	0.00575412	0.0173624	1.61706	2.55791	3.25207	3.63143	2.32972	5.27434	4.40988	4.24795	4.3072	noncoding	ENST00000475250	RP11-758P17.3	GENCODE	303	chr7	+	100033826	100036127
ASHGA5P027436	5.24e-06	9.0016e-05	1.61705	7.14222	6.89712	7.014	7.20839	8.68586	8.91152	8.55754	8.57502	noncoding	ENST00000550334	AC087886.1	GENCODE	403	chr12	-	72649460	72665771
ASHGA5P037549	0.000405961	0.00217351	1.61656	4.14549	3.13442	3.67058	3.74667	5.20556	5.51997	5.36253	5.07533	noncoding	ENST00000443935	AC004019.13	GENCODE	1838	chr22	-	18062922	18071958
ASHGA5P056773	3.45e-08	3.765e-06	1.61405	7.33484	7.35006	7.45935	7.47535	9.04199	8.97186	9.08676	8.97519	noncoding	TCONS_00008553	XLOC_004049	LincRNAs identified by Cabili et al	409	chr4	-	115256034	115286106
ASHGA5P040580	0.00108569	0.00470625	1.61352	3.07935	2.33178	3.39568	2.99402	4.56179	4.67219	4.89195	4.129	noncoding	ENST00000512486	CTD-2154I11.2	GENCODE	809	chr5	-	95036952	95067999
ASHGA5P040462	0.000179483	0.00117619	1.61321	4.32804	3.45817	3.95885	3.95285	5.59595	5.7241	5.50494	5.32575	noncoding	ENST00000502882	RP11-158J3.2	GENCODE	219	chr5	-	63253719	63276870
ASHGA5P040246	8.06e-09	1.626e-06	1.61291	7.21226	7.19592	7.18168	7.26353	8.88327	8.87237	8.79581	8.75359	noncoding	ENST00000512263	RP11-161D15.1	GENCODE	499	chr4	+	174818423	174850676
ASHGA5P054835	2.24e-09	8.78e-07	1.61134	9.34822	9.33992	9.27874	9.30008	10.9682	10.9373	10.8594	10.9473	noncoding	TCONS_00008552	XLOC_004049	LincRNAs identified by Cabili et al	491	chr4	-	115255957	115286113
ASHGA5P057228	0.00257125	0.00921107	1.61129	3.174	3.94761	3.24004	4.49874	5.38417	5.25382	5.14035	5.52723	noncoding	TCONS_00014788	XLOC_006862	LincRNAs identified by Cabili et al	738	chr8	+	82756445	82761791
ASHGA5P017386	8.64e-07	2.686e-05	1.60998	5.40715	5.54524	5.6796	5.38995	7.04805	7.05051	7.15675	7.20654	noncoding	uc001upo.3	TPTE2P6	UCSC_knowngene	1273	chr13	+	25160141	25171812
ASHGA5P048277	0.00035967	0.00197962	1.60766	3.81094	4.51213	3.45167	3.85594	5.52263	5.59555	5.48607	5.45708	noncoding	ENST00000531347	ANO1-AS2	GENCODE	1004	chr11	-	69918539	69921539
ASHGA5P015004	1.75e-06	4.3099e-05	1.60518	5.47546	5.87226	5.67284	5.61238	7.28568	7.33774	7.23392	7.19632	noncoding	ENST00000415590	SFTA1P	GENCODE	399	chr10	-	10828602	10836930
ASHGA5P036329	1.07e-05	0.000149229	1.60443	4.94799	4.66412	5.1907	4.75005	6.54362	6.42815	6.51736	6.48146	noncoding	ENST00000449346	AC013264.2	GENCODE	455	chr2	+	198062714	198063997
ASHGA5P036329	1.07e-05	0.000149229	1.60443	4.94799	4.66412	5.1907	4.75005	6.54362	6.42815	6.51736	6.48146	noncoding	ENST00000449346	AC013264.2	GENCODE	455	chr2	+	198062714	198063997
ASHGA5P025713	0.000721356	0.00340248	1.60002	3.27543	3.07329	2.56954	2.32972	4.5648	4.08505	4.64846	4.34975	noncoding	NR_027655	BACH1	RefSeq	2743	chr21	+	30677559	30734217
ASHGA5P025713	0.000721356	0.00340248	1.60002	3.27543	3.07329	2.56954	2.32972	4.5648	4.08505	4.64846	4.34975	noncoding	NR_027655	BACH1	RefSeq	2743	chr21	+	30677559	30734217
ASHGA5P039073	3.27e-06	6.5125e-05	1.59974	2.33025	2.33178	2.32345	2.67942	3.89948	4.00611	4.07251	4.08578	noncoding	ENST00000485006	RP11-71N10.1	GENCODE	424	chr3	+	147657806	147724542
ASHGA5P034682	0.000297851	0.00171773	1.5946	2.97049	2.7578	3.03534	3.49306	4.86659	4.2531	4.8854	4.62999	noncoding	NR_040042	DACT3-AS1	RefSeq	522	chr19	+	47163620	47180713
ASHGA5P034682	0.000297851	0.00171773	1.5946	2.97049	2.7578	3.03534	3.49306	4.86659	4.2531	4.8854	4.62999	noncoding	NR_040042	DACT3-AS1	RefSeq	522	chr19	+	47163620	47180713
ASHGA5P034682	0.000297851	0.00171773	1.5946	2.97049	2.7578	3.03534	3.49306	4.86659	4.2531	4.8854	4.62999	noncoding	NR_040042	DACT3-AS1	RefSeq	522	chr19	+	47163620	47180713
ASHGA5P034682	0.000297851	0.00171773	1.5946	2.97049	2.7578	3.03534	3.49306	4.86659	4.2531	4.8854	4.62999	noncoding	NR_040042	DACT3-AS1	RefSeq	522	chr19	+	47163620	47180713
ASHGA5P034682	0.000297851	0.00171773	1.5946	2.97049	2.7578	3.03534	3.49306	4.86659	4.2531	4.8854	4.62999	noncoding	NR_040042	DACT3-AS1	RefSeq	522	chr19	+	47163620	47180713
ASHGA5P018541	4.74e-07	1.7834e-05	1.58446	6.91758	7.00004	6.78885	6.74604	8.49953	8.52585	8.37725	8.38773	noncoding	ENST00000454768	AC129778.2	GENCODE	519	chr9	-	42845767	42853794
ASHGA5P028040	8.21e-08	5.881e-06	1.58258	5.05969	5.09504	4.90889	4.95243	6.56269	6.63736	6.51995	6.62637	noncoding	ENST00000504210	RP11-834C11.8	GENCODE	403	chr12	+	54556922	54562379
ASHGA5P031334	3.96e-08	4.071e-06	1.5816	9.34621	9.23446	9.25874	9.21112	10.9361	10.7763	10.8054	10.8591	noncoding	ENST00000570137	RP11-18F14.2	GENCODE	4614	chr16	-	80631802	80636416
ASHGA5P057382	2.3e-07	1.1186e-05	1.58124	4.77542	4.99414	4.83221	5.00395	6.44071	6.54396	6.4768	6.46924	noncoding	TCONS_00016530	XLOC_007264	LincRNAs identified by Cabili et al	228	chr9	+	1633517	1929562
ASHGA5P037474	1.74e-05	0.000209331	1.57605	3.90755	3.94683	4.02472	4.0692	5.27848	5.60126	5.86958	5.50317	noncoding	ENST00000428667	AP000695.4	GENCODE	715	chr21	+	37818028	37904706
ASHGA5P037474	1.74e-05	0.000209331	1.57605	3.90755	3.94683	4.02472	4.0692	5.27848	5.60126	5.86958	5.50317	noncoding	ENST00000428667	AP000695.4	GENCODE	715	chr21	+	37818028	37904706
ASHGA5P037474	1.74e-05	0.000209331	1.57605	3.90755	3.94683	4.02472	4.0692	5.27848	5.60126	5.86958	5.50317	noncoding	ENST00000428667	AP000695.4	GENCODE	715	chr21	+	37818028	37904706
ASHGA5P037474	1.74e-05	0.000209331	1.57605	3.90755	3.94683	4.02472	4.0692	5.27848	5.60126	5.86958	5.50317	noncoding	ENST00000428667	AP000695.4	GENCODE	715	chr21	+	37818028	37904706
ASHGA5P037474	1.74e-05	0.000209331	1.57605	3.90755	3.94683	4.02472	4.0692	5.27848	5.60126	5.86958	5.50317	noncoding	ENST00000428667	AP000695.4	GENCODE	715	chr21	+	37818028	37904706
ASHGA5P030730	3.49e-05	0.000357945	1.57437	6.27519	6.76134	6.44434	6.10252	7.91759	7.9896	7.9202	8.05348	noncoding	TCONS_00006372	XLOC_002988	LincRNAs identified by Cabili et al	568	chr3	+	194570163	194575044
ASHGA5P014810	1.91e-07	9.963e-06	1.574	7.62655	7.69063	7.78298	7.76322	9.33495	9.35816	9.14982	9.31645	noncoding	ENST00000413606	RP4-717I23.3	GENCODE	770	chr1	-	93727742	93811388
ASHGA5P042449	9.39e-09	1.718e-06	1.57075	7.91477	7.94033	7.83195	7.81662	9.40249	9.48797	9.46564	9.43056	noncoding	ENST00000573382	RP1-302G2.5	GENCODE	745	chr6	+	44184675	44185901
ASHGA5P045929	4.42e-05	0.000425273	1.56667	4.82297	4.35687	4.34162	4.13789	6.07604	5.89832	5.97073	5.98093	noncoding	ENST00000421509	RP11-281A20.2	GENCODE	523	chr9	+	120545725	120630349
ASHGA5P038775	0.000165271	0.00110863	1.56478	3.72318	3.00767	3.41718	3.33321	5.06655	4.96272	4.59502	5.11606	noncoding	uc003cmy.1	DQ592230	UCSC_knowngene	4060	chr3	+	44159797	44163857
ASHGA5P036182	3.18e-07	1.4047e-05	1.56225	6.06312	5.97938	6.21533	5.98234	7.66611	7.63425	7.52638	7.66243	noncoding	ENST00000413525	AC010090.1	GENCODE	362	chr2	+	145324001	145337001
ASHGA5P018719	0.000250002	0.00150311	1.56036	3.28289	3.58929	2.79426	3.64046	5.00784	4.7535	4.83658	4.95042	noncoding	ENST00000456752	RP11-165H20.1	GENCODE	966	chr1	+	111822681	111826844
ASHGA5P045511	4.86e-06	8.5974e-05	1.56028	4.88598	5.26511	5.19918	5.02799	6.81699	6.59917	6.62585	6.57739	noncoding	ENST00000415391	RP11-544A12.4	GENCODE	423	chr9	-	134012046	134042622
ASHGA5P049582	3.24e-08	3.626e-06	1.55678	9.4442	9.40621	9.25147	9.3453	10.8968	10.9011	10.9312	10.9452	noncoding	ENST00000577198	KRT18P55	GENCODE	1950	chr17	-	26603011	26634408
ASHGA5P039060	0.00053046	0.00268788	1.55531	4.17269	4.01687	3.238	3.69539	5.54741	5.04488	5.3805	5.37143	noncoding	ENST00000465880	RP11-80H8.4	GENCODE	529	chr3	+	142850115	142850733
ASHGA5P043938	0.00231397	0.00845306	1.5543	2.60736	3.09174	4.05084	3.25408	4.85164	4.9308	4.82152	4.61725	noncoding	ENST00000413567	AC083867.4	GENCODE	457	chr7	+	137848185	137849383
ASHGA5P028954	1.65e-05	0.000201986	1.55212	4.53204	4.64741	4.61132	4.49385	6.12392	5.91323	6.45823	5.99771	noncoding	TCONS_00010530	XLOC_005050	LincRNAs identified by Cabili et al	1355	chr5	-	149016982	149020628
ASHGA5P048044	0.000107555	0.000808408	1.55036	3.77229	3.54638	4.23511	4.14272	5.6272	5.32825	5.51511	5.42741	noncoding	ENST00000532748	RP11-45A12.1	GENCODE	789	chr11	-	44716412	44717851
ASHGA5P053702	7.99e-05	0.000651627	1.54998	3.85722	3.77117	3.30785	3.22684	5.08968	5.16145	5.12437	4.9875	noncoding	ENST00000438699	RP11-262H14.3	GENCODE	842	chr9	-	66523531	66529391
ASHGA5P035948	0.000175362	0.00115931	1.54913	4.32465	3.69432	4.19317	4.49755	5.92153	5.61703	5.597	5.77063	noncoding	uc021ojb.1	RCAN3AS	UCSC_knowngene	277	chr1	-	24822822	24828850
ASHGA5P035948	0.000175362	0.00115931	1.54913	4.32465	3.69432	4.19317	4.49755	5.92153	5.61703	5.597	5.77063	noncoding	uc021ojb.1	RCAN3AS	UCSC_knowngene	277	chr1	-	24822822	24828850
ASHGA5P018272	1.22e-05	0.000163861	1.54511	4.91141	5.09803	4.83452	4.628	6.22886	6.53618	6.40814	6.47924	noncoding	ENST00000451478	AC074093.1	GENCODE	452	chr2	+	145780724	145939972
ASHGA5P033322	1.06e-07	6.975e-06	1.54323	8.15531	8.14452	8.28547	8.2677	9.86682	9.73728	9.69494	9.72687	noncoding	ENST00000435469	AC005332.1	GENCODE	707	chr17	+	66097707	66111659
ASHGA5P036267	0.00513859	0.0158796	1.54211	2.85989	2.33178	3.45386	3.25779	3.95728	4.23682	4.75805	5.1196	noncoding	ENST00000426615	AC009336.24	GENCODE	1122	chr2	+	177042444	177043737
ASHGA5P044564	0.000464249	0.00241632	1.54162	4.67824	4.51094	3.74837	4.29687	5.79824	5.83025	5.65724	6.11517	noncoding	NR_038925	LOC100288181	RefSeq	5714	chr8	-	143783669	143808391
ASHGA5P044564	0.000464249	0.00241632	1.54162	4.67824	4.51094	3.74837	4.29687	5.79824	5.83025	5.65724	6.11517	noncoding	NR_038925	LOC100288181	RefSeq	5714	chr8	-	143783669	143808391
ASHGA5P044564	0.000464249	0.00241632	1.54162	4.67824	4.51094	3.74837	4.29687	5.79824	5.83025	5.65724	6.11517	noncoding	NR_038925	LOC100288181	RefSeq	5714	chr8	-	143783669	143808391
ASHGA5P033616	2.09e-06	4.8058e-05	1.54045	5.46937	5.20067	5.33607	5.18319	6.6804	6.83628	6.91216	6.92224	noncoding	uc002lfu.1	AK093940	UCSC_knowngene	3067	chr18	-	52773134	52791537
ASHGA5P031605	0.00161401	0.00641861	1.5357	3.42628	2.54896	3.73019	3.73817	4.87003	4.82405	4.89181	5.00052	noncoding	TCONS_00015993	XLOC_007377	LincRNAs identified by Cabili et al	394	chr9	+	67340516	67343501
ASHGA5P058304	3.49e-09	1.105e-06	1.5347	7.58611	7.58639	7.67261	7.69335	9.16845	9.17899	9.14441	9.18542	noncoding	TCONS_00029753	XLOC_014147	LincRNAs identified by Cabili et al	893	chr22	+	18848963	18851914
ASHGA5P026548	0.00422376	0.0136119	1.53374	2.79326	2.64207	3.92328	3.78216	4.94475	4.91694	4.54792	4.86615	noncoding	AK094629R		LincRNAs identified by Khalil et al	2028	chr6	+	161411345	161413374
ASHGA5P026548	0.00422376	0.0136119	1.53374	2.79326	2.64207	3.92328	3.78216	4.94475	4.91694	4.54792	4.86615	noncoding	AK094629R		LincRNAs identified by Khalil et al	2028	chr6	+	161411345	161413374
ASHGA5P026548	0.00422376	0.0136119	1.53374	2.79326	2.64207	3.92328	3.78216	4.94475	4.91694	4.54792	4.86615	noncoding	AK094629R		LincRNAs identified by Khalil et al	2028	chr6	+	161411345	161413374
ASHGA5P026548	0.00422376	0.0136119	1.53374	2.79326	2.64207	3.92328	3.78216	4.94475	4.91694	4.54792	4.86615	noncoding	AK094629R		LincRNAs identified by Khalil et al	2028	chr6	+	161411345	161413374
ASHGA5P026548	0.00422376	0.0136119	1.53374	2.79326	2.64207	3.92328	3.78216	4.94475	4.91694	4.54792	4.86615	noncoding	AK094629R		LincRNAs identified by Khalil et al	2028	chr6	+	161411345	161413374
ASHGA5P026548	0.00422376	0.0136119	1.53374	2.79326	2.64207	3.92328	3.78216	4.94475	4.91694	4.54792	4.86615	noncoding	AK094629R		LincRNAs identified by Khalil et al	2028	chr6	+	161411345	161413374
ASHGA5P030324	0.000558056	0.00280014	1.53374	4.82232	4.24637	4.19524	3.80724	5.93122	5.96844	5.54344	5.76305	noncoding	ENST00000559687	RP11-526I2.3	GENCODE	301	chr15	-	101093556	101100057
ASHGA5P026935	0.00293928	0.0102161	1.53333	2.33025	2.33178	2.63806	3.3044	3.77804	3.99373	4.16481	4.80126	noncoding	ENST00000531710	RP11-700F16.3	GENCODE	334	chr11	+	134048718	134056061
ASHGA5P037027	1.47e-07	8.447e-06	1.53118	6.62705	6.43013	6.44801	6.43872	8.0793	7.98578	8.05035	7.95319	noncoding	TCONS_00025471	XLOC_012288	LincRNAs identified by Cabili et al	2793	chr17	+	66179204	66185240
ASHGA5P037472	1.45e-06	3.7895e-05	1.53109	5.0222	4.79032	5.00303	4.79628	6.44866	6.47652	6.52248	6.28855	noncoding	ENST00000454980	AP000695.4	GENCODE	649	chr21	+	37818119	37833050
ASHGA5P037472	1.45e-06	3.7895e-05	1.53109	5.0222	4.79032	5.00303	4.79628	6.44866	6.47652	6.52248	6.28855	noncoding	ENST00000454980	AP000695.4	GENCODE	649	chr21	+	37818119	37833050
ASHGA5P037472	1.45e-06	3.7895e-05	1.53109	5.0222	4.79032	5.00303	4.79628	6.44866	6.47652	6.52248	6.28855	noncoding	ENST00000454980	AP000695.4	GENCODE	649	chr21	+	37818119	37833050
ASHGA5P037472	1.45e-06	3.7895e-05	1.53109	5.0222	4.79032	5.00303	4.79628	6.44866	6.47652	6.52248	6.28855	noncoding	ENST00000454980	AP000695.4	GENCODE	649	chr21	+	37818119	37833050
ASHGA5P037472	1.45e-06	3.7895e-05	1.53109	5.0222	4.79032	5.00303	4.79628	6.44866	6.47652	6.52248	6.28855	noncoding	ENST00000454980	AP000695.4	GENCODE	649	chr21	+	37818119	37833050
ASHGA5P023029	6.43e-06	0.000103727	1.5296	4.75431	4.86011	4.8673	4.80463	6.09744	6.44717	6.56599	6.29415	noncoding	ENST00000568048	FAM157C	GENCODE	474	chr16	+	90195030	90204332
ASHGA5P018532	7.75e-08	5.752e-06	1.52489	6.70287	6.83753	6.62472	6.77835	8.27556	8.21271	8.25838	8.29637	noncoding	ENST00000454647	LINC00305	GENCODE	339	chr18	-	61747535	61765844
ASHGA5P030363	0.000125752	0.000909481	1.52207	4.30003	3.4932	3.69474	3.87717	5.35142	5.3949	5.42393	5.28318	noncoding	uc021pbg.1	BC005081	UCSC_knowngene	1971	chr1	-	156611456	156613427
ASHGA5P030363	0.000125752	0.000909481	1.52207	4.30003	3.4932	3.69474	3.87717	5.35142	5.3949	5.42393	5.28318	noncoding	uc021pbg.1	BC005081	UCSC_knowngene	1971	chr1	-	156611456	156613427
ASHGA5P058481	1.16e-06	3.2174e-05	1.51974	6.2155	6.04087	6.08127	6.18831	7.65731	7.76472	7.71681	7.46609	noncoding	uc004aem.1	AQP7P1	UCSC_knowngene	614	chr9	-	67254266	67281904
ASHGA5P022486	6.83e-07	2.2767e-05	1.51661	6.95487	6.80452	6.76622	6.88863	8.40439	8.2201	8.49311	8.36307	noncoding	ENST00000557871	RP11-56B16.2	pseudogene	1041	chr15	-	52211269	52222824
ASHGA5P017830	1.55e-05	0.000194094	1.5153	3.86234	3.46269	3.83612	3.87485	5.28729	5.41232	5.0849	5.3127	noncoding	ENST00000446205	AL583842.3	GENCODE	340	chr1	+	142618768	142621059
ASHGA5P056814	3.23e-06	6.4514e-05	1.5116	5.02208	5.21952	5.29935	5.44304	6.83812	6.73251	6.7177	6.74206	noncoding	TCONS_00008952	XLOC_003811	LincRNAs identified by Cabili et al	254	chr4	+	185882456	185883921
ASHGA5P021853	1.07e-06	3.0726e-05	1.50634	5.74644	5.90148	6.04797	6.01727	7.44559	7.42416	7.3534	7.51536	noncoding	ENST00000542490	RP11-551L14.1	GENCODE	1264	chr12	-	31264585	31270405
ASHGA5P032919	0.00055623	0.00279438	1.50613	3.79651	2.87924	3.59228	3.10062	4.93373	4.72937	4.70544	5.02462	noncoding	ENST00000437646	AC004448.2	GENCODE	520	chr17	+	19322347	19327670
ASHGA5P041031	0.00209835	0.00784109	1.50584	2.72743	3.40762	3.81901	3.80652	4.56061	4.94392	5.06124	5.21818	noncoding	NR_038848	LOC643401	RefSeq	1120	chr5	+	27472398	27496508
ASHGA5P054320	0.00019425	0.00124762	1.50565	3.67729	4.25185	3.81347	3.43699	5.23192	5.32938	5.14638	5.49452	noncoding	ENST00000431528	RP11-261C10.3	GENCODE	365	chr1	-	243254767	243255860
ASHGA5P055860	3.75e-09	1.144e-06	1.50331	7.17877	7.27393	7.19827	7.14051	8.68849	8.71449	8.71801	8.68374	noncoding	NR_034002	MCF2L-AS1	RefSeq	1173	chr13	-	113621797	113622952
ASHGA5P055860	3.75e-09	1.144e-06	1.50331	7.17877	7.27393	7.19827	7.14051	8.68849	8.71449	8.71801	8.68374	noncoding	NR_034002	MCF2L-AS1	RefSeq	1173	chr13	-	113621797	113622952
ASHGA5P055860	3.75e-09	1.144e-06	1.50331	7.17877	7.27393	7.19827	7.14051	8.68849	8.71449	8.71801	8.68374	noncoding	NR_034002	MCF2L-AS1	RefSeq	1173	chr13	-	113621797	113622952
ASHGA5P055860	3.75e-09	1.144e-06	1.50331	7.17877	7.27393	7.19827	7.14051	8.68849	8.71449	8.71801	8.68374	noncoding	NR_034002	MCF2L-AS1	RefSeq	1173	chr13	-	113621797	113622952
ASHGA5P042309	3.8e-10	2.72e-07	1.50247	8.50173	8.47724	8.49311	8.52323	10.0332	9.997	9.95349	10.0215	noncoding	NR_038929	LOC100131289	RefSeq	828	chr6	+	27729522	27730966
ASHGA5P036245	1.56e-07	8.793e-06	1.49396	6.34134	6.20335	6.23582	6.14018	7.79344	7.75043	7.62934	7.7233	noncoding	ENST00000430320	RP1-65J11.1	GENCODE	670	chr1	+	31297074	31306693
ASHGA5P041348	0.000220905	0.00136813	1.49242	4.17967	5.07163	4.55222	4.53148	6.02214	5.98474	6.18956	6.10824	noncoding	ENST00000512965	RP11-508M8.1	GENCODE	451	chr5	+	124443896	124485622
ASHGA5P042284	6.29e-08	5.426e-06	1.4914	8.22293	8.23251	8.25819	8.37539	9.71906	9.84942	9.7189	9.76725	noncoding	TCONS_00020843	XLOC_010128	LincRNAs identified by Cabili et al	1401	chr12	-	72647333	72649521
ASHGA5P048268	1.08e-06	3.0914e-05	1.49139	6.18937	5.89282	6.10112	6.16869	7.57556	7.55113	7.67225	7.51861	noncoding	ENST00000562276	RP11-554A11.4	GENCODE	1284	chr11	-	68768232	68769516
ASHGA5P052924	9.74e-06	0.000140756	1.49066	5.76161	5.79899	6.17354	6.11771	7.48755	7.39563	7.42525	7.50605	noncoding	ENST00000439703	RP11-417E7.1	GENCODE	647	chr6	-	169558186	169563019
ASHGA5P054348	4.17e-08	4.235e-06	1.48959	6.69751	6.66885	6.65472	6.60864	8.23829	8.14956	8.15448	8.04574	noncoding	ENST00000418372	RP11-67B16.1	GENCODE	446	chr10	-	4285141	4285981
ASHGA5P045600	0.00137817	0.00566683	1.48871	5.58814	5.42987	5.43879	5.52404	6.30046	6.85417	7.30139	7.47965	noncoding	ENST00000440674	RP11-358M14.2	GENCODE	873	chr9	+	4299389	4306046
ASHGA5P033210	0.010102	0.0272098	1.48629	2.82185	3.02361	4.4861	3.91088	5.33843	5.02548	4.94551	4.87819	noncoding	ENST00000514468	RP11-893F2.6	GENCODE	455	chr17	+	48292054	48292781
ASHGA5P041277	3.66e-05	0.000370297	1.48319	3.8075	3.45427	3.41271	3.38085	4.76461	5.18095	4.92585	5.11667	noncoding	ENST00000504436	LINC00492	GENCODE	593	chr5	+	101917071	101953293
ASHGA5P038659	9.27e-08	6.334e-06	1.48077	9.40873	9.31728	9.40292	9.30062	10.9149	10.8644	10.7234	10.8499	noncoding	ENST00000424493	AC024560.2	GENCODE	1471	chr3	-	197387435	197392628
ASHGA5P040348	4.45e-05	0.000427618	1.48075	3.75782	3.39808	3.30947	3.15093	4.76919	4.84405	5.0481	4.87796	noncoding	TCONS_00021787	XLOC_010385	LincRNAs identified by Cabili et al	327	chr13	+	47793225	47844449
ASHGA5P019862	0.00142468	0.00582606	1.47716	4.34192	3.79005	3.49096	3.13393	5.06137	5.24204	5.3296	5.03251	noncoding	ENST00000504278	RP11-834C11.5	GENCODE	307	chr12	-	54515059	54519678
ASHGA5P037416	4.73e-08	4.486e-06	1.4748	8.44353	8.28191	8.30549	8.35338	9.7988	9.7988	9.89786	9.78803	noncoding	NR_001458	MIR155HG	RefSeq	1500	chr21	+	26934456	26947480
ASHGA5P030407	2.46e-06	5.3869e-05	1.47406	6.18128	5.86657	6.09346	6.12964	7.56926	7.49876	7.66663	7.43255	noncoding	ENST00000569682	ULK4P2	GENCODE	798	chr15	+	30865171	30892850
ASHGA5P039807	0.00116805	0.00497813	1.47195	3.67422	4.3475	4.08758	4.84587	5.55706	5.70236	5.69595	5.8876	noncoding	NR_026892	AFAP1-AS1	RefSeq	6810	chr4	+	7755816	7780654
ASHGA5P039807	0.00116805	0.00497813	1.47195	3.67422	4.3475	4.08758	4.84587	5.55706	5.70236	5.69595	5.8876	noncoding	NR_026892	AFAP1-AS1	RefSeq	6810	chr4	+	7755816	7780654
ASHGA5P048503	0.0154584	0.0383151	1.47089	2.67344	2.33178	2.32345	4.00843	4.72408	3.94212	4.06578	4.48868	noncoding	ENST00000532319	RP11-166D19.1	GENCODE	950	chr11	-	121936267	121971156
ASHGA5P031990	6.77e-08	5.568e-06	1.46549	7.19726	7.10263	7.15413	7.26967	8.68401	8.68914	8.55892	8.65358	noncoding	ENST00000430471	RP11-134G8.8	GENCODE	598	chr1	-	201433510	201434274
ASHGA5P016375	2.34e-08	3.008e-06	1.46252	7.77008	7.65655	7.78286	7.78723	9.23581	9.25805	9.20174	9.15117	noncoding	ENST00000432741	RP4-717I23.3	GENCODE	535	chr1	-	93777041	93803122
ASHGA5P056210	0.000238733	0.00145243	1.46002	3.457	3.22557	3.15152	3.44391	5.26006	4.7717	4.61143	4.4749	noncoding	TCONS_00001018	XLOC_000283	LincRNAs identified by Cabili et al	896	chr1	+	89510012	89512879
ASHGA5P042995	2.38e-07	1.1386e-05	1.45493	7.98077	8.14008	8.16194	8.20128	9.652	9.50501	9.57562	9.57116	noncoding	ENST00000544556	NPSR1-AS1	GENCODE	376	chr7	-	34656518	34797884
ASHGA5P042995	2.38e-07	1.1386e-05	1.45493	7.98077	8.14008	8.16194	8.20128	9.652	9.50501	9.57562	9.57116	noncoding	ENST00000544556	NPSR1-AS1	GENCODE	376	chr7	-	34656518	34797884
ASHGA5P032840	2.76e-07	1.2597e-05	1.4536	7.12621	7.03134	6.88962	6.95147	8.46409	8.4168	8.40415	8.52801	noncoding	ENST00000577743	RP11-401O9.3	GENCODE	641	chr17	+	10223708	10244775
ASHGA5P031338	3.01e-07	1.3341e-05	1.45033	7.35537	7.24902	7.14489	7.1818	8.73919	8.64518	8.5981	8.74992	noncoding	TCONS_00007353	XLOC_003397	LincRNAs identified by Cabili et al	5855	chr3	-	195725734	195731964
ASHGA5P040144	5.06e-05	0.000470989	1.44796	5.8845	5.99543	6.4972	6.0327	7.43255	7.62287	7.58249	7.56377	noncoding	ENST00000447407	BX571672.1	GENCODE	655	chr1	+	143119060	143231756
ASHGA5P016598	0.0173158	0.0420079	1.44792	4.21842	2.81957	2.9731	2.32972	4.25517	4.16682	4.76959	4.94089	noncoding	ENST00000432067	RP4-610C12.1	GENCODE	460	chr20	-	29565755	29596406
ASHGA5P043786	5.32e-06	9.0775e-05	1.44606	4.836	4.90831	4.65475	4.53204	6.21729	6.27199	6.15422	6.07186	noncoding	ENST00000426193	AC006378.2	GENCODE	563	chr7	+	93598753	93629684
ASHGA5P031686	0.000165719	0.00111118	1.44528	3.99934	3.54767	3.53689	3.50508	5.44259	4.8887	4.91275	5.12607	noncoding	ENST00000576745	RP11-388M20.9	GENCODE	1201	chr16	+	31237280	31238481
ASHGA5P023038	7.19e-08	5.615e-06	1.44164	6.65071	6.67562	6.47021	6.58479	8.0475	8.02772	8.04457	8.02809	noncoding	ENST00000568274	ULK4P3	GENCODE	559	chr15	+	30395925	30423413
ASHGA5P020196	0.000230869	0.00141284	1.44098	2.33025	2.5864	3.07329	2.32972	4.10445	3.85213	4.06079	4.06623	noncoding	ENST00000509363	RP11-1101H11.1	GENCODE	431	chr5	+	177109294	177140970
ASHGA5P036327	0.000105362	0.000796651	1.43529	6.71521	6.58969	7.27245	6.62835	8.23782	8.25754	8.24199	8.20952	noncoding	uc002utn.1	BC062769	UCSC_knowngene	1407	chr2	+	197124837	197128922
ASHGA5P056215	2.78e-05	0.000300481	1.42922	4.67551	4.1958	4.5286	4.55879	5.82989	6.01344	6.0674	5.76486	noncoding	TCONS_00001088	XLOC_000332	LincRNAs identified by Cabili et al	360	chr1	+	108593041	108594976
ASHGA5P028273	2.55e-05	0.000280347	1.4276	5.38548	5.19833	5.63954	5.7392	6.94402	6.92318	6.9353	6.87048	noncoding	uc001trc.1	BC064974	UCSC_knowngene	1828	chr12	+	110939418	110941246
ASHGA5P028273	2.55e-05	0.000280347	1.4276	5.38548	5.19833	5.63954	5.7392	6.94402	6.92318	6.9353	6.87048	noncoding	uc001trc.1	BC064974	UCSC_knowngene	1828	chr12	+	110939418	110941246
ASHGA5P028273	2.55e-05	0.000280347	1.4276	5.38548	5.19833	5.63954	5.7392	6.94402	6.92318	6.9353	6.87048	noncoding	uc001trc.1	BC064974	UCSC_knowngene	1828	chr12	+	110939418	110941246
ASHGA5P038392	3.37e-05	0.000348772	1.42755	4.31863	3.99332	3.80881	3.96526	5.45662	5.44599	5.62679	5.2668	noncoding	ENST00000468859	RP11-379B18.5	GENCODE	1996	chr3	-	125581416	125606178
ASHGA5P037473	3.28e-05	0.00034143	1.42671	4.98674	5.40897	5.25893	5.59773	6.75874	6.7395	6.73209	6.72888	noncoding	ENST00000429588	AP000695.6	GENCODE	893	chr21	+	37802657	37853368
ASHGA5P037473	3.28e-05	0.00034143	1.42671	4.98674	5.40897	5.25893	5.59773	6.75874	6.7395	6.73209	6.72888	noncoding	ENST00000429588	AP000695.6	GENCODE	893	chr21	+	37802657	37853368
ASHGA5P037473	3.28e-05	0.00034143	1.42671	4.98674	5.40897	5.25893	5.59773	6.75874	6.7395	6.73209	6.72888	noncoding	ENST00000429588	AP000695.6	GENCODE	893	chr21	+	37802657	37853368
ASHGA5P037473	3.28e-05	0.00034143	1.42671	4.98674	5.40897	5.25893	5.59773	6.75874	6.7395	6.73209	6.72888	noncoding	ENST00000429588	AP000695.6	GENCODE	893	chr21	+	37802657	37853368
ASHGA5P037473	3.28e-05	0.00034143	1.42671	4.98674	5.40897	5.25893	5.59773	6.75874	6.7395	6.73209	6.72888	noncoding	ENST00000429588	AP000695.6	GENCODE	893	chr21	+	37802657	37853368
ASHGA5P032043	1.14e-05	0.000156138	1.42666	4.72678	4.67627	4.51148	4.97879	6.28614	6.12141	6.07016	6.12225	noncoding	ENST00000568418	AC137934.1	GENCODE	2056	chr16	+	90252404	90283343
ASHGA5P036355	0.000514305	0.00261892	1.42617	3.51469	3.66251	3.78209	4.27573	5.01283	5.61622	5.13075	5.17991	noncoding	TCONS_00026294	XLOC_012638	LincRNAs identified by Cabili et al	268	chr18	+	20685924	20686303
ASHGA5P054502	2e-05	0.000232388	1.42549	8.15811	8.29116	8.49463	8.54861	9.89197	9.87289	9.57058	9.85905	noncoding	TCONS_00010774	XLOC_004517	LincRNAs identified by Cabili et al	592	chr5	+	115292238	115294320
ASHGA5P023043	0.000318822	0.00181235	1.42415	3.78355	3.87538	4.00003	3.23678	5.27093	5.25624	4.86817	5.197	noncoding	ENST00000568486	ULK4P3	GENCODE	1158	chr15	+	30395934	30423960
ASHGA5P016548	2.94e-06	6.0751e-05	1.42155	4.51862	4.34018	4.59094	4.599	5.96216	5.76279	5.9639	6.04608	noncoding	ENST00000431553	RP11-69E11.4	GENCODE	497	chr1	-	39987951	40007513
ASHGA5P035064	0.00164989	0.00651412	1.42099	2.64132	3.57412	3.65291	3.65831	4.74315	4.95489	4.93228	4.58032	noncoding	ENST00000449995	AC016734.3	GENCODE	1334	chr2	-	63869588	63870922
ASHGA5P017128	1.91e-07	9.963e-06	1.42049	6.58387	6.48048	6.65156	6.51588	7.95229	7.99824	8.07155	7.89166	noncoding	ENST00000437947	RP11-61I13.2	GENCODE	436	chr6	-	39865115	39867847
ASHGA5P017128	1.91e-07	9.963e-06	1.42049	6.58387	6.48048	6.65156	6.51588	7.95229	7.99824	8.07155	7.89166	noncoding	ENST00000437947	RP11-61I13.2	GENCODE	436	chr6	-	39865115	39867847
ASHGA5P047418	4.83e-07	1.8018e-05	1.41961	6.98488	6.84694	6.82467	7.00383	8.32348	8.29725	8.2621	8.45593	noncoding	ENST00000449695	RP11-564C4.6	GENCODE	2762	chr10	+	52415726	52420028
ASHGA5P039345	6.34e-06	0.00010271	1.41868	4.72565	4.68569	4.94424	4.69162	6.33224	6.2816	6.08488	6.02319	noncoding	uc003gnd.4	BC070495	UCSC_knowngene	1275	chr4	-	14472089	14473364
ASHGA5P026542	4.54e-07	1.741e-05	1.41814	6.11828	6.27216	6.11263	5.99568	7.48214	7.52766	7.56303	7.59848	noncoding	ENST00000526186	RP11-867G23.10	GENCODE	637	chr11	+	66178142	66184598
ASHGA5P027056	8.5512e-05	0.000683266	1.41812	4.49712	4.59502	4.47188	4.3445	5.69761	5.60821	6.08303	6.19217	noncoding	ENST00000412084	AC091814.2	GENCODE	979	chr12	-	10089177	10096094
ASHGA5P057363	0.017229	0.0418661	1.41755	3.9176	2.33178	2.96226	2.62058	3.69289	4.48117	4.35033	4.97804	noncoding	TCONS_00016338	XLOC_007718	LincRNAs identified by Cabili et al	3476	chr9	-	70501271	70505069
ASHGA5P056833	0.000994604	0.00438062	1.41622	4.86868	4.13023	4.3184	3.7544	5.55843	5.72958	5.79217	5.65641	noncoding	TCONS_00009181	XLOC_004195	LincRNAs identified by Cabili et al	733	chr4	-	183795491	183798859
ASHGA5P041740	0.0002455	0.00148309	1.41381	4.6719	3.99303	4.18539	4.07892	5.59162	5.53505	5.94784	5.50997	noncoding	uc003nog.1	AK097625	UCSC_knowngene	2261	chr6	-	29867167	29911213
ASHGA5P041740	0.0002455	0.00148309	1.41381	4.6719	3.99303	4.18539	4.07892	5.59162	5.53505	5.94784	5.50997	noncoding	uc003nog.1	AK097625	UCSC_knowngene	2261	chr6	-	29867167	29911213
ASHGA5P033343	9.73e-05	0.000751695	1.41252	4.97671	5.29783	4.6077	4.83042	6.24045	6.37594	6.47985	6.26649	noncoding	ENST00000569655	RP11-143K11.1	GENCODE	1151	chr17	+	71171621	71172772
ASHGA5P018219	2.57e-06	5.5178e-05	1.41201	7.4652	7.17143	7.42353	7.50332	8.81495	8.7933	8.71711	8.88616	noncoding	ENST00000450783	RP11-295G20.2	GENCODE	430	chr1	-	231658206	231664042
ASHGA5P054406	7.6e-07	2.4641e-05	1.41135	5.33105	5.23525	5.26632	5.36759	6.7951	6.83334	6.62164	6.59554	noncoding	ENST00000438399	RP11-534G20.3	GENCODE	3307	chr10	+	29698475	29713107
ASHGA5P058535	0.00162741	0.0064532	1.41036	3.27226	3.40197	4.35795	3.7839	4.84646	5.24585	5.15562	5.20957	noncoding	uc010azt.3	ULK4P1	UCSC_knowngene	1135	chr15	+	30864942	30892911
ASHGA5P020367	0.00138944	0.00570323	1.40615	3.13968	3.41733	3.60386	3.74369	4.92069	4.57945	5.47587	4.55313	noncoding	NR_038306	LOC100505702	RefSeq	4134	chr4	+	79567147	79605655
ASHGA5P053071	0.00833669	0.0233842	1.39815	3.99056	2.93415	3.64736	4.63394	5.11019	5.41278	5.0812	5.19442	noncoding	uc022acj.1	BC041623	UCSC_knowngene	867	chr7	-	45008119	45008986
ASHGA5P031858	0.000463408	0.00241347	1.39344	3.68288	3.3432	3.81311	2.92333	4.91916	4.87549	4.76327	4.77838	noncoding	uc002esn.1	AK021876	UCSC_knowngene	1857	chr16	+	67295830	67297687
ASHGA5P039247	1.14e-06	3.1991e-05	1.39076	6.44434	6.23197	6.37409	6.16555	7.62615	7.73667	7.75633	7.65984	noncoding	ENST00000447139	AC046143.3	GENCODE	972	chr3	+	194353651	194366130
ASHGA5P039247	1.14e-06	3.1991e-05	1.39076	6.44434	6.23197	6.37409	6.16555	7.62615	7.73667	7.75633	7.65984	noncoding	ENST00000447139	AC046143.3	GENCODE	972	chr3	+	194353651	194366130
ASHGA5P039247	1.14e-06	3.1991e-05	1.39076	6.44434	6.23197	6.37409	6.16555	7.62615	7.73667	7.75633	7.65984	noncoding	ENST00000447139	AC046143.3	GENCODE	972	chr3	+	194353651	194366130
ASHGA5P039247	1.14e-06	3.1991e-05	1.39076	6.44434	6.23197	6.37409	6.16555	7.62615	7.73667	7.75633	7.65984	noncoding	ENST00000447139	AC046143.3	GENCODE	972	chr3	+	194353651	194366130
ASHGA5P039247	1.14e-06	3.1991e-05	1.39076	6.44434	6.23197	6.37409	6.16555	7.62615	7.73667	7.75633	7.65984	noncoding	ENST00000447139	AC046143.3	GENCODE	972	chr3	+	194353651	194366130
ASHGA5P029900	0.00280179	0.00985052	1.39044	3.61206	2.85713	3.29827	3.80207	4.90263	4.72802	4.27686	5.22378	noncoding	uc001zfw.1	DKFZp434L187	UCSC_knowngene	2368	chr15	-	32618369	32635000
ASHGA5P021967	0.000260306	0.00154979	1.38671	3.54767	2.80007	3.28812	3.03183	4.71449	4.48825	4.35267	4.65912	noncoding	ENST00000545800	RP11-783K16.13	GENCODE	853	chr11	-	64014410	64016966
ASHGA5P023474	0.000523142	0.00265816	1.38514	4.27503	4.95005	4.23298	4.00545	5.67654	5.77418	5.81914	5.7342	noncoding	ENST00000581666	RP11-454P7.3	GENCODE	415	chr18	-	15196997	15197728
ASHGA5P058482	1.1e-07	7.029e-06	1.38449	10.0187	9.8916	9.86844	9.9725	11.3707	11.3534	11.2276	11.3374	noncoding	uc004aep.1	AQP7P1	UCSC_knowngene	1438	chr9	-	67271409	67289492
ASHGA5P035032	0.00111413	0.00479802	1.3807	2.85822	3.69486	3.52113	2.77389	4.51862	4.5796	4.54639	4.72629	noncoding	uc002rxj.1	AX747197	UCSC_knowngene	1920	chr2	-	53990097	53992017
ASHGA5P035032	0.00111413	0.00479802	1.3807	2.85822	3.69486	3.52113	2.77389	4.51862	4.5796	4.54639	4.72629	noncoding	uc002rxj.1	AX747197	UCSC_knowngene	1920	chr2	-	53990097	53992017
ASHGA5P035032	0.00111413	0.00479802	1.3807	2.85822	3.69486	3.52113	2.77389	4.51862	4.5796	4.54639	4.72629	noncoding	uc002rxj.1	AX747197	UCSC_knowngene	1920	chr2	-	53990097	53992017
ASHGA5P035032	0.00111413	0.00479802	1.3807	2.85822	3.69486	3.52113	2.77389	4.51862	4.5796	4.54639	4.72629	noncoding	uc002rxj.1	AX747197	UCSC_knowngene	1920	chr2	-	53990097	53992017
ASHGA5P048086	0.000103216	0.000785474	1.38016	3.98595	3.76038	3.4561	3.31	4.9696	5.02645	4.98795	5.04909	noncoding	ENST00000440985	RP11-269F19.2	GENCODE	510	chr1	-	45224708	45227849
ASHGA5P046966	2.68e-07	1.2351e-05	1.37898	9.46564	9.33438	9.48685	9.44997	10.8725	10.8634	10.6863	10.8306	noncoding	ENST00000484794	RP11-773D16.1	GENCODE	233	chr10	-	81564240	81574400
ASHGA5P055499	0.00102724	0.00448835	1.36933	4.02844	4.12912	3.59704	3.22455	5.15159	4.86277	5.0943	5.3478	noncoding	ENST00000548410	RP11-571M6.8	GENCODE	1767	chr12	-	58117571	58119448
ASHGA5P055499	0.00102724	0.00448835	1.36933	4.02844	4.12912	3.59704	3.22455	5.15159	4.86277	5.0943	5.3478	noncoding	ENST00000548410	RP11-571M6.8	GENCODE	1767	chr12	-	58117571	58119448
ASHGA5P038101	4.99e-09	1.323e-06	1.36829	9.56949	9.48598	9.46022	9.52474	10.8507	10.9114	10.8953	10.8561	noncoding	ENST00000433871	CIDECP	pseudogene	763	chr3	-	10059180	10065431
ASHGA5P040420	1.8e-07	9.654e-06	1.36257	7.97133	8.03782	7.90064	7.80685	9.3177	9.2645	9.27928	9.30545	noncoding	uc003jms.1	AK000840	UCSC_knowngene	1916	chr5	-	42155934	42175356
ASHGA5P015768	2.21e-06	4.9829e-05	1.35875	5.41715	5.42708	5.16587	5.17033	6.58479	6.70062	6.65318	6.67684	noncoding	ENST00000423332	CYP4Z2P	pseudogene	1512	chr1	-	47308849	47366106
ASHGA5P036195	1.09e-06	3.1045e-05	1.35489	6.09413	6.00082	6.20732	6.16436	7.60208	7.49529	7.35886	7.42993	noncoding	ENST00000449714	AC144449.1	GENCODE	1022	chr2	+	150443709	150704747
ASHGA5P049640	7.68e-06	0.000118372	1.35473	3.61188	3.73002	3.60216	3.7362	4.921	5.15742	4.83042	5.19034	noncoding	ENST00000579633	AC124789.1	GENCODE	468	chr17	-	36607549	36608607
ASHGA5P054975	0.00388974	0.0127627	1.35174	3.53389	2.56589	3.43449	3.43678	4.76745	4.02472	4.8572	4.72864	noncoding	TCONS_00010599	XLOC_004244	LincRNAs identified by Cabili et al	690	chr5	+	1046023	1046915
ASHGA5P018040	1.3e-06	3.4963e-05	1.34881	7.32528	6.99447	7.12032	7.14726	8.4612	8.5429	8.48069	8.49778	noncoding	ENST00000448680	RP4-666F24.3	GENCODE	491	chr1	+	115642292	115645279
ASHGA5P044373	4.95e-07	1.839e-05	1.34436	7.27473	7.17389	7.13565	7.32983	8.5604	8.63093	8.46646	8.63374	noncoding	ENST00000524052	RP11-317J10.2	GENCODE	430	chr8	-	86368851	86375283
ASHGA5P017647	7.38e-05	0.00061864	1.3434	4.19963	4.01169	4.54313	4.57179	5.75855	5.59767	5.65358	5.69003	noncoding	ENST00000444118	LINC00521	GENCODE	1937	chr14	+	94463615	94473898
ASHGA5P023302	6.8e-08	5.568e-06	1.34012	8.26538	8.15325	8.2297	8.20365	9.47717	9.50869	9.60823	9.61836	noncoding	ENST00000577841	RP11-344E13.3	GENCODE	634	chr17	+	20824464	20833359
ASHGA5P038678	7.94e-07	2.5533e-05	1.33948	7.70237	7.5037	7.43243	7.47761	8.85715	8.8069	8.91727	8.89271	noncoding	NR_024065	LINC00312	RefSeq	2903	chr3	+	8613467	8616354
ASHGA5P022660	0.00110733	0.00477872	1.33944	2.65586	3.41351	3.35777	2.58593	4.18894	4.46741	4.38889	4.3256	noncoding	ENST00000560461	RP11-66B24.4	GENCODE	688	chr15	-	101455861	101459046
ASHGA5P042185	0.0449358	0.0902222	1.33872	4.50792	3.19502	3.74115	5.62386	5.66636	5.4229	5.69671	5.63685	noncoding	uc003qwj.3	HGC6.1.1	UCSC_knowngene	1409	chr6	-	168394862	168397757
ASHGA5P029671	0.00126554	0.00530032	1.33614	3.11353	3.5087	4.14549	3.8359	4.88614	4.89752	5.21697	4.94755	noncoding	TCONS_00008336	XLOC_003786	LincRNAs identified by Cabili et al	259	chr4	+	175008678	175101572
ASHGA5P055571	4.82e-07	1.8018e-05	1.33596	4.68064	4.60897	4.59799	4.76385	5.88007	6.00412	6.09727	6.01382	noncoding	uc001tdk.2	KRT19P2	UCSC_knowngene	631	chr12	+	95228173	95228804
ASHGA5P020105	0.0291261	0.0642186	1.33514	3.72839	3.3687	5.27634	3.30236	5.16723	5.08637	5.35868	5.40406	noncoding	ENST00000508286	LEF1-AS1	GENCODE	444	chr4	+	109094574	109097586
ASHGA5P029429	0.000631756	0.00306424	1.33457	5.09749	4.55445	4.5755	5.36291	6.20104	6.11603	6.34292	6.26865	noncoding	ENST00000556624	RP11-219E7.1	GENCODE	294	chr14	+	21252046	21252452
ASHGA5P026306	0.000107446	0.000808322	1.33407	5.22097	4.76831	4.73386	4.72108	5.98997	6.35663	6.32314	6.11076	noncoding	ENST00000510619	RP1-68D18.2	GENCODE	704	chr11	+	35234096	35235554
ASHGA5P026306	0.000107446	0.000808322	1.33407	5.22097	4.76831	4.73386	4.72108	5.98997	6.35663	6.32314	6.11076	noncoding	ENST00000510619	RP1-68D18.2	GENCODE	704	chr11	+	35234096	35235554
ASHGA5P026306	0.000107446	0.000808322	1.33407	5.22097	4.76831	4.73386	4.72108	5.98997	6.35663	6.32314	6.11076	noncoding	ENST00000510619	RP1-68D18.2	GENCODE	704	chr11	+	35234096	35235554
ASHGA5P026306	0.000107446	0.000808322	1.33407	5.22097	4.76831	4.73386	4.72108	5.98997	6.35663	6.32314	6.11076	noncoding	ENST00000510619	RP1-68D18.2	GENCODE	704	chr11	+	35234096	35235554
ASHGA5P026306	0.000107446	0.000808322	1.33407	5.22097	4.76831	4.73386	4.72108	5.98997	6.35663	6.32314	6.11076	noncoding	ENST00000510619	RP1-68D18.2	GENCODE	704	chr11	+	35234096	35235554
ASHGA5P026306	0.000107446	0.000808322	1.33407	5.22097	4.76831	4.73386	4.72108	5.98997	6.35663	6.32314	6.11076	noncoding	ENST00000510619	RP1-68D18.2	GENCODE	704	chr11	+	35234096	35235554
ASHGA5P026306	0.000107446	0.000808322	1.33407	5.22097	4.76831	4.73386	4.72108	5.98997	6.35663	6.32314	6.11076	noncoding	ENST00000510619	RP1-68D18.2	GENCODE	704	chr11	+	35234096	35235554
ASHGA5P026306	0.000107446	0.000808322	1.33407	5.22097	4.76831	4.73386	4.72108	5.98997	6.35663	6.32314	6.11076	noncoding	ENST00000510619	RP1-68D18.2	GENCODE	704	chr11	+	35234096	35235554
ASHGA5P025783	2.14e-05	0.000245177	1.33072	3.89297	4.30865	4.26138	4.38351	5.56252	5.59566	5.47912	5.53208	noncoding	NR_037635	GJA9-MYCBP	RefSeq	2672	chr1	-	39328161	39347298
ASHGA5P025783	2.14e-05	0.000245177	1.33072	3.89297	4.30865	4.26138	4.38351	5.56252	5.59566	5.47912	5.53208	noncoding	NR_037635	GJA9-MYCBP	RefSeq	2672	chr1	-	39328161	39347298
ASHGA5P017198	8.3e-05	0.000666631	1.32884	4.61632	4.65733	4.11383	4.55993	5.84634	5.90856	5.88233	5.62553	noncoding	ENST00000438790	RP1-65J11.1	GENCODE	446	chr1	+	31297521	31306580
ASHGA5P046786	0.00108865	0.00471209	1.32852	4.50989	3.53378	3.84999	4.20611	5.18184	5.274	5.54631	5.41172	noncoding	ENST00000427373	LINC00266-4P	GENCODE	842	chrY	-	27524446	27540866
ASHGA5P014573	3.97e-05	0.000391915	1.32616	4.23432	3.98724	4.10098	3.70948	5.4311	5.35523	5.17821	5.37211	noncoding	ENST00000411468	NOS2P3	pseudogene	867	chr17	+	20344339	20350085
ASHGA5P048474	1.98e-06	4.6562e-05	1.32471	6.90425	6.79631	6.89712	6.98988	8.27962	8.32733	8.04162	8.23782	noncoding	uc001pqc.3	BC042385	UCSC_knowngene	845	chr11	-	116941480	116942325
ASHGA5P028120	1.75e-08	2.555e-06	1.32356	9.12708	9.01858	9.05106	9.06857	10.4316	10.337	10.4319	10.3591	noncoding	ENST00000546170	GS1-410F4.4	GENCODE	444	chr12	+	68323042	68363797
ASHGA5P039348	0.00724157	0.0208523	1.32282	3.26929	3.30307	2.32345	3.81392	4.16294	4.53123	4.62192	4.68492	noncoding	NR_038857	LOC441009	RefSeq	1644	chr4	-	14911584	15003669
ASHGA5P039348	0.00724157	0.0208523	1.32282	3.26929	3.30307	2.32345	3.81392	4.16294	4.53123	4.62192	4.68492	noncoding	NR_038857	LOC441009	RefSeq	1644	chr4	-	14911584	15003669
ASHGA5P039348	0.00724157	0.0208523	1.32282	3.26929	3.30307	2.32345	3.81392	4.16294	4.53123	4.62192	4.68492	noncoding	NR_038857	LOC441009	RefSeq	1644	chr4	-	14911584	15003669
ASHGA5P039348	0.00724157	0.0208523	1.32282	3.26929	3.30307	2.32345	3.81392	4.16294	4.53123	4.62192	4.68492	noncoding	NR_038857	LOC441009	RefSeq	1644	chr4	-	14911584	15003669
ASHGA5P039348	0.00724157	0.0208523	1.32282	3.26929	3.30307	2.32345	3.81392	4.16294	4.53123	4.62192	4.68492	noncoding	NR_038857	LOC441009	RefSeq	1644	chr4	-	14911584	15003669
ASHGA5P039348	0.00724157	0.0208523	1.32282	3.26929	3.30307	2.32345	3.81392	4.16294	4.53123	4.62192	4.68492	noncoding	NR_038857	LOC441009	RefSeq	1644	chr4	-	14911584	15003669
ASHGA5P029388	1.45e-07	8.42e-06	1.32255	5.90856	5.87029	5.72094	5.84153	7.17232	7.15181	7.09345	7.21395	noncoding	ENST00000497872	AL928768.3	GENCODE	359	chr14	-	106170300	106170939
ASHGA5P035922	1.44e-05	0.000182879	1.3217	6.06012	6.09372	5.74919	5.87099	7.36168	7.20006	7.11533	7.38373	noncoding	uc010fdz.3	OR7E91P	UCSC_knowngene	1287	chr2	+	71251204	71257060
ASHGA5P055283	2.32e-07	1.1186e-05	1.32134	5.34765	5.1203	5.19396	5.2194	6.58401	6.56786	6.49993	6.51488	noncoding	ENST00000382215	ABC12-49244600F4.3	GENCODE	2086	chr12	+	7261166	7273623
ASHGA5P054953	0.000791346	0.00365961	1.32039	3.07566	3.79198	3.41987	4.03407	4.85379	4.90906	4.87038	4.9699	noncoding	TCONS_00008386	XLOC_003839	LincRNAs identified by Cabili et al	205	chr4	+	190197916	190198269
ASHGA5P045262	0.00217548	0.00805799	1.3196	2.50226	3.19724	3.68869	3.1125	4.59955	4.5598	4.23173	4.38802	noncoding	uc004afu.3	BC070322	UCSC_knowngene	1305	chr9	-	69633348	69651314
ASHGA5P045352	1.21e-07	7.534e-06	1.31668	7.51974	7.42252	7.36805	7.3077	8.73424	8.69666	8.71433	8.73951	noncoding	TCONS_00000842	XLOC_000057	LincRNAs identified by Cabili et al	649	chr1	+	14531973	14532868
ASHGA5P030309	7.08e-08	5.584e-06	1.31658	6.86329	6.69642	6.70943	6.78368	8.11658	8.07171	8.03692	8.09392	noncoding	ENST00000560221	RP11-35O15.1	GENCODE	334	chr15	-	99190179	99190600
ASHGA5P049569	8.15e-06	0.000123432	1.31447	6.32801	6.06286	6.11941	6.45438	7.55133	7.5582	7.60934	7.5037	noncoding	ENST00000443508	RP11-344E13.3	GENCODE	1216	chr17	+	20824357	20833359
ASHGA5P034839	8.16e-05	0.000659606	1.31143	4.69387	4.47666	4.11618	4.18167	5.57757	5.72143	5.66896	5.74615	noncoding	TCONS_00004691	XLOC_001338	LincRNAs identified by Cabili et al	291	chr2	+	9708628	9712850
ASHGA5P056290	5.92e-06	9.8134e-05	1.31085	4.92789	4.87478	5.01552	4.97565	6.27886	6.42217	6.02814	6.30809	noncoding	TCONS_00001811	XLOC_001195	LincRNAs identified by Cabili et al	972	chr1	-	212804779	212811198
ASHGA5P038639	2.48e-06	5.4053e-05	1.30805	6.5939	6.55033	6.56951	6.71726	7.99708	8.00888	7.72358	7.93366	noncoding	uc011bsy.2	BC044310	UCSC_knowngene	834	chr3	-	195370803	195371637
ASHGA5P047321	1.14e-07	7.239e-06	1.30196	8.86021	8.76107	8.69388	8.70332	10.085	10.0158	10.0161	10.1094	noncoding	ENST00000427063	RP11-534G20.3	GENCODE	2025	chr10	+	29698500	29711301
ASHGA5P043387	3.2e-10	2.63e-07	1.30135	10.2827	10.2637	10.2335	10.2162	11.5538	11.5402	11.536	11.5713	noncoding	ENST00000429630	AC093673.5	GENCODE	648	chr7	-	143076784	143077588
ASHGA5P043387	3.2e-10	2.63e-07	1.30135	10.2827	10.2637	10.2335	10.2162	11.5538	11.5402	11.536	11.5713	noncoding	ENST00000429630	AC093673.5	GENCODE	648	chr7	-	143076784	143077588
ASHGA5P047523	9.04e-05	0.000710755	1.30101	5.38317	4.90151	4.74866	5.04422	6.23463	6.41268	6.34481	6.28948	noncoding	BX089362		LincRNAs identified by Khalil et al	708	chr2	+	145780803	145978468
ASHGA5P020931	4.11e-05	0.0004019	1.30045	6.6375	6.69276	6.41128	6.19552	7.71403	7.70784	7.89447	7.8225	noncoding	ENST00000522197	HAS2-AS1	GENCODE	575	chr8	+	122652141	122654957
ASHGA5P049492	0.000537245	0.00271402	1.30026	4.88158	4.17253	4.96644	4.52374	5.89878	5.95748	6.10775	5.78134	noncoding	ENST00000399342	CTC-297N7.7	GENCODE	583	chr17	+	10286448	10441179
ASHGA5P049492	0.000537245	0.00271402	1.30026	4.88158	4.17253	4.96644	4.52374	5.89878	5.95748	6.10775	5.78134	noncoding	ENST00000399342	CTC-297N7.7	GENCODE	583	chr17	+	10286448	10441179
ASHGA5P049492	0.000537245	0.00271402	1.30026	4.88158	4.17253	4.96644	4.52374	5.89878	5.95748	6.10775	5.78134	noncoding	ENST00000399342	CTC-297N7.7	GENCODE	583	chr17	+	10286448	10441179
ASHGA5P049492	0.000537245	0.00271402	1.30026	4.88158	4.17253	4.96644	4.52374	5.89878	5.95748	6.10775	5.78134	noncoding	ENST00000399342	CTC-297N7.7	GENCODE	583	chr17	+	10286448	10441179
ASHGA5P049492	0.000537245	0.00271402	1.30026	4.88158	4.17253	4.96644	4.52374	5.89878	5.95748	6.10775	5.78134	noncoding	ENST00000399342	CTC-297N7.7	GENCODE	583	chr17	+	10286448	10441179
ASHGA5P045254	6.42e-06	0.000103715	1.2988	5.92409	6.14087	6.32176	6.12757	7.32995	7.42494	7.49837	7.45622	noncoding	ENST00000426350	RP11-381O7.3	GENCODE	2029	chr9	-	67017399	67030982
ASHGA5P058229	0.00697246	0.0202259	1.29281	3.13628	4.155	4.03047	3.15127	4.8695	5.22398	4.46131	5.08948	noncoding	TCONS_00028345	XLOC_013694	LincRNAs identified by Cabili et al	533	chr20	-	23495373	23499661
ASHGA5P023442	0.000413178	0.00220344	1.29243	4.49722	4.81329	4.08181	4.21073	5.59225	5.78952	5.51034	5.88066	noncoding	ENST00000580984	RP11-958F21.1	GENCODE	487	chr18	-	22513450	22567646
ASHGA5P034561	2.79e-07	1.2651e-05	1.29231	7.26025	7.12542	7.12014	7.18951	8.55892	8.49134	8.3666	8.44771	noncoding	NR_026887	LOC80054	RefSeq	2281	chr19	+	33793762	33795963
ASHGA5P022714	0.000404447	0.00216741	1.28506	3.7743	3.81829	4.11895	4.39267	5.34414	5.58237	5.27536	5.0426	noncoding	ENST00000561362	RP11-20G13.3	GENCODE	323	chr15	-	99935383	99936798
ASHGA5P040743	6.37e-08	5.46e-06	1.2803	10.1614	10.1516	10.106	10.1102	11.4705	11.4606	11.3061	11.4131	noncoding	ENST00000457390	RP11-14N7.2	GENCODE	425	chr1	+	148932784	148933579
ASHGA5P044876	7.46e-06	0.000115958	1.27924	5.4595	5.13463	5.0846	5.15097	6.51816	6.50872	6.5176	6.40216	noncoding	ENST00000564832	RP11-531A24.3	GENCODE	3296	chr8	+	73859384	73862680
ASHGA5P044265	8.13e-07	2.606e-05	1.27893	6.17374	6.15121	6.3286	6.21227	7.38699	7.48028	7.6174	7.49684	noncoding	ENST00000426023	RP11-400K9.4	GENCODE	2387	chr8	-	54427730	54436491
ASHGA5P027314	3.27e-07	1.4181e-05	1.2786	4.39454	4.29879	4.33197	4.29522	5.6276	5.54925	5.73493	5.52314	noncoding	ENST00000550263	RP11-680A11.5	GENCODE	637	chr12	-	53692448	53694098
ASHGA5P027314	3.27e-07	1.4181e-05	1.2786	4.39454	4.29879	4.33197	4.29522	5.6276	5.54925	5.73493	5.52314	noncoding	ENST00000550263	RP11-680A11.5	GENCODE	637	chr12	-	53692448	53694098
ASHGA5P027314	3.27e-07	1.4181e-05	1.2786	4.39454	4.29879	4.33197	4.29522	5.6276	5.54925	5.73493	5.52314	noncoding	ENST00000550263	RP11-680A11.5	GENCODE	637	chr12	-	53692448	53694098
ASHGA5P043946	8.06e-05	0.000655045	1.2776	3.50719	3.39095	3.81182	3.26106	4.84229	4.90035	4.59348	4.74531	noncoding	AK026788		LincRNAs identified by Khalil et al	2216	chr17	-	1129187	1131376
ASHGA5P043946	8.06e-05	0.000655045	1.2776	3.50719	3.39095	3.81182	3.26106	4.84229	4.90035	4.59348	4.74531	noncoding	AK026788		LincRNAs identified by Khalil et al	2216	chr17	-	1129187	1131376
ASHGA5P018961	0.0124706	0.0322365	1.27744	3.72811	3.91439	4.246	2.63857	5.023	5.02048	4.98912	4.60423	noncoding	NR_038283	LOC100506994	RefSeq	2594	chr3	-	62247493	62304622
ASHGA5P040425	1.11e-06	3.1464e-05	1.27684	8.40983	8.29602	8.37792	8.50628	9.61975	9.78644	9.57284	9.71837	noncoding	ENST00000503484	RP11-159F24.1	GENCODE	503	chr5	-	43578438	43603039
ASHGA5P032850	9.99e-08	6.684e-06	1.27503	5.35501	5.34006	5.29948	5.45054	6.72085	6.6016	6.62705	6.59572	noncoding	ENST00000577346	RP11-680C21.1	GENCODE	2607	chr17	+	11191521	11194128
ASHGA5P032850	9.99e-08	6.684e-06	1.27503	5.35501	5.34006	5.29948	5.45054	6.72085	6.6016	6.62705	6.59572	noncoding	ENST00000577346	RP11-680C21.1	GENCODE	2607	chr17	+	11191521	11194128
ASHGA5P032850	9.99e-08	6.684e-06	1.27503	5.35501	5.34006	5.29948	5.45054	6.72085	6.6016	6.62705	6.59572	noncoding	ENST00000577346	RP11-680C21.1	GENCODE	2607	chr17	+	11191521	11194128
ASHGA5P048337	2.52e-07	1.1788e-05	1.27397	8.91329	9.00699	9.01368	8.84292	10.167	10.2111	10.3026	10.192	noncoding	ENST00000572035	RP11-111M22.3	GENCODE	738	chr11	-	76152397	76155700
ASHGA5P043788	0.000924252	0.00414127	1.27347	4.08214	4.70169	4.66559	5.01102	5.82181	5.8906	6.11392	5.72801	noncoding	ENST00000438538	AC003092.1	GENCODE	743	chr7	+	93690452	93695973
ASHGA5P031950	1.12e-05	0.000154727	1.27273	3.81457	4.06463	4.02139	3.93364	5.1954	5.19878	5.0801	5.45089	noncoding	NR_045112	LOC100129617	RefSeq	1926	chr16	+	81698958	81700879
ASHGA5P031950	1.12e-05	0.000154727	1.27273	3.81457	4.06463	4.02139	3.93364	5.1954	5.19878	5.0801	5.45089	noncoding	NR_045112	LOC100129617	RefSeq	1926	chr16	+	81698958	81700879
ASHGA5P025857	0.000644153	0.00311082	1.26916	3.71415	4.40253	4.2964	4.54418	5.70968	5.51392	5.4206	5.38971	noncoding	uc002oev.2	LOC284408	UCSC_knowngene	873	chr19	+	37288451	37319013
ASHGA5P025857	0.000644153	0.00311082	1.26916	3.71415	4.40253	4.2964	4.54418	5.70968	5.51392	5.4206	5.38971	noncoding	uc002oev.2	LOC284408	UCSC_knowngene	873	chr19	+	37288451	37319013
ASHGA5P025857	0.000644153	0.00311082	1.26916	3.71415	4.40253	4.2964	4.54418	5.70968	5.51392	5.4206	5.38971	noncoding	uc002oev.2	LOC284408	UCSC_knowngene	873	chr19	+	37288451	37319013
ASHGA5P025857	0.000644153	0.00311082	1.26916	3.71415	4.40253	4.2964	4.54418	5.70968	5.51392	5.4206	5.38971	noncoding	uc002oev.2	LOC284408	UCSC_knowngene	873	chr19	+	37288451	37319013
ASHGA5P046495	1.9e-06	4.5339e-05	1.26723	5.2364	5.19285	5.11081	5.16263	6.49346	6.53064	6.24854	6.49898	noncoding	ENST00000447651	AC092198.1	GENCODE	2691	chrX	+	39868528	39871435
ASHGA5P034116	0.000159138	0.00107891	1.26609	4.06529	3.69382	3.75628	4.04947	5.46645	5.19918	5.0249	4.9387	noncoding	uc002now.2	ZNF826P	UCSC_knowngene	1109	chr19	-	20451077	20607771
ASHGA5P026708	3.64e-05	0.000368599	1.26405	4.89028	4.64759	5.07402	4.78048	6.15518	5.96723	6.2997	6.02646	noncoding	ENST00000526206	CTD-2005H7.1	GENCODE	432	chr11	+	86414140	86425134
ASHGA5P054137	1.45e-05	0.000184124	1.2582	5.55706	5.86724	5.69732	5.74348	6.76395	7.122	6.99821	7.01374	noncoding	NR_038461	LOC100128420	RefSeq	701	chrX	+	135721701	135724588
ASHGA5P032254	0.0143926	0.036227	1.24582	2.33025	3.77819	3.85722	3.567	4.65949	4.43566	4.83468	4.58612	noncoding	ENST00000476856	AC007952.4	GENCODE	392	chr17	-	19074762	19075404
ASHGA5P028952	1.33e-05	0.000173504	1.2458	5.76661	5.40505	5.48485	5.76382	6.90351	6.83651	6.79801	6.86548	noncoding	ENST00000423246	GRTP1-AS1	GENCODE	465	chr13	+	114006130	114016183
ASHGA5P030728	0.0013319	0.00551374	1.24574	3.13645	3.26709	3.98227	3.417	4.4431	4.93739	4.85606	4.5492	noncoding	TCONS_00006371	XLOC_002987	LincRNAs identified by Cabili et al	666	chr3	+	194566645	194567366
ASHGA5P049199	5.43e-08	4.966e-06	1.24519	8.7077	8.66992	8.53712	8.65081	9.87848	9.89451	9.86337	9.90997	noncoding	ENST00000565156	RP11-293B20.1	GENCODE	672	chr16	-	33497162	33499092
ASHGA5P028943	5.35e-05	0.000490826	1.24452	4.18331	4.57259	4.46165	4.59197	5.64516	5.6138	5.59752	5.93109	noncoding	uc001vsc.1	AK055145	UCSC_knowngene	2523	chr13	+	112762363	112764886
ASHGA5P026162	0.0309093	0.06725	1.24117	2.33025	4.19809	2.67756	2.49034	4.01856	4.06659	4.46323	4.11254	noncoding	DB210103		LincRNAs identified by Khalil et al	523	chr5	-	150993157	151012570
ASHGA5P036333	0.00668625	0.0195472	1.24069	3.61016	3.27988	3.892	2.58657	4.52266	4.90707	4.57468	4.32696	noncoding	TCONS_00026598	XLOC_012624	LincRNAs identified by Cabili et al	332	chr18	+	10017462	10020821
ASHGA5P040100	6.24e-06	0.000101625	1.23907	8.98312	8.92669	8.71073	9.06745	10.2552	10.1747	10.1288	10.0856	noncoding	ENST00000511919	RP11-93L9.1	GENCODE	590	chr4	+	124571445	124851509
ASHGA5P033837	5.98e-07	2.0836e-05	1.23845	6.99361	6.83414	7.04001	6.94324	8.12893	8.14081	8.21357	8.28148	noncoding	TCONS_00003974	XLOC_001788	LincRNAs identified by Cabili et al	2784	chr2	+	192559981	192563100
ASHGA5P028554	3.18e-08	3.6e-06	1.2357	7.20193	7.09105	7.16699	7.0777	8.36335	8.41155	8.3777	8.32786	noncoding	ENST00000424106	KPNA3-IT1	GENCODE	2923	chr13	-	50351803	50354767
ASHGA5P019150	2.07e-07	1.0576e-05	1.23561	9.67826	9.67292	9.62967	9.55143	10.7678	10.9462	10.8763	10.8845	noncoding	ENST00000483080	RP11-773D16.1	GENCODE	592	chr10	-	81564240	81586240
ASHGA5P035428	5.78e-09	1.388e-06	1.23463	6.71491	6.64558	6.7528	6.69346	7.9599	7.90487	7.92437	7.95612	noncoding	ENST00000450443	AC093818.1	GENCODE	1397	chr2	-	173368166	173421324
ASHGA5P035428	5.78e-09	1.388e-06	1.23463	6.71491	6.64558	6.7528	6.69346	7.9599	7.90487	7.92437	7.95612	noncoding	ENST00000450443	AC093818.1	GENCODE	1397	chr2	-	173368166	173421324
ASHGA5P035428	5.78e-09	1.388e-06	1.23463	6.71491	6.64558	6.7528	6.69346	7.9599	7.90487	7.92437	7.95612	noncoding	ENST00000450443	AC093818.1	GENCODE	1397	chr2	-	173368166	173421324
ASHGA5P055707	8.39e-09	1.626e-06	1.23316	8.77455	8.7712	8.82811	8.74456	10.0346	9.94882	10.0337	10.034	noncoding	ENST00000542000	RP11-143E21.7	GENCODE	694	chr12	-	130639816	130646689
ASHGA5P043759	1.45e-08	2.216e-06	1.23267	7.07225	7.02084	7.02078	7.06816	8.31162	8.31472	8.28566	8.20069	noncoding	CF129145		LincRNAs identified by Khalil et al	521	chr16	+	86616548	86617070
ASHGA5P020802	3.08e-06	6.2913e-05	1.23244	6.99672	6.83526	6.83584	6.83008	8.10727	8.27817	7.98647	8.05575	noncoding	ENST00000520043	HAS2-AS1	GENCODE	595	chr8	+	122653675	122656933
ASHGA5P033041	0.0196793	0.0467309	1.23176	3.99076	3.37911	3.12281	3.03394	4.5454	3.8596	4.60057	5.44809	noncoding	ENST00000584688	RP11-40A13.1	GENCODE	557	chr17	+	31438875	31458761
ASHGA5P033041	0.0196793	0.0467309	1.23176	3.99076	3.37911	3.12281	3.03394	4.5454	3.8596	4.60057	5.44809	noncoding	ENST00000584688	RP11-40A13.1	GENCODE	557	chr17	+	31438875	31458761
ASHGA5P047803	0.000112254	0.00083685	1.23149	3.28643	3.07535	3.47499	3.19546	4.3058	4.75325	4.31137	4.58776	noncoding	AW235165		LincRNAs identified by Khalil et al	431	chr20	+	1416447	1416866
ASHGA5P035237	9.06e-06	0.000133389	1.23119	6.41423	6.04877	6.27971	6.3902	7.50993	7.44316	7.59775	7.50685	noncoding	ENST00000453478	AC068491.1	GENCODE	560	chr2	-	112101667	112252631
ASHGA5P058511	0.00528323	0.016217	1.23053	4.60335	3.32563	3.96545	3.63785	4.91121	5.0042	5.2795	5.25947	noncoding	uc004edk.1	CR627394	UCSC_knowngene	6662	chrX	-	79483989	79565732
ASHGA5P040146	1.06e-05	0.000149125	1.22994	6.60851	6.60292	6.28011	6.39606	7.7569	7.57358	7.72422	7.75265	noncoding	ENST00000438000	BX571672.1	GENCODE	1786	chr1	+	143119060	143233417
ASHGA5P036390	0.00872442	0.0242324	1.22886	5.64459	4.16654	4.4539	4.69314	5.93887	5.93854	5.94916	6.04703	noncoding	ENST00000429730	AC079767.4	GENCODE	492	chr2	+	208527098	208531748
ASHGA5P056876	0.0048766	0.0152532	1.22814	3.12586	3.35606	2.80826	3.99379	4.77829	4.4963	4.20084	4.72108	noncoding	TCONS_00010124	XLOC_004590	LincRNAs identified by Cabili et al	756	chr5	+	142091747	142120776
ASHGA5P041857	1.78e-05	0.000213417	1.22575	3.26885	3.37972	3.60353	3.68737	4.65837	4.68592	4.73177	4.76642	noncoding	TCONS_00020435	XLOC_009765	LincRNAs identified by Cabili et al	566	chr12	+	54536058	54537698
ASHGA5P019607	1.13e-09	5.47e-07	1.22469	9.41666	9.41641	9.36901	9.39348	10.6217	10.5825	10.6301	10.6601	noncoding	ENST00000495430	RP11-773D16.1	GENCODE	829	chr10	-	81564240	81586350
ASHGA5P055517	3.43e-05	0.000353287	1.22352	5.78339	5.34922	5.53264	5.39919	6.64704	6.66215	6.88537	6.76395	noncoding	ENST00000538665	IFNG-AS1	GENCODE	1791	chr12	+	68383224	68415107
ASHGA5P025862	9.31e-05	0.000725236	1.22171	5.03998	4.78843	4.80899	4.83829	5.77959	6.32061	6.03508	6.22728	noncoding	NR_040109	LOC100505495	RefSeq	3484	chr19	-	41960073	42006554
ASHGA5P056357	4.34e-05	0.000419403	1.22115	5.73378	6.06718	5.91083	5.92296	7.36497	6.96484	6.99248	7.19706	noncoding	TCONS_00003691	XLOC_001482	LincRNAs identified by Cabili et al	277	chr2	+	56750279	56816630
ASHGA5P031564	6.43e-06	0.000103727	1.22111	3.53907	3.71292	3.83876	3.58314	4.94153	4.94881	4.92434	4.74364	noncoding	ENST00000570153	RP11-317P15.5	GENCODE	1492	chr1	-	182610950	182612442
ASHGA5P041469	9.76e-09	1.766e-06	1.22091	9.40595	9.31519	9.4046	9.4319	10.6167	10.6402	10.5908	10.5936	noncoding	uc003lqr.3	BX640700	UCSC_knowngene	5117	chr5	+	148786525	148793646
ASHGA5P019149	3.58e-07	1.49e-05	1.22002	9.10912	9.05873	9.06578	9.18847	10.3682	10.3992	10.2092	10.3256	noncoding	ENST00000488805	RP11-773D16.1	GENCODE	428	chr10	-	81564240	81586160
ASHGA5P035011	6.24e-05	0.000546672	1.21812	4.27945	4.01869	4.03123	4.44899	5.25046	5.3726	5.56285	5.46491	noncoding	ENST00000427020	AC009236.1	GENCODE	722	chr2	-	45392008	45419404
ASHGA5P018548	2.13e-08	2.871e-06	1.21544	8.51878	8.42858	8.41003	8.51347	9.67791	9.6827	9.72138	9.65062	noncoding	ENST00000454861	BX571672.1	GENCODE	1230	chr1	+	143119060	143158077
ASHGA5P022263	0.00116698	0.00497484	1.21514	3.90909	3.01425	3.16628	3.60277	4.55563	4.66377	4.56995	4.76359	noncoding	ENST00000553603	RP11-463J10.3	GENCODE	479	chr14	-	52433720	52436518
ASHGA5P022263	0.00116698	0.00497484	1.21514	3.90909	3.01425	3.16628	3.60277	4.55563	4.66377	4.56995	4.76359	noncoding	ENST00000553603	RP11-463J10.3	GENCODE	479	chr14	-	52433720	52436518
ASHGA5P022263	0.00116698	0.00497484	1.21514	3.90909	3.01425	3.16628	3.60277	4.55563	4.66377	4.56995	4.76359	noncoding	ENST00000553603	RP11-463J10.3	GENCODE	479	chr14	-	52433720	52436518
ASHGA5P028645	2.34e-06	5.1914e-05	1.21468	5.88529	5.75735	5.58209	5.68085	6.92306	7.01844	6.93898	6.8838	noncoding	ENST00000432229	FARP1-AS1	GENCODE	323	chr13	-	99087658	99088094
ASHGA5P047067	7.79e-06	0.000119449	1.21391	2.78093	2.9045	2.80173	2.86359	3.81551	4.08476	4.17828	4.12783	noncoding	ENST00000447860	RP11-127O4.3	GENCODE	1013	chr10	-	106234696	106240032
ASHGA5P019397	0.000125361	0.000907447	1.21318	3.28812	3.77331	3.8463	3.44017	4.80098	4.84577	4.86642	4.68744	noncoding	NR_033810	CYP3A5	RefSeq	2859	chr7	-	99257866	99277621
ASHGA5P019397	0.000125361	0.000907447	1.21318	3.28812	3.77331	3.8463	3.44017	4.80098	4.84577	4.86642	4.68744	noncoding	NR_033810	CYP3A5	RefSeq	2859	chr7	-	99257866	99277621
ASHGA5P050797	9.81e-07	2.899e-05	1.2131	7.7339	7.71431	7.62655	7.63321	9.01858	8.92508	8.76676	8.84994	noncoding	ENST00000432162	RP11-86H7.1	GENCODE	646	chr1	-	95138452	95197901
ASHGA5P031519	4.32e-05	0.000417957	1.20917	5.14035	5.07364	5.16785	4.69192	6.28505	6.14039	6.23514	6.24985	noncoding	ENST00000566208	RP11-279O17.1	GENCODE	1281	chr16	+	8348493	8349774
ASHGA5P029777	0.0119208	0.031057	1.20801	2.78899	3.90433	3.08364	2.32972	4.09917	4.30865	4.40667	4.12422	noncoding	ENST00000553465	MEG8	GENCODE	1176	chr14	+	101364285	101394952
ASHGA5P032774	1.37e-05	0.000177836	1.20679	6.52462	6.31351	6.14557	6.35553	7.39581	7.64322	7.54404	7.58332	noncoding	ENST00000497885	RP11-314A20.2	GENCODE	472	chr17	+	4607524	4608824
ASHGA5P028187	9.87e-06	0.000142353	1.20441	3.73828	3.63134	3.58868	3.71052	4.88776	5.0743	4.67664	4.84776	noncoding	ENST00000548575	RP11-263K4.3	GENCODE	3141	chr12	+	82906455	82909596
ASHGA5P016889	1.0336e-05	0.000146736	1.20291	5.31604	5.05518	5.11785	5.2288	6.26754	6.47298	6.52403	6.26497	noncoding	uc002uns.1	AK125001	UCSC_knowngene	1765	chr2	+	181988563	182264280
ASHGA5P023148	4.21e-07	1.6548e-05	1.20137	7.34851	7.21913	7.38124	7.37262	8.59847	8.46047	8.58681	8.48123	noncoding	NR_046398	XAF1	RefSeq	3373	chr17	+	6659155	6678964
ASHGA5P023148	4.21e-07	1.6548e-05	1.20137	7.34851	7.21913	7.38124	7.37262	8.59847	8.46047	8.58681	8.48123	noncoding	NR_046398	XAF1	RefSeq	3373	chr17	+	6659155	6678964
ASHGA5P053853	5.89e-09	1.388e-06	1.2009	8.90959	8.8551	8.83287	8.80321	10.0168	10.056	10.0664	10.0652	noncoding	ENST00000444125	RP11-65J3.1	GENCODE	783	chr9	+	132099157	132109743
ASHGA5P027949	0.00677535	0.0197585	1.20089	3.5219	2.33178	3.28377	3.46855	4.64568	4.35513	4.17765	4.23109	noncoding	ENST00000552502	RP1-197B17.3	GENCODE	460	chr12	+	48111373	48114229
ASHGA5P027949	0.00677535	0.0197585	1.20089	3.5219	2.33178	3.28377	3.46855	4.64568	4.35513	4.17765	4.23109	noncoding	ENST00000552502	RP1-197B17.3	GENCODE	460	chr12	+	48111373	48114229
ASHGA5P027949	0.00677535	0.0197585	1.20089	3.5219	2.33178	3.28377	3.46855	4.64568	4.35513	4.17765	4.23109	noncoding	ENST00000552502	RP1-197B17.3	GENCODE	460	chr12	+	48111373	48114229
ASHGA5P032624	0.000128057	0.000921906	1.1978	5.1431	5.48213	5.1733	5.69741	6.56171	6.61847	6.46672	6.64024	noncoding	NR_046268	LOC728463	RefSeq	557	chr1	-	218517537	218519020
ASHGA5P032624	0.000128057	0.000921906	1.1978	5.1431	5.48213	5.1733	5.69741	6.56171	6.61847	6.46672	6.64024	noncoding	NR_046268	LOC728463	RefSeq	557	chr1	-	218517537	218519020
ASHGA5P014040	2.87e-08	3.432e-06	1.19645	8.63049	8.59877	8.6358	8.56507	9.76844	9.77279	9.88882	9.78589	noncoding	ENST00000542925	RP11-551L14.1	GENCODE	520	chr12	-	31264590	31269394
ASHGA5P053586	6.27e-07	2.1345e-05	1.19637	6.21916	6.00313	6.05695	6.0161	7.31909	7.2788	7.20498	7.27794	noncoding	NR_026913	LOC100133669	RefSeq	709	chr8	-	144063447	144099807
ASHGA5P035647	2.38e-05	0.00026602	1.19601	5.79675	5.65344	5.91985	5.97829	7.14657	7.13835	6.83432	7.01315	noncoding	TCONS_00005055	XLOC_001935	LincRNAs identified by Cabili et al	234	chr2	-	747657	748017
ASHGA5P044288	2.42e-06	5.3512e-05	1.19532	4.33185	4.14257	4.0921	4.06711	5.33632	5.45373	5.33185	5.29299	noncoding	ENST00000506428	RP11-163N6.2	GENCODE	2444	chr8	-	61315770	61326377
ASHGA5P042519	3.41e-07	1.448e-05	1.19263	7.42915	7.30164	7.2242	7.31288	8.56736	8.50145	8.52649	8.4431	noncoding	ENST00000443221	RP11-250B2.3	GENCODE	758	chr6	+	81153172	81172924
ASHGA5P045613	0.00641313	0.0189324	1.19141	4.94464	4.92492	5.10784	6.12839	6.47164	6.36926	6.42866	6.60186	noncoding	ENST00000457102	RP11-390F4.7	GENCODE	487	chr9	+	6780332	6785929
ASHGA5P045613	0.00641313	0.0189324	1.19141	4.94464	4.92492	5.10784	6.12839	6.47164	6.36926	6.42866	6.60186	noncoding	ENST00000457102	RP11-390F4.7	GENCODE	487	chr9	+	6780332	6785929
ASHGA5P045613	0.00641313	0.0189324	1.19141	4.94464	4.92492	5.10784	6.12839	6.47164	6.36926	6.42866	6.60186	noncoding	ENST00000457102	RP11-390F4.7	GENCODE	487	chr9	+	6780332	6785929
ASHGA5P045613	0.00641313	0.0189324	1.19141	4.94464	4.92492	5.10784	6.12839	6.47164	6.36926	6.42866	6.60186	noncoding	ENST00000457102	RP11-390F4.7	GENCODE	487	chr9	+	6780332	6785929
ASHGA5P026551	6.34e-07	2.1516e-05	1.19129	8.17134	7.97079	8.21477	8.14826	9.3362	9.33438	9.31645	9.2833	noncoding	ENST00000442027	RP5-833A20.1	GENCODE	384	chr1	-	61714616	61719182
ASHGA5P026551	6.34e-07	2.1516e-05	1.19129	8.17134	7.97079	8.21477	8.14826	9.3362	9.33438	9.31645	9.2833	noncoding	ENST00000442027	RP5-833A20.1	GENCODE	384	chr1	-	61714616	61719182
ASHGA5P026551	6.34e-07	2.1516e-05	1.19129	8.17134	7.97079	8.21477	8.14826	9.3362	9.33438	9.31645	9.2833	noncoding	ENST00000442027	RP5-833A20.1	GENCODE	384	chr1	-	61714616	61719182
ASHGA5P026551	6.34e-07	2.1516e-05	1.19129	8.17134	7.97079	8.21477	8.14826	9.3362	9.33438	9.31645	9.2833	noncoding	ENST00000442027	RP5-833A20.1	GENCODE	384	chr1	-	61714616	61719182
ASHGA5P043538	5.22e-06	8.9649e-05	1.1901	6.91936	6.78074	6.57724	6.89129	7.99205	7.98537	7.94819	8.00342	noncoding	ENST00000417460	AC003986.7	GENCODE	692	chr7	+	19159555	19161539
ASHGA5P015500	4.81e-05	0.00045478	1.18949	6.07501	5.58601	5.74207	5.67645	7.01794	6.83473	7.02013	6.9647	noncoding	ENST00000420823	AC090044.1	GENCODE	3948	chr3	+	577913	887698
ASHGA5P037364	3.01e-06	6.1979e-05	1.18946	5.18683	5.18082	5.24194	5.36494	6.35691	6.36191	6.60087	6.41268	noncoding	ENST00000569966	AP001505.9	GENCODE	824	chr21	-	46414276	46415100
ASHGA5P023431	0.000192677	0.00123983	1.18889	5.31973	4.73859	4.76215	5.09551	6.0615	6.19468	6.27902	6.13633	noncoding	ENST00000580780	NOS2P1	pseudogene	1647	chr17	-	25978359	25992738
ASHGA5P046680	0.00042798	0.00226478	1.18876	3.50388	3.23482	3.46118	3.85689	4.88009	4.74486	4.37907	4.80778	noncoding	ENST00000427517	RP3-527F8.2	GENCODE	1721	chrX	+	135721898	135724588
ASHGA5P027736	1.56e-07	8.793e-06	1.18741	6.85033	6.81131	6.81449	6.86915	8.02678	8.13652	7.98486	7.94677	noncoding	ENST00000354425	RP5-1096D14.6	GENCODE	629	chr12	+	2113831	2120558
ASHGA5P044458	0.000214363	0.00134277	1.1867	3.84106	3.52224	4.06246	4.18946	5.03814	5.12016	5.03519	5.16852	noncoding	ENST00000522856	RP11-318M2.2	GENCODE	594	chr8	-	104297960	104311000
ASHGA5P037647	1.85e-07	9.866e-06	1.18423	6.75539	6.64482	6.55962	6.66609	7.87794	7.85679	7.83899	7.7891	noncoding	NR_002727	RFPL1-AS1	RefSeq	5125	chr22	-	29833003	29838118
ASHGA5P019056	0.000300744	0.00173109	1.17943	4.58501	4.33451	4.35738	4.84305	5.75129	5.74731	5.41945	5.91964	noncoding	ENST00000491962	RP11-34P13.13	GENCODE	278	chr1	-	165888	168767
ASHGA5P026549	0.00295368	0.0102554	1.17712	3.27202	2.90961	3.42278	4.03622	4.52049	4.78865	4.54473	4.49523	noncoding	ENST00000418662	RP4-668G5.1	GENCODE	649	chr1	-	61406066	61418521
ASHGA5P039018	1.98e-05	0.000231144	1.17423	5.37324	5.22295	5.37897	5.27028	6.62569	6.22355	6.53303	6.56006	noncoding	ENST00000482019	RP11-200A1.1	GENCODE	294	chr3	+	134032417	134040013
ASHGA5P018267	2.88e-08	3.432e-06	1.17053	6.13219	6.08861	6.14897	6.04221	7.21395	7.31037	7.29884	7.27096	noncoding	ENST00000451439	RP11-297H3.4	GENCODE	388	chr1	-	170240907	170253349
ASHGA5P027279	7.64e-08	5.713e-06	1.1704	11.205	11.1269	11.1069	11.0551	12.2796	12.2406	12.3155	12.3398	noncoding	ENST00000548666	RP3-405J10.2	pseudogene	354	chr12	-	50611444	50612126
ASHGA5P051489	0.00753327	0.0215266	1.16637	4.28425	3.61938	3.34923	3.05174	4.649	4.79276	5.08359	4.44474	noncoding	ENST00000424068	BX004987.4	GENCODE	1114	chr1	-	143356624	143467304
ASHGA5P031092	3.83e-05	0.000382967	1.1647	5.17991	4.7603	4.93306	5.1228	6.26655	6.04703	6.23091	6.11038	noncoding	ENST00000563777	FBXL19-AS1	GENCODE	3951	chr16	-	30930639	30934590
ASHGA5P031092	3.83e-05	0.000382967	1.1647	5.17991	4.7603	4.93306	5.1228	6.26655	6.04703	6.23091	6.11038	noncoding	ENST00000563777	FBXL19-AS1	GENCODE	3951	chr16	-	30930639	30934590
ASHGA5P042974	0.000363875	0.00199624	1.16413	3.12565	3.66359	2.92669	3.18967	4.34543	4.5092	4.31773	4.38974	noncoding	TCONS_00019671	XLOC_009475	LincRNAs identified by Cabili et al	932	chr11	-	65582236	65585481
ASHGA5P032534	0.0110075	0.0290592	1.16378	2.97088	3.61464	4.33878	3.03484	4.70693	4.69364	4.69105	4.52266	noncoding	TCONS_00029032	XLOC_013952	LincRNAs identified by Cabili et al	443	chr21	+	43474002	43475216
ASHGA5P046424	5.39e-07	1.9604e-05	1.16314	8.13909	8.13751	8.03793	8.20497	9.27572	9.33704	9.1903	9.36901	noncoding	ENST00000430562	CD99P1	GENCODE	984	chrX	+	2527434	2556370
ASHGA5P018060	0.00159811	0.00637539	1.16288	4.22121	4.4701	4.04168	3.49011	5.11185	5.34691	5.1924	5.22347	noncoding	ENST00000448978	LENG8-AS1	GENCODE	464	chr19	-	54959342	54960223
ASHGA5P037160	8.21e-07	2.6154e-05	1.16287	6.66576	6.59106	6.4489	6.63339	7.68519	7.71081	7.78824	7.80634	noncoding	ENST00000583223	WI2-87327B8.1	GENCODE	1918	chr20	+	61172796	61174714
ASHGA5P030420	2.81e-08	3.43e-06	1.16222	8.39165	8.30324	8.37701	8.43893	9.58086	9.52293	9.54235	9.51357	noncoding	TCONS_00017282	XLOC_008100	LincRNAs identified by Cabili et al	1287	chrX	-	2484083	2488088
ASHGA5P029403	1.01e-06	2.9386e-05	1.1621	7.59623	7.33484	7.51506	7.43616	8.67682	8.61204	8.63515	8.6067	noncoding	ENST00000549877	LINC00516	GENCODE	783	chr14	+	19901741	19904890
ASHGA5P034947	3.56e-07	1.4876e-05	1.15985	8.79246	8.68607	8.67682	8.59145	9.78004	9.84386	9.85693	9.90538	noncoding	NR_028308	BRE-AS1	RefSeq	1667	chr2	-	28112322	28113981
ASHGA5P034947	3.56e-07	1.4876e-05	1.15985	8.79246	8.68607	8.67682	8.59145	9.78004	9.84386	9.85693	9.90538	noncoding	NR_028308	BRE-AS1	RefSeq	1667	chr2	-	28112322	28113981
ASHGA5P034947	3.56e-07	1.4876e-05	1.15985	8.79246	8.68607	8.67682	8.59145	9.78004	9.84386	9.85693	9.90538	noncoding	NR_028308	BRE-AS1	RefSeq	1667	chr2	-	28112322	28113981
ASHGA5P034947	3.56e-07	1.4876e-05	1.15985	8.79246	8.68607	8.67682	8.59145	9.78004	9.84386	9.85693	9.90538	noncoding	NR_028308	BRE-AS1	RefSeq	1667	chr2	-	28112322	28113981
ASHGA5P034947	3.56e-07	1.4876e-05	1.15985	8.79246	8.68607	8.67682	8.59145	9.78004	9.84386	9.85693	9.90538	noncoding	NR_028308	BRE-AS1	RefSeq	1667	chr2	-	28112322	28113981
ASHGA5P034947	3.56e-07	1.4876e-05	1.15985	8.79246	8.68607	8.67682	8.59145	9.78004	9.84386	9.85693	9.90538	noncoding	NR_028308	BRE-AS1	RefSeq	1667	chr2	-	28112322	28113981
ASHGA5P034947	3.56e-07	1.4876e-05	1.15985	8.79246	8.68607	8.67682	8.59145	9.78004	9.84386	9.85693	9.90538	noncoding	NR_028308	BRE-AS1	RefSeq	1667	chr2	-	28112322	28113981
ASHGA5P056529	0.00468128	0.0147685	1.15874	3.11791	2.97	2.90139	3.82015	4.16621	4.5492	4.02238	4.70661	noncoding	TCONS_00005366	XLOC_002552	LincRNAs identified by Cabili et al	302	chr2	-	242486215	242489374
ASHGA5P032035	0.00175567	0.00682702	1.15724	3.85924	3.09482	3.87589	3.2724	4.63436	4.61589	4.92174	4.55934	noncoding	ENST00000568550	FAM157C	GENCODE	563	chr16	+	90192352	90195118
ASHGA5P033856	2.25e-07	1.1007e-05	1.15654	11.6543	11.5481	11.5488	11.5737	12.7821	12.7592	12.6273	12.7825	noncoding	ENST00000566446	RP11-488L18.10	GENCODE	1246	chr1	-	247350582	247351828
ASHGA5P047111	0.000411351	0.00219649	1.15597	3.79203	3.34542	3.36039	3.14204	4.50473	4.36078	4.79418	4.60405	noncoding	ENST00000450247	CTA-109P11.1	GENCODE	475	chr10	-	119321594	119331968
ASHGA5P045648	4.17e-06	7.7429e-05	1.15407	10.9158	10.7865	10.9775	10.9786	12.1189	12.1621	11.9007	12.0928	noncoding	ENST00000563205	RP11-363E7.4	GENCODE	1965	chr9	+	19453206	19455171
ASHGA5P028128	9.44e-06	0.000137747	1.15402	5.46491	5.28994	5.15742	5.36946	6.57191	6.5026	6.50197	6.32133	noncoding	ENST00000549261	RP11-956E11.1	GENCODE	423	chr12	+	69843249	69854504
ASHGA5P016657	2.07e-05	0.000238319	1.15246	5.64832	5.5202	5.3564	5.76711	6.61059	6.74676	6.76058	6.78395	noncoding	uc002yjk.3	BC048201	UCSC_knowngene	1073	chr21	+	15399741	15516778
ASHGA5P017597	1.39e-07	8.162e-06	1.15133	9.22563	9.21828	9.10623	9.12625	10.2661	10.3307	10.3921	10.2929	noncoding	ENST00000443548	BX004987.4	GENCODE	681	chr1	-	143356064	143467532
ASHGA5P043642	9.04e-06	0.000133389	1.14993	6.06035	6.19312	6.04703	5.91083	7.06316	7.14518	7.27635	7.32634	noncoding	uc003tll.3	DQ574505	UCSC_knowngene	1248	chr7	+	44622023	44623271
ASHGA5P040748	2.63e-05	0.000286765	1.14914	5.20145	5.17749	4.90359	5.16587	6.45377	6.14721	6.1566	6.28739	noncoding	TCONS_00022133	XLOC_010743	LincRNAs identified by Cabili et al	7579	chr13	-	114629497	114637260
ASHGA5P039155	0.00480643	0.0150844	1.14439	4.21971	4.13233	4.22838	3.89626	5.75577	5.04381	5.59086	4.66377	noncoding	ENST00000467896	RP11-185E8.1	GENCODE	229	chr3	+	171185872	171187422
ASHGA5P019617	2.45e-06	5.3818e-05	1.14389	9.43244	9.65323	9.47609	9.35374	10.58	10.5987	10.6528	10.6596	noncoding	ENST00000496359	RP11-773D16.1	GENCODE	387	chr10	-	81564240	81586109
ASHGA5P023159	3.77e-07	1.5409e-05	1.14335	8.12615	7.93253	7.93939	8.03048	9.18317	9.1069	9.14584	9.16603	noncoding	NR_046396	XAF1	RefSeq	3540	chr17	+	6659155	6678964
ASHGA5P023159	3.77e-07	1.5409e-05	1.14335	8.12615	7.93253	7.93939	8.03048	9.18317	9.1069	9.14584	9.16603	noncoding	NR_046396	XAF1	RefSeq	3540	chr17	+	6659155	6678964
ASHGA5P037026	8.68e-08	6.028e-06	1.14296	5.86148	5.88066	5.79341	5.77347	6.99248	6.95324	7.03193	6.90322	noncoding	TCONS_00025971	XLOC_012288	LincRNAs identified by Cabili et al	973	chr17	+	66182289	66183347
ASHGA5P042758	0.000565144	0.00282696	1.14273	3.51003	3.78331	3.29194	3.41754	4.42232	4.68241	5.01596	4.45306	noncoding	NR_024160	LINC00626	RefSeq	972	chr1	+	168756178	168762126
ASHGA5P031963	0.000145622	0.00101143	1.14264	4.10371	4.376	3.9125	4.37736	5.25295	5.54512	5.31531	5.22677	noncoding	TCONS_00029809	XLOC_014244	LincRNAs identified by Cabili et al	1397	chr22	+	39462293	39465987
ASHGA5P027435	8.45e-07	2.662e-05	1.14138	9.50953	9.33873	9.35672	9.31934	10.4217	10.5427	10.5738	10.5516	noncoding	NR_026836	TRHDE-AS1	RefSeq	3175	chr12	-	72656326	72667289
ASHGA5P037347	0.000101656	0.000777188	1.14036	4.13622	4.599	4.11582	4.31907	5.40228	5.31915	5.59366	5.41645	noncoding	ENST00000427188	LINC00313	GENCODE	967	chr21	-	44890312	44891472
ASHGA5P017969	1.09e-08	1.884e-06	1.1361	11.0386	10.9853	10.9821	11.0435	12.117	12.1598	12.2023	12.1148	noncoding	ENST00000447785	AC018464.3	GENCODE	547	chr7	-	112613673	112635682
ASHGA5P031117	0.000254412	0.00151965	1.134	4.51743	4.08145	4.61707	4.16374	5.29569	5.49438	5.50175	5.62386	noncoding	ENST00000561541	RP11-19N8.4	GENCODE	821	chr16	-	33054929	33102910
ASHGA5P038151	5.11e-06	8.8375e-05	1.13319	7.50136	7.22165	7.46691	7.28911	8.4571	8.51627	8.58509	8.45335	noncoding	ENST00000565519	RP11-384L8.1	GENCODE	1891	chr3	-	32278179	32280070
ASHGA5P038334	6.73e-07	2.2553e-05	1.13283	8.46923	8.26999	8.31968	8.27459	9.41599	9.48532	9.52663	9.43686	noncoding	NR_046683	ST3GAL6-AS1	RefSeq	769	chr3	-	98433176	98451495
ASHGA5P038334	6.73e-07	2.2553e-05	1.13283	8.46923	8.26999	8.31968	8.27459	9.41599	9.48532	9.52663	9.43686	noncoding	NR_046683	ST3GAL6-AS1	RefSeq	769	chr3	-	98433176	98451495
ASHGA5P038334	6.73e-07	2.2553e-05	1.13283	8.46923	8.26999	8.31968	8.27459	9.41599	9.48532	9.52663	9.43686	noncoding	NR_046683	ST3GAL6-AS1	RefSeq	769	chr3	-	98433176	98451495
ASHGA5P038334	6.73e-07	2.2553e-05	1.13283	8.46923	8.26999	8.31968	8.27459	9.41599	9.48532	9.52663	9.43686	noncoding	NR_046683	ST3GAL6-AS1	RefSeq	769	chr3	-	98433176	98451495
ASHGA5P037966	0.000924202	0.00414127	1.13145	3.7924	3.7803	4.43374	4.23576	5.09851	5.32111	4.98265	5.36573	noncoding	ENST00000424761	RP4-633O19__A.1	GENCODE	510	chr22	+	36784670	36792562
ASHGA5P032684	1.44e-06	3.7863e-05	1.13067	6.91413	6.76003	6.99399	6.98842	7.991	8.0167	8.10134	8.0702	noncoding	ENST00000570309	RP11-334C17.5	GENCODE	4399	chr17	-	78174471	78178870
ASHGA5P032684	1.44e-06	3.7863e-05	1.13067	6.91413	6.76003	6.99399	6.98842	7.991	8.0167	8.10134	8.0702	noncoding	ENST00000570309	RP11-334C17.5	GENCODE	4399	chr17	-	78174471	78178870
ASHGA5P054505	0.000107051	0.000806796	1.12984	4.45099	4.35443	4.75865	4.6399	5.62472	5.87617	5.47054	5.75188	noncoding	ENST00000430963	RP11-773D16.1	GENCODE	555	chr10	-	81563812	81565878
ASHGA5P046964	0.000150625	0.00103614	1.12923	4.5418	4.51808	4.17967	4.69868	5.52314	5.84316	5.52246	5.56639	noncoding	ENST00000445306	RP11-119F19.2	GENCODE	2221	chr10	-	81524485	81546199
ASHGA5P055084	7.22e-06	0.000113195	1.12885	6.26576	6.23582	5.99088	5.99912	7.28149	7.30757	7.18796	7.22994	noncoding	ENST00000530422	SCARNA9	GENCODE	353	chr11	+	93454678	93455031
ASHGA5P029775	0.00122739	0.00517343	1.1277	3.71282	2.8688	3.458	3.16835	4.59678	4.43214	4.45453	4.23536	noncoding	ENST00000398460	MEG3	GENCODE	3382	chr14	+	101323581	101327355
ASHGA5P045003	0.00162456	0.00644775	1.1271	3.92491	3.36673	3.16598	3.79436	4.40931	4.77593	4.66101	4.91413	noncoding	ENST00000517482	RP11-383J24.1	GENCODE	553	chr8	+	125283923	125289825
ASHGA5P029735	0.0428216	0.0869742	1.12609	3.65972	4.36772	2.42122	4.08833	4.70208	5.00052	4.55692	4.78184	noncoding	ENST00000555383	RP11-404P21.5	GENCODE	460	chr14	+	96677196	96681155
ASHGA5P056774	1.05e-05	0.000147851	1.12558	6.59532	6.34037	6.43002	6.2553	7.55929	7.52878	7.61631	7.41896	noncoding	TCONS_00008560	XLOC_004054	LincRNAs identified by Cabili et al	1535	chr4	-	120038633	120049505
ASHGA5P055694	0.000480046	0.00248051	1.12427	3.85198	3.58444	4.08786	3.56227	4.69742	4.73328	5.13908	5.01386	noncoding	NR_033878	LOC387895	RefSeq	621	chr12	-	127215246	127256808
ASHGA5P052916	8.4e-08	5.92e-06	1.12386	7.56069	7.50062	7.49203	7.42749	8.60333	8.58046	8.60003	8.69243	noncoding	NR_038849	LOC100505633	RefSeq	1154	chr1	+	159931013	159948876
ASHGA5P033221	0.000570758	0.00284319	1.12345	3.69393	3.2526	3.07591	3.73251	4.63074	4.57704	4.61831	4.42267	noncoding	ENST00000574246	RP11-294J22.6	GENCODE	670	chr17	+	48770808	48772810
ASHGA5P015448	1.98e-06	4.6562e-05	1.12271	6.27781	6.29487	6.13429	6.2816	7.35322	7.43448	7.23476	7.45696	noncoding	ENST00000420293	RP11-61I13.3	GENCODE	440	chr6	-	39856649	39865156
ASHGA5P015448	1.98e-06	4.6562e-05	1.12271	6.27781	6.29487	6.13429	6.2816	7.35322	7.43448	7.23476	7.45696	noncoding	ENST00000420293	RP11-61I13.3	GENCODE	440	chr6	-	39856649	39865156
ASHGA5P029012	2.98e-07	1.3292e-05	1.12179	6.75155	6.60504	6.61159	6.69868	7.86979	7.76204	7.78481	7.73737	noncoding	ENST00000514473	AE000661.37	GENCODE	1951	chr14	-	22849082	22951948
ASHGA5P054319	1.53e-05	0.000192524	1.12125	4.97449	4.76999	4.60584	4.71205	5.7877	5.86523	5.9994	5.89506	noncoding	ENST00000415989	RP11-261C10.3	GENCODE	318	chr1	-	243254692	243255892
ASHGA5P017229	0.00736842	0.0211326	1.12085	4.20053	3.0104	3.64525	3.74115	4.43302	5.11995	4.76051	4.76727	noncoding	ENST00000439119	P2RX6P	GENCODE	468	chr22	-	21389531	21399301
ASHGA5P017229	0.00736842	0.0211326	1.12085	4.20053	3.0104	3.64525	3.74115	4.43302	5.11995	4.76051	4.76727	noncoding	ENST00000439119	P2RX6P	GENCODE	468	chr22	-	21389531	21399301
ASHGA5P017229	0.00736842	0.0211326	1.12085	4.20053	3.0104	3.64525	3.74115	4.43302	5.11995	4.76051	4.76727	noncoding	ENST00000439119	P2RX6P	GENCODE	468	chr22	-	21389531	21399301
ASHGA5P018349	3.09e-08	3.6e-06	1.119	9.47352	9.45491	9.44927	9.53268	10.5508	10.6395	10.5573	10.6388	noncoding	ENST00000452399	RP11-14N7.2	GENCODE	549	chr1	+	148928321	148951594
ASHGA5P023559	8.17e-05	0.000659893	1.11729	3.60541	3.52771	3.3132	3.73633	4.63725	4.80538	4.45129	4.75788	noncoding	ENST00000584047	AC145343.2	GENCODE	432	chr17	-	66092242	66097610
ASHGA5P057583	9.05e-05	0.000711342	1.1171	4.50079	4.79382	4.41122	4.87876	5.63467	5.83054	5.78835	5.79942	noncoding	TCONS_00019383	XLOC_009207	LincRNAs identified by Cabili et al	346	chr11	+	72911524	72916328
ASHGA5P040939	1.99e-08	2.779e-06	1.11658	10.192	10.1966	10.3042	10.2262	11.3526	11.3107	11.3514	11.3707	noncoding	uc011cly.2	BC013821	UCSC_knowngene	2682	chr5	+	478317	480999
ASHGA5P026764	0.00239038	0.0086764	1.11634	2.85899	2.86155	3.76833	3.08618	4.31863	4.13401	4.20354	4.38423	noncoding	AK023412R		LincRNAs identified by Khalil et al	2654	chr6	-	151712944	151715126
ASHGA5P036550	9.91e-07	2.9151e-05	1.11494	7.84983	7.66663	7.68693	7.76244	8.88729	8.92065	8.75121	8.86642	noncoding	uc002vvv.3	AK000798	UCSC_knowngene	2550	chr2	+	236916211	236918761
ASHGA5P036550	9.91e-07	2.9151e-05	1.11494	7.84983	7.66663	7.68693	7.76244	8.88729	8.92065	8.75121	8.86642	noncoding	uc002vvv.3	AK000798	UCSC_knowngene	2550	chr2	+	236916211	236918761
ASHGA5P046732	2.91e-06	6.0385e-05	1.1128	4.91239	4.89902	4.84854	5.10354	6.01727	5.97244	6.13118	6.0938	noncoding	ENST00000541151	RP11-954J6.3	GENCODE	1691	chrX	+	154695630	154697321
ASHGA5P016649	0.00571668	0.0172897	1.11255	3.73377	3.49767	3.63751	2.6292	4.63084	4.2672	4.48534	4.56495	noncoding	ENST00000432513	RP4-753P9.3	GENCODE	326	chrX	+	128928969	128930939
ASHGA5P035417	0.000357515	0.00197106	1.11134	3.12478	3.33368	3.39259	3.80951	4.49049	4.39546	4.65912	4.56082	noncoding	ENST00000442456	AC007405.4	GENCODE	2026	chr2	-	171579718	171627276
ASHGA5P033870	3.27e-05	0.00034143	1.10956	5.98332	5.9283	6.0097	5.61902	7.09375	6.94402	6.90091	7.0399	noncoding	NR_027309	LOC148824	RefSeq	1931	chr1	-	247687980	247694106
ASHGA5P017822	1.96e-07	1.0129e-05	1.10867	10.9346	10.8873	10.9914	11.0188	12.0247	12.0812	12.0154	12.1455	noncoding	ENST00000448195	MAGI2-AS3	GENCODE	774	chr7	+	79083327	79100364
ASHGA5P036631	8.39e-07	2.651e-05	1.10842	7.27954	7.37362	7.44806	7.48813	8.45556	8.57266	8.46442	8.53042	noncoding	ENST00000450640	RP5-1022P6.4	GENCODE	358	chr20	-	5488520	5490648
ASHGA5P028733	7.1e-08	5.584e-06	1.10791	7.31105	7.28642	7.22707	7.35851	8.37449	8.36408	8.41258	8.46354	noncoding	ENST00000450973	TPTE2P6	GENCODE	649	chr13	+	25161361	25171814
ASHGA5P034840	8.63e-07	2.686e-05	1.10778	5.66498	5.59162	5.58742	5.57004	6.63989	6.61809	6.76017	6.82702	noncoding	TCONS_00003561	XLOC_001338	LincRNAs identified by Cabili et al	454	chr2	+	9705798	9713199
ASHGA5P046640	0.00101564	0.00444868	1.10523	5.02434	4.59251	5.01443	5.35307	6.17605	6.32902	6.05176	5.84845	noncoding	ENST00000553843	RP4-755D9.1	GENCODE	2102	chrX	+	119170200	119280760
ASHGA5P046640	0.00101564	0.00444868	1.10523	5.02434	4.59251	5.01443	5.35307	6.17605	6.32902	6.05176	5.84845	noncoding	ENST00000553843	RP4-755D9.1	GENCODE	2102	chrX	+	119170200	119280760
ASHGA5P046640	0.00101564	0.00444868	1.10523	5.02434	4.59251	5.01443	5.35307	6.17605	6.32902	6.05176	5.84845	noncoding	ENST00000553843	RP4-755D9.1	GENCODE	2102	chrX	+	119170200	119280760
ASHGA5P042068	6.09e-05	0.000536474	1.10185	4.28408	4.26185	4.03429	3.8476	5.22514	5.31658	5.12751	5.166	noncoding	TCONS_00020261	XLOC_010279	LincRNAs identified by Cabili et al	2709	chr12	-	133488104	133491318
ASHGA5P018984	0.02649	0.0594573	1.10068	2.33025	2.73185	4.03002	2.92949	4.20606	4.25868	3.8235	4.1361	noncoding	NR_033811	CYP3A5	RefSeq	1657	chr7	-	99257866	99277621
ASHGA5P018984	0.02649	0.0594573	1.10068	2.33025	2.73185	4.03002	2.92949	4.20606	4.25868	3.8235	4.1361	noncoding	NR_033811	CYP3A5	RefSeq	1657	chr7	-	99257866	99277621
ASHGA5P023153	3.5e-10	2.69e-07	1.09879	9.71267	9.6634	9.68893	9.71906	10.7904	10.7796	10.8134	10.7958	noncoding	NR_027683	RPAIN	RefSeq	1567	chr17	+	5322960	5336340
ASHGA5P023153	3.5e-10	2.69e-07	1.09879	9.71267	9.6634	9.68893	9.71906	10.7904	10.7796	10.8134	10.7958	noncoding	NR_027683	RPAIN	RefSeq	1567	chr17	+	5322960	5336340
ASHGA5P023153	3.5e-10	2.69e-07	1.09879	9.71267	9.6634	9.68893	9.71906	10.7904	10.7796	10.8134	10.7958	noncoding	NR_027683	RPAIN	RefSeq	1567	chr17	+	5322960	5336340
ASHGA5P023153	3.5e-10	2.69e-07	1.09879	9.71267	9.6634	9.68893	9.71906	10.7904	10.7796	10.8134	10.7958	noncoding	NR_027683	RPAIN	RefSeq	1567	chr17	+	5322960	5336340
ASHGA5P023153	3.5e-10	2.69e-07	1.09879	9.71267	9.6634	9.68893	9.71906	10.7904	10.7796	10.8134	10.7958	noncoding	NR_027683	RPAIN	RefSeq	1567	chr17	+	5322960	5336340
ASHGA5P023153	3.5e-10	2.69e-07	1.09879	9.71267	9.6634	9.68893	9.71906	10.7904	10.7796	10.8134	10.7958	noncoding	NR_027683	RPAIN	RefSeq	1567	chr17	+	5322960	5336340
ASHGA5P023153	3.5e-10	2.69e-07	1.09879	9.71267	9.6634	9.68893	9.71906	10.7904	10.7796	10.8134	10.7958	noncoding	NR_027683	RPAIN	RefSeq	1567	chr17	+	5322960	5336340
ASHGA5P031033	7.66e-09	1.597e-06	1.09789	8.69837	8.73398	8.75328	8.68586	9.85244	9.80143	9.77064	9.83853	noncoding	ENST00000566098	RP11-105C19.1	GENCODE	375	chr16	-	22623863	22624804
ASHGA5P017363	0.00011352	0.00084514	1.0963	4.77704	4.56678	4.45976	4.6578	5.6185	5.46398	5.86986	5.89422	noncoding	ENST00000440665	RP11-295G20.2	GENCODE	416	chr1	-	231658206	231664001
ASHGA5P039544	2.73e-07	1.2509e-05	1.09543	7.34953	7.29003	7.36598	7.21903	8.44007	8.3437	8.36216	8.46034	noncoding	NR_039978	SEC24B-AS1	RefSeq	984	chr4	-	110351118	110354973
ASHGA5P039544	2.73e-07	1.2509e-05	1.09543	7.34953	7.29003	7.36598	7.21903	8.44007	8.3437	8.36216	8.46034	noncoding	NR_039978	SEC24B-AS1	RefSeq	984	chr4	-	110351118	110354973
ASHGA5P035448	3e-05	0.000318974	1.09501	7.01315	6.84143	6.56549	6.84638	7.87052	7.9262	7.9919	7.85786	noncoding	NR_040001	LOC375295	RefSeq	1058	chr2	-	177494308	177502302
ASHGA5P039238	4.15e-07	1.6392e-05	1.09382	7.43777	7.57635	7.55411	7.41026	8.60174	8.57203	8.64264	8.53736	noncoding	TCONS_00023687	XLOC_011486	LincRNAs identified by Cabili et al	646	chr15	-	58572414	58576475
ASHGA5P047338	0.000642923	0.00310579	1.09189	4.8289	4.43509	4.27794	4.66611	5.45166	5.97073	5.64608	5.50712	noncoding	ENST00000414157	RP11-462L8.1	GENCODE	1041	chr10	+	33271468	33371030
ASHGA5P047338	0.000642923	0.00310579	1.09189	4.8289	4.43509	4.27794	4.66611	5.45166	5.97073	5.64608	5.50712	noncoding	ENST00000414157	RP11-462L8.1	GENCODE	1041	chr10	+	33271468	33371030
ASHGA5P040109	0.000454365	0.00237785	1.09131	3.65849	3.72133	4.08814	4.05826	4.75865	5.14203	5.18839	4.8024	noncoding	ENST00000504984	RP11-420A23.1	GENCODE	742	chr4	+	129376323	129391802
ASHGA5P048508	0.00988686	0.0267351	1.08933	2.94353	3.95743	3.08687	3.91398	4.64347	4.66908	4.73623	4.21035	noncoding	ENST00000528381	RP11-820L6.1	GENCODE	554	chr11	-	122104969	122238523
ASHGA5P055159	0.000170811	0.0011347	1.088	4.78314	4.71666	4.96595	5.09051	5.93435	6.09796	6.16325	5.71272	noncoding	TCONS_00006513	XLOC_003130	LincRNAs identified by Cabili et al	751	chr3	-	53112199	53120488
ASHGA5P052463	1.1e-07	7.029e-06	1.08691	13.2815	13.2317	13.129	13.2092	14.2595	14.317	14.2761	14.3465	noncoding	uc003lrn.1	PDGF	UCSC_knowngene	876	chr5	-	149492803	149493679
ASHGA5P052463	1.1e-07	7.029e-06	1.08691	13.2815	13.2317	13.129	13.2092	14.2595	14.317	14.2761	14.3465	noncoding	uc003lrn.1	PDGF	UCSC_knowngene	876	chr5	-	149492803	149493679
ASHGA5P038335	1.33e-07	7.992e-06	1.08059	5.32233	5.32111	5.42949	5.42938	6.51203	6.47187	6.41111	6.42965	noncoding	ENST00000461931	ST3GAL6-AS1	GENCODE	669	chr3	-	98434148	98451495
ASHGA5P038335	1.33e-07	7.992e-06	1.08059	5.32233	5.32111	5.42949	5.42938	6.51203	6.47187	6.41111	6.42965	noncoding	ENST00000461931	ST3GAL6-AS1	GENCODE	669	chr3	-	98434148	98451495
ASHGA5P038335	1.33e-07	7.992e-06	1.08059	5.32233	5.32111	5.42949	5.42938	6.51203	6.47187	6.41111	6.42965	noncoding	ENST00000461931	ST3GAL6-AS1	GENCODE	669	chr3	-	98434148	98451495
ASHGA5P038335	1.33e-07	7.992e-06	1.08059	5.32233	5.32111	5.42949	5.42938	6.51203	6.47187	6.41111	6.42965	noncoding	ENST00000461931	ST3GAL6-AS1	GENCODE	669	chr3	-	98434148	98451495
ASHGA5P050326	0.0205213	0.0482641	1.08054	3.63076	2.81377	4.25781	4.23094	4.8792	4.65082	4.75631	4.96913	noncoding	ENST00000429922	LENG8-AS1	GENCODE	871	chr19	-	54955990	54960192
ASHGA5P050948	0.00131056	0.00544534	1.07832	2.9615	3.7294	3.2174	3.5331	4.32842	4.64227	4.26453	4.51946	noncoding	NR_049777	SRG7	RefSeq	476	chr1	+	109399838	109400962
ASHGA5P034724	4.12e-09	1.229e-06	1.07505	9.3032	9.25479	9.25479	9.32141	10.3389	10.334	10.378	10.3836	noncoding	TCONS_00002935	XLOC_001532	LincRNAs identified by Cabili et al	2915	chr2	+	74378364	74381319
ASHGA5P058060	0.000109887	0.00082218	1.07393	4.66235	4.22405	4.65042	4.32498	5.52899	5.65404	5.44362	5.53088	noncoding	TCONS_00025970	XLOC_012288	LincRNAs identified by Cabili et al	456	chr17	+	66179198	66182891
ASHGA5P029037	0.000281431	0.0016428	1.07183	5.72601	5.40759	5.8873	5.87109	6.86736	6.95886	6.54677	6.80633	noncoding	TCONS_00010334	XLOC_004822	LincRNAs identified by Cabili et al	614	chr5	-	53955987	53999188
ASHGA5P006756	2.37e-07	1.1386e-05	1.07141	6.81905	6.69121	6.75565	6.70197	7.85564	7.86682	7.73737	7.79368	noncoding	NR_027245	LINC00305	RefSeq	885	chr18	-	61747242	61816260
ASHGA5P014603	2.87e-08	3.432e-06	1.06889	9.06465	9.15332	9.05585	9.0345	10.1226	10.1413	10.1359	10.184	noncoding	ENST00000426408	AL583842.3	GENCODE	738	chr1	+	142619122	142665640
ASHGA5P029611	0.000115393	0.000855337	1.06779	6.2101	5.97485	6.26207	6.55172	7.27432	7.31539	7.30043	7.37977	noncoding	uc021rum.1	AK055910	UCSC_knowngene	2405	chr14	+	64991470	64993875
ASHGA5P029611	0.000115393	0.000855337	1.06779	6.2101	5.97485	6.26207	6.55172	7.27432	7.31539	7.30043	7.37977	noncoding	uc021rum.1	AK055910	UCSC_knowngene	2405	chr14	+	64991470	64993875
ASHGA5P056771	1.04e-08	1.869e-06	1.0673	10.4734	10.4866	10.4886	10.3981	11.5544	11.5455	11.5043	11.5117	noncoding	TCONS_00008550	XLOC_004049	LincRNAs identified by Cabili et al	318	chr4	-	115233101	115286107
ASHGA5P016286	0.00220433	0.00814471	1.0672	4.35813	4.35362	4.32016	3.65447	5.40543	5.26527	5.38647	4.898	noncoding	ENST00000428930	BX571672.1	GENCODE	614	chr1	+	143119060	143232318
ASHGA5P022118	6.5313e-05	0.000565199	1.06692	4.55902	4.58824	4.34497	4.45678	5.48499	5.80201	5.35577	5.57393	noncoding	ENST00000549579	RP11-597A11.1	pseudogene	1703	chr14	+	20078032	20087764
ASHGA5P053278	8.12e-06	0.000123064	1.06622	5.41916	5.66521	5.38889	5.56607	6.63844	6.52325	6.64955	6.49296	noncoding	ENST00000439070	AC002066.1	GENCODE	699	chr7	-	116056170	116105330
ASHGA5P022907	0.00298094	0.0103326	1.06374	3.60587	3.70872	4.50213	3.78709	4.78036	4.92502	5.19651	4.95689	noncoding	ENST00000565174	ULK4P1	pseudogene	503	chr15	-	32702758	32720517
ASHGA5P023476	0.000949088	0.00422677	1.06245	4.3274	3.64947	3.72584	4.11325	4.97733	4.87796	5.22335	4.98712	noncoding	ENST00000581690	RP11-805F19.1	GENCODE	525	chr18	-	15159722	15164466
ASHGA5P029508	4.9e-05	0.000460724	1.05991	5.1769	5.07414	4.92492	5.12968	6.18971	6.35726	6.03012	5.96819	noncoding	ENST00000553046	RP11-317N8.3	GENCODE	601	chr14	+	36343062	36344509
ASHGA5P037294	1.68e-06	4.2029e-05	1.05965	6.52578	6.54669	6.52354	6.49583	7.48673	7.51771	7.74138	7.58462	noncoding	NR_026812	RUNX1-IT1	RefSeq	1502	chr21	-	36410232	36411723
ASHGA5P044991	5.28e-06	9.0388e-05	1.05735	7.49617	7.30982	7.19542	7.27674	8.38013	8.37881	8.44551	8.30308	noncoding	NR_002835	HAS2-AS1	RefSeq	2300	chr8	+	122651585	122657564
ASHGA5P045551	4.65e-08	4.456e-06	1.05722	8.63151	8.60425	8.6217	8.66165	9.76458	9.67147	9.68747	9.62448	noncoding	ENST00000411904	RP11-251M1.1	GENCODE	557	chr9	-	139543061	139554873
ASHGA5P020098	4.28e-09	1.229e-06	1.05667	7.38563	7.2842	7.32563	7.33149	8.38429	8.38623	8.399	8.38411	noncoding	uc011cgn.1	LOC285419	UCSC_knowngene	560	chr4	+	124573941	124851518
ASHGA5P057401	2.12e-06	4.8541e-05	1.05602	9.00578	8.94402	8.78442	8.84172	9.90148	9.88621	10.0213	9.99102	noncoding	TCONS_00016775	XLOC_007703	LincRNAs identified by Cabili et al	337	chr9	-	65764392	65782030
ASHGA5P029661	1.47e-06	3.8282e-05	1.05435	7.19165	6.95799	7.00217	6.96633	8.06499	8.10587	8.06223	8.10244	noncoding	NR_038421	LOC731223	RefSeq	501	chr14	+	75761106	75763111
ASHGA5P042072	1.33e-05	0.00017377	1.05321	6.00916	5.95302	6.10824	6.28432	7.12632	7.06898	7.12659	7.24569	noncoding	ENST00000564248	RP3-406A7.7	GENCODE	374	chr6	-	136656851	136657225
ASHGA5P013053	5.22e-05	0.000480957	1.05277	5.92737	5.6129	5.68407	5.91867	6.73317	6.94759	6.71992	6.95343	noncoding	ENST00000383038	AP000525.8	GENCODE	1394	chr22	-	16158797	16192995
ASHGA5P043537	3.01e-05	0.000318974	1.05158	5.88767	5.55597	5.61052	5.57327	6.67616	6.79357	6.7899	6.57414	noncoding	ENST00000419944	AC003986.6	GENCODE	1711	chr7	+	19152096	19153894
ASHGA5P047177	1.81e-05	0.000215633	1.05123	8.32309	8.20738	8.45372	8.53566	9.49815	9.46467	9.29395	9.468	noncoding	ENST00000441365	RP11-288G11.3	GENCODE	475	chr10	-	134596682	134598269
ASHGA5P032081	1.6e-05	0.00019806	1.05112	7.93697	7.80301	7.99228	8.16389	9.12376	9.01717	8.93566	9.02403	noncoding	ENST00000575402	RP1-59D14.6	GENCODE	2813	chr17	-	2292559	2295372
ASHGA5P017172	0.00215229	0.00799415	1.05069	4.2877	3.99686	3.51037	4.07652	4.88076	4.79653	5.34959	5.04731	noncoding	uc001czu.3	BC030753	UCSC_knowngene	1270	chr1	-	61405915	61436448
ASHGA5P046722	9.98e-07	2.9237e-05	1.0498	5.36822	5.27686	5.17749	5.27061	6.21933	6.34909	6.37219	6.35177	noncoding	BU787757		LincRNAs identified by Khalil et al	588	chr18	-	60185614	60186196
ASHGA5P028524	0.00480855	0.0150844	1.04726	3.6262	4.33485	3.73538	4.50327	5.12843	4.80799	5.14999	5.30234	noncoding	NR_046843	SMIM2-IT1	RefSeq	478	chr13	-	44720605	44732358
ASHGA5P029782	3.42e-07	1.448e-05	1.04601	7.91447	7.709	7.80236	7.78039	8.85675	8.82317	8.86497	8.84535	noncoding	ENST00000427085	AL132709.5	GENCODE	644	chr14	+	101413419	101419089
ASHGA5P030639	0.00130059	0.00541547	1.04384	4.15037	3.48403	3.47983	4.00522	4.91615	4.87676	4.85052	4.65138	noncoding	NR_040107	ADPGK-AS1	RefSeq	2730	chr15	+	73075175	73090540
ASHGA5P035002	3.17e-06	6.4182e-05	1.04341	7.3086	7.0478	7.15803	7.28039	8.26114	8.26627	8.18192	8.25913	noncoding	ENST00000434020	AC093609.1	GENCODE	952	chr2	-	43324883	43329829
ASHGA5P017700	0.00329354	0.0111893	1.04249	3.24749	4.10763	4.05787	3.94083	5.03636	4.97413	4.90486	4.60843	noncoding	ENST00000444846	MEG9	GENCODE	2403	chr14	+	101536823	101539271
ASHGA5P053748	8.45e-07	2.662e-05	1.04145	5.06888	4.9529	5.08547	5.0557	5.96452	6.13065	6.14207	6.0915	noncoding	ENST00000438322	LINC00475	GENCODE	424	chr9	+	94903877	94907392
ASHGA5P014993	0.000128219	0.000922459	1.04091	5.25178	5.38489	5.10115	5.57976	6.41417	6.47553	6.18579	6.40575	noncoding	ENST00000415503	AC006547.13	GENCODE	508	chr22	-	20050502	20053600
ASHGA5P010584	4.33e-07	1.6871e-05	1.04022	5.4888	5.47724	5.60317	5.39151	6.51686	6.52624	6.56508	6.51342	noncoding	ENST00000533551	PRKY	pseudogene	1019	chrY	+	7142353	7239909
ASHGA5P045130	1.7e-06	4.2339e-05	1.04009	5.67902	5.5291	5.48447	5.47269	6.62335	6.587	6.49177	6.62354	noncoding	NR_033863	FLJ41200	RefSeq	2330	chr9	-	13406378	13431328
ASHGA5P020985	0.00342937	0.011558	1.03869	2.82861	3.7581	3.55238	3.13556	4.2721	4.53707	4.42852	4.1917	noncoding	ENST00000523336	RP11-317N12.1	GENCODE	784	chr8	+	33865374	33896526
ASHGA5P016459	5.15e-06	8.8853e-05	1.03864	6.87194	6.85656	6.82505	7.00308	7.93697	8.08283	7.85258	7.83881	noncoding	ENST00000430592	RP11-160H22.5	GENCODE	448	chr1	-	174090775	174128425
ASHGA5P033171	0.00181856	0.0070136	1.03751	4.73489	4.26987	4.93757	4.4885	5.74472	5.93887	5.32217	5.57513	noncoding	TCONS_00016095	XLOC_007486	LincRNAs identified by Cabili et al	1480	chr9	+	101673452	101691817
ASHGA5P051082	5.5e-05	0.000500843	1.03664	5.37416	4.97552	5.27857	5.3296	6.32982	6.21393	6.17445	6.3862	noncoding	ENST00000441820	LINC00478	GENCODE	530	chr21	+	17909600	17979569
ASHGA5P045056	0.000176224	0.00116217	1.03287	3.80677	3.79158	4.2387	4.17313	5.02861	5.15504	4.95137	5.00665	noncoding	ENST00000520060	RP11-30J20.1	GENCODE	581	chr8	+	137543051	137743862
ASHGA5P032356	0.00045328	0.00237348	1.03265	4.16913	4.56812	4.8154	4.37238	5.63443	5.42561	5.58853	5.40704	noncoding	uc010cul.1	AX747639	UCSC_knowngene	1604	chr17	-	34575459	34577063
ASHGA5P017247	3.55e-05	0.000362303	1.0308	6.36887	6.3502	6.14626	6.59706	7.36203	7.42609	7.35695	7.44051	noncoding	ENST00000439325	AC026202.3	GENCODE	672	chr3	-	5198589	5229014
ASHGA5P021734	3.62e-08	3.891e-06	1.03023	9.53492	9.43508	9.43418	9.47696	10.4515	10.5313	10.5167	10.5025	noncoding	ENST00000539543	RP11-14N7.2	GENCODE	605	chr1	+	148928344	148951595
ASHGA5P019766	1.11e-05	0.000153652	1.02868	5.76571	5.77011	5.67422	5.54611	6.71462	6.82467	6.76969	6.5619	noncoding	ENST00000502764	HOXB-AS1	GENCODE	578	chr17	+	46624053	46628610
ASHGA5P033031	1.81e-06	4.3831e-05	1.02378	6.00516	5.98234	5.79921	5.95387	7.02583	6.87226	6.96167	6.97595	noncoding	ENST00000580360	RP11-227G15.2	GENCODE	271	chr17	+	30655459	30656414
ASHGA5P047784	4.73e-05	0.000449255	1.02284	5.69118	5.36529	5.64354	5.73401	6.63184	6.50184	6.7626	6.62912	noncoding	ENST00000428814	RP11-432J24.2	GENCODE	297	chr10	+	134232586	134234457
ASHGA5P025690	7.32e-09	1.566e-06	1.02279	9.84942	9.86114	9.76875	9.81319	10.8602	10.8291	10.8346	10.8598	noncoding	NR_026985	LOC339524	RefSeq	3429	chr1	+	87597608	87602352
ASHGA5P025690	7.32e-09	1.566e-06	1.02279	9.84942	9.86114	9.76875	9.81319	10.8602	10.8291	10.8346	10.8598	noncoding	NR_026985	LOC339524	RefSeq	3429	chr1	+	87597608	87602352
ASHGA5P049122	2.42e-05	0.000269238	1.02205	8.21606	7.89921	7.84891	7.99274	9.03142	9.07162	8.91632	9.02576	noncoding	ENST00000562842	CTD-2270L9.4	GENCODE	438	chr16	+	23464327	23468927
ASHGA5P045271	0.0142567	0.0359453	1.02186	3.24078	2.56931	3.35151	3.83892	3.88042	4.23576	4.55171	4.42008	noncoding	uc004agx.1	AK057188	UCSC_knowngene	2222	chr9	-	71568003	71590757
ASHGA5P031228	0.000393595	0.00212446	1.02028	3.93201	4.26686	4.47615	4.04192	5.11148	5.31346	5.34668	5.02645	noncoding	ENST00000551187	RP11-61A14.1	GENCODE	434	chr16	-	66875335	66887351
ASHGA5P031228	0.000393595	0.00212446	1.02028	3.93201	4.26686	4.47615	4.04192	5.11148	5.31346	5.34668	5.02645	noncoding	ENST00000551187	RP11-61A14.1	GENCODE	434	chr16	-	66875335	66887351
ASHGA5P043713	5.28e-07	1.9274e-05	1.01877	7.40586	7.44466	7.51536	7.39512	8.5466	8.45743	8.3674	8.46464	noncoding	ENST00000437201	SBDSP1	pseudogene	839	chr7	+	72300085	72304586
ASHGA5P021616	2.06e-08	2.83e-06	1.01824	6.58655	6.57612	6.5461	6.64245	7.5941	7.62655	7.6401	7.56344	noncoding	ENST00000536922	RP11-1060J15.4	GENCODE	672	chr12	-	27849488	27857344
ASHGA5P054844	7.68e-06	0.000118372	1.01796	6.60504	6.35703	6.3035	6.47985	7.45431	7.43232	7.5237	7.4069	noncoding	TCONS_00008559	XLOC_004054	LincRNAs identified by Cabili et al	1525	chr4	-	120038633	120040990
ASHGA5P016554	7.35e-07	2.3956e-05	1.01778	9.47184	9.40655	9.35409	9.3177	10.3191	10.3804	10.4703	10.4515	noncoding	NR_049728	PSMG1	RefSeq	1033	chr21	-	40547371	40555440
ASHGA5P016554	7.35e-07	2.3956e-05	1.01778	9.47184	9.40655	9.35409	9.3177	10.3191	10.3804	10.4703	10.4515	noncoding	NR_049728	PSMG1	RefSeq	1033	chr21	-	40547371	40555440
ASHGA5P016554	7.35e-07	2.3956e-05	1.01778	9.47184	9.40655	9.35409	9.3177	10.3191	10.3804	10.4703	10.4515	noncoding	NR_049728	PSMG1	RefSeq	1033	chr21	-	40547371	40555440
ASHGA5P044339	0.000225994	0.00139232	1.01712	3.56169	3.64879	3.49562	3.8694	4.49755	4.73362	4.49935	4.91344	noncoding	ENST00000514599	RP11-434I12.2	GENCODE	3261	chr8	-	74223140	74268696
ASHGA5P046684	0.000914595	0.00410956	1.01514	4.66177	4.79276	4.43643	4.55957	5.2136	5.64798	5.72897	5.92054	noncoding	uc004fbf.1	AK054921	UCSC_knowngene	3294	chrX	+	139863223	139866517
ASHGA5P039556	1.17e-07	7.409e-06	1.015	14.9714	14.9091	14.8566	14.8203	15.9084	15.9084	15.9314	15.8692	noncoding	ENST00000485827	AC004057.1	pseudogene	348	chr4	-	114135201	114135549
ASHGA5P054449	0.000162952	0.00109754	1.01484	4.14024	3.74369	4.08476	3.9713	5.0003	4.93995	5.23014	4.82895	noncoding	TCONS_00010009	XLOC_004448	LincRNAs identified by Cabili et al	356	chr5	+	82683973	82694107
ASHGA5P025691	4.39e-08	4.307e-06	1.01451	9.76948	9.71625	9.70836	9.81981	10.7907	10.7899	10.7272	10.7642	noncoding	NR_026986	LOC339524	RefSeq	3229	chr1	+	87597608	87602352
ASHGA5P025691	4.39e-08	4.307e-06	1.01451	9.76948	9.71625	9.70836	9.81981	10.7907	10.7899	10.7272	10.7642	noncoding	NR_026986	LOC339524	RefSeq	3229	chr1	+	87597608	87602352
ASHGA5P053765	0.0430357	0.0872753	1.01147	2.75853	2.81218	4.00461	4.11549	4.61672	4.66433	4.03726	4.41837	noncoding	uc010msl.1	AK309476	UCSC_knowngene	1003	chr9	-	99958373	100000982
ASHGA5P053765	0.0430357	0.0872753	1.01147	2.75853	2.81218	4.00461	4.11549	4.61672	4.66433	4.03726	4.41837	noncoding	uc010msl.1	AK309476	UCSC_knowngene	1003	chr9	-	99958373	100000982
ASHGA5P053765	0.0430357	0.0872753	1.01147	2.75853	2.81218	4.00461	4.11549	4.61672	4.66433	4.03726	4.41837	noncoding	uc010msl.1	AK309476	UCSC_knowngene	1003	chr9	-	99958373	100000982
ASHGA5P053765	0.0430357	0.0872753	1.01147	2.75853	2.81218	4.00461	4.11549	4.61672	4.66433	4.03726	4.41837	noncoding	uc010msl.1	AK309476	UCSC_knowngene	1003	chr9	-	99958373	100000982
ASHGA5P053765	0.0430357	0.0872753	1.01147	2.75853	2.81218	4.00461	4.11549	4.61672	4.66433	4.03726	4.41837	noncoding	uc010msl.1	AK309476	UCSC_knowngene	1003	chr9	-	99958373	100000982
ASHGA5P040829	0.000228471	0.00140188	1.01054	6.11408	5.58853	5.94673	6.02397	7.05571	6.99248	6.86778	6.7995	noncoding	ENST00000519499	CTB-109A12.1	GENCODE	741	chr5	-	156789622	156887086
ASHGA5P040829	0.000228471	0.00140188	1.01054	6.11408	5.58853	5.94673	6.02397	7.05571	6.99248	6.86778	6.7995	noncoding	ENST00000519499	CTB-109A12.1	GENCODE	741	chr5	-	156789622	156887086
ASHGA5P040829	0.000228471	0.00140188	1.01054	6.11408	5.58853	5.94673	6.02397	7.05571	6.99248	6.86778	6.7995	noncoding	ENST00000519499	CTB-109A12.1	GENCODE	741	chr5	-	156789622	156887086
ASHGA5P040829	0.000228471	0.00140188	1.01054	6.11408	5.58853	5.94673	6.02397	7.05571	6.99248	6.86778	6.7995	noncoding	ENST00000519499	CTB-109A12.1	GENCODE	741	chr5	-	156789622	156887086
ASHGA5P040829	0.000228471	0.00140188	1.01054	6.11408	5.58853	5.94673	6.02397	7.05571	6.99248	6.86778	6.7995	noncoding	ENST00000519499	CTB-109A12.1	GENCODE	741	chr5	-	156789622	156887086
ASHGA5P056832	1.27e-06	3.4272e-05	1.00874	5.7741	5.73183	5.8186	5.72296	6.8346	6.67451	6.86811	6.70522	noncoding	TCONS_00009180	XLOC_004195	LincRNAs identified by Cabili et al	544	chr4	-	183795491	183798859
ASHGA5P047483	0.000613447	0.00300752	1.00711	3.75526	4.3309	4.3167	4.20899	5.14586	5.1337	5.00215	5.35857	noncoding	TCONS_00013023	XLOC_006153	LincRNAs identified by Cabili et al	580	chr7	+	77299281	77300699
ASHGA5P007216	2.17e-07	1.0863e-05	1.00707	9.50912	9.50139	9.47939	9.41284	10.528	10.5041	10.5113	10.3876	noncoding	ENST00000329536	BX004987.4	GENCODE	300	chr1	-	143465379	143467604
ASHGA5P015207	1.56e-06	3.975e-05	1.00704	8.18663	8.28986	8.28263	8.11843	9.15332	9.19868	9.32003	9.2337	noncoding	ENST00000417917	RP4-758J18.10	GENCODE	634	chr1	-	1366043	1369900
ASHGA5P028010	0.000155049	0.00105816	1.00571	4.72505	4.47074	4.36154	4.65269	5.40557	5.51175	5.8057	5.50982	noncoding	NR_027358	LINC00592	RefSeq	1075	chr12	+	52604713	52617597
ASHGA5P041994	0.0308488	0.0671474	1.0053	4.14446	2.912	3.32767	4.03856	4.05191	4.55957	4.93517	4.89722	noncoding	ENST00000419415	KIRREL-IT1	GENCODE	587	chr1	+	157995339	158000956
ASHGA5P039538	3.07e-05	0.000325215	1.00427	5.6385	5.73281	5.90442	5.49353	6.62912	6.69868	6.75456	6.704	noncoding	ENST00000513071	RP11-286E11.1	GENCODE	638	chr4	-	108807872	108899955
ASHGA5P039538	3.07e-05	0.000325215	1.00427	5.6385	5.73281	5.90442	5.49353	6.62912	6.69868	6.75456	6.704	noncoding	ENST00000513071	RP11-286E11.1	GENCODE	638	chr4	-	108807872	108899955
ASHGA5P039538	3.07e-05	0.000325215	1.00427	5.6385	5.73281	5.90442	5.49353	6.62912	6.69868	6.75456	6.704	noncoding	ENST00000513071	RP11-286E11.1	GENCODE	638	chr4	-	108807872	108899955
ASHGA5P039538	3.07e-05	0.000325215	1.00427	5.6385	5.73281	5.90442	5.49353	6.62912	6.69868	6.75456	6.704	noncoding	ENST00000513071	RP11-286E11.1	GENCODE	638	chr4	-	108807872	108899955
ASHGA5P047878	0.0270528	0.0605142	1.00281	3.7803	4.4648	3.04605	3.93661	4.36058	5.24355	4.75516	4.87971	noncoding	TCONS_00014121	XLOC_006072	LincRNAs identified by Cabili et al	2213	chr7	+	45228587	45232084
ASHGA5P035456	7.27e-09	1.566e-06	1.00255	7.52305	7.45536	7.49617	7.52465	8.45933	8.51464	8.50963	8.52585	noncoding	uc002umh.1	AX747806	UCSC_knowngene	1986	chr2	-	179296271	179298257
ASHGA5P035456	7.27e-09	1.566e-06	1.00255	7.52305	7.45536	7.49617	7.52465	8.45933	8.51464	8.50963	8.52585	noncoding	uc002umh.1	AX747806	UCSC_knowngene	1986	chr2	-	179296271	179298257
ASHGA5P035456	7.27e-09	1.566e-06	1.00255	7.52305	7.45536	7.49617	7.52465	8.45933	8.51464	8.50963	8.52585	noncoding	uc002umh.1	AX747806	UCSC_knowngene	1986	chr2	-	179296271	179298257
ASHGA5P039829	0.000415405	0.00221317	1.00222	5.32866	5.09551	5.24752	5.07847	6.56686	6.12509	6.08437	5.98271	noncoding	ENST00000510095	RP11-281P23.2	GENCODE	555	chr4	+	11627337	11815582
ASHGA5P049947	6.42e-07	2.174e-05	1.00156	7.1483	7.03886	7.13476	7.01451	8.15197	7.99875	8.10062	8.09133	noncoding	uc010dko.3	LOC339290	UCSC_knowngene	5489	chr18	+	5238098	5246505
ASHGA5P021001	0.00119965	0.00508778	1.0011	3.73251	3.83876	4.37823	3.74779	4.93135	4.74328	5.14227	4.88479	noncoding	ENST00000523190	PVT1	GENCODE	443	chr8	+	129021903	129113343
ASHGA5P037393	0.034474	0.0732107	1.0009	3.11	3.75849	4.77993	3.5399	4.91275	4.91929	4.85175	4.50813	noncoding	ENST00000419952	LINC00478	GENCODE	522	chr21	+	17566698	17894124
ASHGA5P023472	2.61e-07	1.216e-05	1.00017	6.8551	6.8364	6.98007	6.94476	7.9105	7.84739	7.93431	7.92479	noncoding	ENST00000581613	hsa-mir-133a-1	GENCODE	576	chr18	-	19409047	19411371
