# Supplementary material for: lncRNA-TCONS_00008552 expression in patients with pulmonary arterial hypertension due to congenital heart disease
Source: PLoS One. 2023 Mar 9;18(3):e0281061. doi: 10.1371/journal.pone.0281061 (PMC9997923; doi:10.1371/journal.pone.0281061)
Supplement: S5 Table — (XLSX) [file pone.0281061.s005.xlsx]

## Sheet: lncRNA_down
ProbeName	P-value	FDR	T_vs_C_log2FC	C11	C12	C7	C9	T2	T3	T4	T6	type	seqname	GeneSymbol	source	RNAlength	chrom	strand	txStart	txEnd
ASHGA5P033718	7.52e-08	5.705e-06	-3.97988	10.3675	10.2777	10.2622	10.3655	6.17586	6.09036	6.45271	6.63445	noncoding	ENST00000580684	RP11-835E18.2	GENCODE	1009	chr18	+	5238548	5243910
ASHGA5P034570	1.09e-06	3.0976e-05	-3.76602	6.65871	6.5389	6.6914	6.67751	3.14818	3.15698	2.83723	2.36007	noncoding	uc002nwk.1	AK125858	UCSC_knowngene	5302	chr19	+	35330085	35346208
ASHGA5P041765	7.46e-08	5.685e-06	-3.72295	8.18268	7.97367	8.0855	7.98037	4.44694	4.24615	4.56618	4.07115	noncoding	ENST00000412143	PSORS1C3	GENCODE	593	chr6	-	31141511	31145676
ASHGA5P000109	1.07e-08	1.884e-06	-3.4441	8.73545	8.79809	8.87339	8.66258	5.2175	5.23449	5.50732	5.33379	noncoding	BF036015		LincRNAs identified by Khalil et al	845	chr3	-	5051936	5067376
ASHGA5P055937	1.74e-09	7.35e-07	-3.30867	9.70369	9.76423	9.90348	9.82829	6.53229	6.38313	6.5003	6.54929	noncoding	TCONS_00005377	XLOC_002560	LincRNAs identified by Cabili et al	1208	chr2	-	242999928	243001371
ASHGA5P015700	8e-08	5.765e-06	-3.29776	5.83231	5.60019	5.80871	5.57788	2.65918	2.32261	2.3238	2.32247	noncoding	ENST00000422736	RP11-557H15.3	GENCODE	568	chr6	-	134768567	134775719
ASHGA5P033569	6.78e-08	5.568e-06	-3.25259	7.26637	7.15328	7.21043	7.21395	4.18597	3.78181	3.79669	4.0692	noncoding	ENST00000580937	RP11-650P15.1	GENCODE	433	chr18	-	29076607	29077158
ASHGA5P052806	9.43e-08	6.414e-06	-3.23439	5.69911	5.91047	5.83969	5.8377	2.44907	2.81509	2.68869	2.39658	noncoding	uc003pok.3	TSG1	UCSC_knowngene	4820	chr6	+	94428020	94456473
ASHGA5P015630	1.13e-07	7.188e-06	-3.19659	9.22221	9.04273	9.12028	9.13037	6.14344	6.06602	5.69578	5.824	noncoding	ENST00000422084	AC006007.1	GENCODE	672	chr7	-	145372974	145378462
ASHGA5P027944	3.19e-08	3.6e-06	-3.05807	6.2523	6.47924	6.22597	6.49625	3.32994	3.40449	3.3044	3.18266	noncoding	TCONS_00012070	XLOC_005595	LincRNAs identified by Cabili et al	1481	chr6	-	6699945	6711350
ASHGA5P041005	9.2e-10	4.89e-07	-3.02454	9.86357	9.72916	9.72061	9.77239	6.7562	6.66815	6.73296	6.83025	noncoding	ENST00000502834	RP11-19O2.1	GENCODE	708	chr5	+	16129286	16141711
ASHGA5P053055	1.22e-07	7.534e-06	-2.98955	5.51565	5.55785	5.30843	5.11606	2.43676	2.38689	2.39366	2.32247	noncoding	NR_026999	LINC00265	RefSeq	4651	chr7	+	39773166	39834222
ASHGA5P058630	9.5e-10	4.89e-07	-2.98776	10.513	10.4725	10.4703	10.5536	7.49461	7.41275	7.53656	7.61451	noncoding	uc011hzu.2	HLA-DQB	UCSC_knowngene	779	chr6_mcf_hap5	-	3961838	3964231
ASHGA5P027417	8.66e-05	0.000689569	-2.94803	6.35233	5.32866	5.1018	5.2429	2.79669	2.7906	2.3238	2.32247	noncoding	ENST00000548626	RP11-1143G9.4	GENCODE	429	chr12	-	69746948	69747436
ASHGA5P038853	0.000667476	0.00318667	-2.89399	5.66226	5.65062	5.89069	5.66837	2.32215	2.44926	4.16023	2.36433	noncoding	NR_038286	PSMD6-AS2	RefSeq	2555	chr3	+	63989697	63997917
ASHGA5P054788	1.21e-05	0.000162667	-2.86369	6.79852	6.98251	6.83544	6.89581	3.98666	4.46397	3.44276	4.16415	noncoding	NR_028327	LOC100133331	RefSeq	4273	chr1	-	661138	665731
ASHGA5P056911	1.85e-07	9.876e-06	-2.85898	7.5275	7.37721	7.1771	7.32344	4.51412	4.64725	4.27088	4.53707	noncoding	TCONS_00010459	XLOC_004978	LincRNAs identified by Cabili et al	803	chr5	-	123428530	123468382
ASHGA5P017878	2.18e-06	4.9465e-05	-2.81262	9.33593	9.28136	9.1973	9.2279	6.23514	6.20912	6.88805	6.45971	noncoding	ENST00000446593	AC093642.6	GENCODE	561	chr2	-	242989845	243026289
ASHGA5P041463	7.55e-05	0.000626464	-2.75862	6.8175	6.55709	6.4978	6.45674	4.18302	3.73202	4.30218	3.0774	noncoding	ENST00000507373	CTC-529P8.1	GENCODE	437	chr5	+	148443171	148486701
ASHGA5P044625	3.29e-07	1.4202e-05	-2.75656	6.90945	6.86846	6.83594	6.8735	3.83456	4.16054	4.0836	4.3824	noncoding	uc003wpy.1	AX747124	UCSC_knowngene	1135	chr8	+	2147222	2148357
ASHGA5P014291	1.78e-07	9.579e-06	-2.74335	5.11019	4.86292	4.95886	5.33247	2.32215	2.32261	2.3238	2.32247	noncoding	NR_023919	LINC00339	RefSeq	1039	chr1	+	22352041	22357715
ASHGA5P031828	1.48e-06	3.8331e-05	-2.72843	6.43642	6.29292	6.47124	6.46795	3.78543	3.76398	3.28452	3.92091	noncoding	ENST00000562322	RP11-481J2.2	GENCODE	538	chr16	+	58455229	58470073
ASHGA5P038671	2.33e-06	5.1914e-05	-2.67578	5.84036	5.84086	5.80091	5.68526	2.72236	3.43626	3.21657	3.08906	noncoding	ENST00000414438	AC069277.2	GENCODE	761	chr3	+	6532420	6625777
ASHGA5P047404	8.67e-06	0.000129338	-2.62588	6.02062	5.99423	6.01265	5.84471	3.49848	3.7543	2.8962	3.2197	noncoding	TCONS_00014980	XLOC_007059	LincRNAs identified by Cabili et al	1173	chr8	-	38721755	38725271
ASHGA5P039450	2.18e-06	4.9465e-05	-2.52289	6.78482	6.68358	6.8946	6.93201	4.41514	4.2248	3.97376	4.58976	noncoding	uc003hhv.1	BC016361	UCSC_knowngene	823	chr4	-	75144013	75196255
ASHGA5P039450	2.18e-06	4.9465e-05	-2.52289	6.78482	6.68358	6.8946	6.93201	4.41514	4.2248	3.97376	4.58976	noncoding	uc003hhv.1	BC016361	UCSC_knowngene	823	chr4	-	75144013	75196255
ASHGA5P031623	1.1e-10	1.51e-07	-2.5066	11.3878	11.3722	11.2947	11.3878	8.85619	8.89744	8.83316	8.82919	noncoding	uc021tfl.1	AF063596	UCSC_knowngene	1005	chr16	+	24551499	24552504
ASHGA5P031623	1.1e-10	1.51e-07	-2.5066	11.3878	11.3722	11.2947	11.3878	8.85619	8.89744	8.83316	8.82919	noncoding	uc021tfl.1	AF063596	UCSC_knowngene	1005	chr16	+	24551499	24552504
ASHGA5P031623	1.1e-10	1.51e-07	-2.5066	11.3878	11.3722	11.2947	11.3878	8.85619	8.89744	8.83316	8.82919	noncoding	uc021tfl.1	AF063596	UCSC_knowngene	1005	chr16	+	24551499	24552504
ASHGA5P045823	2.21e-07	1.0918e-05	-2.46139	8.06589	7.9893	8.13588	8.06988	5.62238	5.84173	5.41127	5.54001	noncoding	uc004asn.1	AX746834	UCSC_knowngene	2502	chr9	+	95393148	95395650
ASHGA5P044624	5.42e-05	0.000495536	-2.42321	5.8827	5.69325	5.53883	5.60484	3.08308	3.62633	3.62529	2.69208	noncoding	ENST00000518316	RP11-1049H7.1	GENCODE	1212	chr8	+	2104673	2142690
ASHGA5P020229	0.00162388	0.00644698	-2.35896	5.84412	5.74152	5.65344	5.95094	4.17828	3.20269	2.3238	4.04942	noncoding	NR_033869	LOC401164	RefSeq	483	chr4	+	189376731	189523062
ASHGA5P056912	2.69e-06	5.7196e-05	-2.34672	8.29493	7.88703	8.05221	8.15995	5.77101	5.84797	5.44472	5.94352	noncoding	TCONS_00010460	XLOC_004978	LincRNAs identified by Cabili et al	1483	chr5	-	123467574	123472967
ASHGA5P022358	2.36e-07	1.1375e-05	-2.30773	7.86483	7.75951	7.75202	7.78665	5.23438	5.63125	5.55543	5.51104	noncoding	ENST00000555157	RP11-857B24.5	GENCODE	360	chr14	-	45368110	45381066
ASHGA5P018443	4.2e-10	2.88e-07	-2.30666	9.33078	9.2704	9.39065	9.40259	7.02404	7.05796	7.04612	7.03966	noncoding	NR_015375	FLJ35024	RefSeq	928	chr9	-	2535654	2622373
ASHGA5P018443	4.2e-10	2.88e-07	-2.30666	9.33078	9.2704	9.39065	9.40259	7.02404	7.05796	7.04612	7.03966	noncoding	NR_015375	FLJ35024	RefSeq	928	chr9	-	2535654	2622373
ASHGA5P039698	8.66e-09	1.626e-06	-2.26881	8.85965	8.79481	8.78965	8.70363	6.40672	6.54034	6.53069	6.59476	noncoding	ENST00000503140	RP11-148L24.1	GENCODE	596	chr4	-	175018905	175041668
ASHGA5P037480	0.000158044	0.00107415	-2.25581	5.86542	5.8572	5.69923	5.80857	3.92507	3.77911	2.76036	3.74264	noncoding	uc002ywy.3	AK027145	UCSC_knowngene	2046	chr21	+	39645397	39647443
ASHGA5P037480	0.000158044	0.00107415	-2.25581	5.86542	5.8572	5.69923	5.80857	3.92507	3.77911	2.76036	3.74264	noncoding	uc002ywy.3	AK027145	UCSC_knowngene	2046	chr21	+	39645397	39647443
ASHGA5P037480	0.000158044	0.00107415	-2.25581	5.86542	5.8572	5.69923	5.80857	3.92507	3.77911	2.76036	3.74264	noncoding	uc002ywy.3	AK027145	UCSC_knowngene	2046	chr21	+	39645397	39647443
ASHGA5P057902	0.0127803	0.0328751	-2.25481	6.17922	5.77334	4.14897	6.45873	3.34726	3.79813	2.3238	4.07183	noncoding	TCONS_00023528	XLOC_011366	LincRNAs identified by Cabili et al	931	chr15	+	95562062	95613962
ASHGA5P020541	0.00136877	0.00563521	-2.25249	5.93954	5.41032	5.67518	5.66616	3.01017	4.12871	4.00611	2.53625	noncoding	ENST00000515519	CTC-529P8.1	GENCODE	756	chr5	+	148442879	148451090
ASHGA5P017680	7.75e-07	2.5037e-05	-2.23231	13.0411	13.2068	13.3987	13.3159	10.8807	10.8913	11.1808	11.0805	noncoding	ENST00000444529	RP11-181G12.2	GENCODE	622	chr1	-	2114173	2115828
ASHGA5P017680	7.75e-07	2.5037e-05	-2.23231	13.0411	13.2068	13.3987	13.3159	10.8807	10.8913	11.1808	11.0805	noncoding	ENST00000444529	RP11-181G12.2	GENCODE	622	chr1	-	2114173	2115828
ASHGA5P017680	7.75e-07	2.5037e-05	-2.23231	13.0411	13.2068	13.3987	13.3159	10.8807	10.8913	11.1808	11.0805	noncoding	ENST00000444529	RP11-181G12.2	GENCODE	622	chr1	-	2114173	2115828
ASHGA5P017680	7.75e-07	2.5037e-05	-2.23231	13.0411	13.2068	13.3987	13.3159	10.8807	10.8913	11.1808	11.0805	noncoding	ENST00000444529	RP11-181G12.2	GENCODE	622	chr1	-	2114173	2115828
ASHGA5P036438	0.00130261	0.00542239	-2.22724	4.94032	4.45911	5.46782	5.48525	3.65809	3.02936	2.43363	2.32247	noncoding	ENST00000434973	AC007563.3	GENCODE	689	chr2	+	217664330	217670058
ASHGA5P039716	4.46e-08	4.342e-06	-2.22125	7.88764	7.85409	7.85085	7.86768	5.61238	5.83557	5.57661	5.55068	noncoding	ENST00000512547	RP11-665C14.2	GENCODE	493	chr4	-	182182313	182186182
ASHGA5P018284	5.99e-08	5.265e-06	-2.21539	8.75472	8.71853	8.91107	8.76082	6.70643	6.60274	6.51616	6.45823	noncoding	ENST00000451579	AC009878.2	GENCODE	606	chr15	+	26640218	26691921
ASHGA5P015905	5e-10	3.29e-07	-2.19594	9.33727	9.46043	9.41284	9.44444	7.23307	7.17831	7.24113	7.21873	noncoding	ENST00000424605	RP11-125B21.2	GENCODE	746	chr9	-	2535651	2570754
ASHGA5P050657	8.64e-09	1.626e-06	-2.18481	7.73433	7.73119	7.61552	7.69761	5.597	5.54766	5.40905	5.4857	noncoding	ENST00000447059	AC140481.7	pseudogene	604	chr2	+	131447705	131460001
ASHGA5P035261	0.000297901	0.00171773	-2.17015	5.3847	5.0868	5.12553	5.25448	3.81652	3.11215	2.6212	2.62103	noncoding	ENST00000449075	AC093901.1	GENCODE	580	chr2	-	118940514	118943949
ASHGA5P020529	7.9e-05	0.000647886	-2.16465	5.07368	5.16785	5.15029	5.06508	3.3158	2.91046	3.24956	2.32247	noncoding	ENST00000515304	CTC-529P8.1	GENCODE	293	chr5	+	148443048	148443737
ASHGA5P043892	1.23e-06	3.3624e-05	-2.1506	7.74268	7.6781	7.60949	7.72577	5.72274	5.72396	5.37271	5.33423	noncoding	NR_024368	FLJ45340	RefSeq	10263	chr7	+	128281294	128301052
ASHGA5P032544	1.13e-06	3.1853e-05	-2.14207	6.44263	6.48905	6.24673	6.4873	4.28737	4.5318	4.14379	4.13447	noncoding	NR_038439	CACNA1G-AS1	RefSeq	1450	chr17	-	48633567	48639469
ASHGA5P032544	1.13e-06	3.1853e-05	-2.14207	6.44263	6.48905	6.24673	6.4873	4.28737	4.5318	4.14379	4.13447	noncoding	NR_038439	CACNA1G-AS1	RefSeq	1450	chr17	-	48633567	48639469
ASHGA5P032544	1.13e-06	3.1853e-05	-2.14207	6.44263	6.48905	6.24673	6.4873	4.28737	4.5318	4.14379	4.13447	noncoding	NR_038439	CACNA1G-AS1	RefSeq	1450	chr17	-	48633567	48639469
ASHGA5P032544	1.13e-06	3.1853e-05	-2.14207	6.44263	6.48905	6.24673	6.4873	4.28737	4.5318	4.14379	4.13447	noncoding	NR_038439	CACNA1G-AS1	RefSeq	1450	chr17	-	48633567	48639469
ASHGA5P032544	1.13e-06	3.1853e-05	-2.14207	6.44263	6.48905	6.24673	6.4873	4.28737	4.5318	4.14379	4.13447	noncoding	NR_038439	CACNA1G-AS1	RefSeq	1450	chr17	-	48633567	48639469
ASHGA5P032544	1.13e-06	3.1853e-05	-2.14207	6.44263	6.48905	6.24673	6.4873	4.28737	4.5318	4.14379	4.13447	noncoding	NR_038439	CACNA1G-AS1	RefSeq	1450	chr17	-	48633567	48639469
ASHGA5P032544	1.13e-06	3.1853e-05	-2.14207	6.44263	6.48905	6.24673	6.4873	4.28737	4.5318	4.14379	4.13447	noncoding	NR_038439	CACNA1G-AS1	RefSeq	1450	chr17	-	48633567	48639469
ASHGA5P032544	1.13e-06	3.1853e-05	-2.14207	6.44263	6.48905	6.24673	6.4873	4.28737	4.5318	4.14379	4.13447	noncoding	NR_038439	CACNA1G-AS1	RefSeq	1450	chr17	-	48633567	48639469
ASHGA5P032544	1.13e-06	3.1853e-05	-2.14207	6.44263	6.48905	6.24673	6.4873	4.28737	4.5318	4.14379	4.13447	noncoding	NR_038439	CACNA1G-AS1	RefSeq	1450	chr17	-	48633567	48639469
ASHGA5P032544	1.13e-06	3.1853e-05	-2.14207	6.44263	6.48905	6.24673	6.4873	4.28737	4.5318	4.14379	4.13447	noncoding	NR_038439	CACNA1G-AS1	RefSeq	1450	chr17	-	48633567	48639469
ASHGA5P032544	1.13e-06	3.1853e-05	-2.14207	6.44263	6.48905	6.24673	6.4873	4.28737	4.5318	4.14379	4.13447	noncoding	NR_038439	CACNA1G-AS1	RefSeq	1450	chr17	-	48633567	48639469
ASHGA5P032544	1.13e-06	3.1853e-05	-2.14207	6.44263	6.48905	6.24673	6.4873	4.28737	4.5318	4.14379	4.13447	noncoding	NR_038439	CACNA1G-AS1	RefSeq	1450	chr17	-	48633567	48639469
ASHGA5P032544	1.13e-06	3.1853e-05	-2.14207	6.44263	6.48905	6.24673	6.4873	4.28737	4.5318	4.14379	4.13447	noncoding	NR_038439	CACNA1G-AS1	RefSeq	1450	chr17	-	48633567	48639469
ASHGA5P032544	1.13e-06	3.1853e-05	-2.14207	6.44263	6.48905	6.24673	6.4873	4.28737	4.5318	4.14379	4.13447	noncoding	NR_038439	CACNA1G-AS1	RefSeq	1450	chr17	-	48633567	48639469
ASHGA5P032544	1.13e-06	3.1853e-05	-2.14207	6.44263	6.48905	6.24673	6.4873	4.28737	4.5318	4.14379	4.13447	noncoding	NR_038439	CACNA1G-AS1	RefSeq	1450	chr17	-	48633567	48639469
ASHGA5P032544	1.13e-06	3.1853e-05	-2.14207	6.44263	6.48905	6.24673	6.4873	4.28737	4.5318	4.14379	4.13447	noncoding	NR_038439	CACNA1G-AS1	RefSeq	1450	chr17	-	48633567	48639469
ASHGA5P032544	1.13e-06	3.1853e-05	-2.14207	6.44263	6.48905	6.24673	6.4873	4.28737	4.5318	4.14379	4.13447	noncoding	NR_038439	CACNA1G-AS1	RefSeq	1450	chr17	-	48633567	48639469
ASHGA5P032544	1.13e-06	3.1853e-05	-2.14207	6.44263	6.48905	6.24673	6.4873	4.28737	4.5318	4.14379	4.13447	noncoding	NR_038439	CACNA1G-AS1	RefSeq	1450	chr17	-	48633567	48639469
ASHGA5P032544	1.13e-06	3.1853e-05	-2.14207	6.44263	6.48905	6.24673	6.4873	4.28737	4.5318	4.14379	4.13447	noncoding	NR_038439	CACNA1G-AS1	RefSeq	1450	chr17	-	48633567	48639469
ASHGA5P032544	1.13e-06	3.1853e-05	-2.14207	6.44263	6.48905	6.24673	6.4873	4.28737	4.5318	4.14379	4.13447	noncoding	NR_038439	CACNA1G-AS1	RefSeq	1450	chr17	-	48633567	48639469
ASHGA5P032544	1.13e-06	3.1853e-05	-2.14207	6.44263	6.48905	6.24673	6.4873	4.28737	4.5318	4.14379	4.13447	noncoding	NR_038439	CACNA1G-AS1	RefSeq	1450	chr17	-	48633567	48639469
ASHGA5P032544	1.13e-06	3.1853e-05	-2.14207	6.44263	6.48905	6.24673	6.4873	4.28737	4.5318	4.14379	4.13447	noncoding	NR_038439	CACNA1G-AS1	RefSeq	1450	chr17	-	48633567	48639469
ASHGA5P032544	1.13e-06	3.1853e-05	-2.14207	6.44263	6.48905	6.24673	6.4873	4.28737	4.5318	4.14379	4.13447	noncoding	NR_038439	CACNA1G-AS1	RefSeq	1450	chr17	-	48633567	48639469
ASHGA5P032544	1.13e-06	3.1853e-05	-2.14207	6.44263	6.48905	6.24673	6.4873	4.28737	4.5318	4.14379	4.13447	noncoding	NR_038439	CACNA1G-AS1	RefSeq	1450	chr17	-	48633567	48639469
ASHGA5P032544	1.13e-06	3.1853e-05	-2.14207	6.44263	6.48905	6.24673	6.4873	4.28737	4.5318	4.14379	4.13447	noncoding	NR_038439	CACNA1G-AS1	RefSeq	1450	chr17	-	48633567	48639469
ASHGA5P032544	1.13e-06	3.1853e-05	-2.14207	6.44263	6.48905	6.24673	6.4873	4.28737	4.5318	4.14379	4.13447	noncoding	NR_038439	CACNA1G-AS1	RefSeq	1450	chr17	-	48633567	48639469
ASHGA5P032544	1.13e-06	3.1853e-05	-2.14207	6.44263	6.48905	6.24673	6.4873	4.28737	4.5318	4.14379	4.13447	noncoding	NR_038439	CACNA1G-AS1	RefSeq	1450	chr17	-	48633567	48639469
ASHGA5P032544	1.13e-06	3.1853e-05	-2.14207	6.44263	6.48905	6.24673	6.4873	4.28737	4.5318	4.14379	4.13447	noncoding	NR_038439	CACNA1G-AS1	RefSeq	1450	chr17	-	48633567	48639469
ASHGA5P056794	3.8e-06	7.2814e-05	-2.13386	4.4329	4.82921	4.2	4.36436	2.32215	2.32261	2.3238	2.32247	noncoding	TCONS_00008717	XLOC_004231	LincRNAs identified by Cabili et al	1075	chr4	-	190598434	190600102
ASHGA5P049562	8.6e-07	2.686e-05	-2.12834	6.587	6.21533	6.47455	6.50488	4.23536	4.18331	4.38398	4.46576	noncoding	ENST00000580574	CCDC144C	GENCODE	896	chr17	+	20243204	20246138
ASHGA5P000503	0.00276317	0.00975013	-2.12808	5.17646	4.87505	5.47139	5.39639	3.68964	3.93747	2.3238	2.45605	noncoding	chr7:46184850-46198900-	chr7:46184850-46198900	LincRNAs identified by Khalil et al	14050	chr7	-	46218325	46232375
ASHGA5P035137	0	0	-2.12167	10.8787	10.8619	10.8766	10.8822	8.72532	8.76446	8.74525	8.77757	noncoding	TCONS_00005339	XLOC_002498	LincRNAs identified by Cabili et al	861	chr2	-	221675285	221718382
ASHGA5P020349	1.79e-06	4.3681e-05	-2.12048	4.34151	4.61132	4.72737	4.48258	2.37209	2.32261	2.66367	2.32247	noncoding	ENST00000512007	CTC-529P8.1	GENCODE	245	chr5	+	148443835	148469015
ASHGA5P041617	0.396059	0.502798	-2.11055	14.034	4.65449	5.11288	4.68076	4.72864	5.28071	5.02199	5.00863	noncoding	ENST00000417281	CTC-338M12.4	GENCODE	629	chr5	+	180674700	180684587
ASHGA5P023586	1.77e-07	9.552e-06	-2.10615	8.42568	8.19623	8.23083	8.1991	6.0278	6.16766	6.29999	6.13178	noncoding	ENST00000584959	RP11-927P21.1	GENCODE	631	chr17	+	62888941	62906298
ASHGA5P029449	5.35e-05	0.000490997	-2.09538	6.22907	5.94142	6.04978	5.98127	4.07712	4.41491	3.84852	3.47947	noncoding	uc021rps.1	TCRDV1	UCSC_knowngene	288	chr14	+	22564609	22564897
ASHGA5P038538	6.99e-08	5.584e-06	-2.09351	6.32826	6.1841	6.07437	6.09164	4.09202	3.98293	4.13761	4.09176	noncoding	ENST00000463978	RP11-71H9.1	GENCODE	553	chr3	-	164431882	164448824
ASHGA5P045179	7.41e-05	0.000619095	-2.08323	4.43413	4.74086	4.48243	4.76658	3.12221	2.32261	2.3238	2.32247	noncoding	uc003zqt.3	BX538226	UCSC_knowngene	6877	chr9	-	27937618	27944495
ASHGA5P019909	7.37e-05	0.00061828	-2.08237	5.15007	5.17033	4.75005	4.83704	2.74043	2.43927	3.27471	3.12359	noncoding	ENST00000505109	AC113167.1	GENCODE	584	chr5	+	89196480	89200725
ASHGA5P019808	1.74e-05	0.000209331	-2.05718	5.95349	6.00052	5.63236	5.95893	3.7631	3.47721	4.16307	3.91318	noncoding	ENST00000503458	RP11-219G10.3	GENCODE	375	chr4	+	189376778	189523060
ASHGA5P020014	1.11e-08	1.886e-06	-2.04979	9.28179	9.12668	9.18211	9.19322	7.11367	7.07879	7.24491	7.14726	noncoding	ENST00000506769	CTD-2281M20.1	GENCODE	2803	chr5	-	117803850	117897812
ASHGA5P032910	4.64e-07	1.7556e-05	-2.04633	6.71124	6.71726	6.78809	6.65583	4.54059	4.64488	4.91999	4.58165	noncoding	ENST00000507171	AC107982.4	pseudogene	1300	chr17	+	18739019	18745677
ASHGA5P031322	0.00132217	0.00548176	-2.04558	5.40332	5.33774	5.19313	5.52852	2.89378	4.12509	3.68506	2.57647	noncoding	ENST00000566729	RP11-345M22.2	GENCODE	772	chr16	-	79784588	79804460
ASHGA5P033477	8.3e-09	1.626e-06	-2.03755	7.35037	7.22131	7.29297	7.24802	5.34299	5.20412	5.233	5.18233	noncoding	NR_015407	LOC339535	RefSeq	1540	chr1	-	238643683	238649317
ASHGA5P055674	9.73e-06	0.000140756	-2.03678	6.29448	6.25086	6.15376	6.16281	4.22639	4.36682	4.3681	3.7535	noncoding	ENST00000457856	RP11-108M9.3	GENCODE	475	chr1	+	17199533	17200587
ASHGA5P018297	4.84e-09	1.307e-06	-2.00007	13.193	13.1756	13.0597	13.1123	11.0693	11.115	11.1917	11.1644	noncoding	ENST00000451704	AC015818.3	pseudogene	1104	chr17	-	20422833	20427060
ASHGA5P035309	2.42e-07	1.1446e-05	-1.99366	9.75174	9.56405	9.75685	9.83407	7.62451	7.86411	7.67252	7.77092	noncoding	ENST00000455215	CYP4F43P	GENCODE	552	chr2	-	131187399	131193956
ASHGA5P022432	0.00231095	0.00844732	-1.99252	5.81631	5.30475	5.04716	5.1853	4.20971	3.35886	2.46461	3.35028	noncoding	ENST00000556606	RP11-644F5.16	GENCODE	488	chr12	-	56032695	56053579
ASHGA5P057676	5.41e-05	0.000495172	-1.99189	5.28534	4.98304	5.13723	5.3312	2.7172	3.43923	3.10946	3.50338	noncoding	TCONS_00020621	XLOC_009934	LincRNAs identified by Cabili et al	614	chr12	+	126517585	126528013
ASHGA5P050658	0.00143477	0.00585716	-1.98799	5.26823	4.82872	6.37113	5.75188	3.64925	3.77245	3.16815	3.67816	noncoding	ENST00000434289	AC140481.7	GENCODE	562	chr2	+	131450854	131453961
ASHGA5P052358	1.36e-06	3.6266e-05	-1.97725	7.2475	7.02026	6.90685	7.06719	5.23459	4.93354	5.19166	4.973	noncoding	NR_040093	STARD4-AS1	RefSeq	5525	chr5	+	110847923	111075423
ASHGA5P052358	1.36e-06	3.6266e-05	-1.97725	7.2475	7.02026	6.90685	7.06719	5.23459	4.93354	5.19166	4.973	noncoding	NR_040093	STARD4-AS1	RefSeq	5525	chr5	+	110847923	111075423
ASHGA5P052358	1.36e-06	3.6266e-05	-1.97725	7.2475	7.02026	6.90685	7.06719	5.23459	4.93354	5.19166	4.973	noncoding	NR_040093	STARD4-AS1	RefSeq	5525	chr5	+	110847923	111075423
ASHGA5P052358	1.36e-06	3.6266e-05	-1.97725	7.2475	7.02026	6.90685	7.06719	5.23459	4.93354	5.19166	4.973	noncoding	NR_040093	STARD4-AS1	RefSeq	5525	chr5	+	110847923	111075423
ASHGA5P052358	1.36e-06	3.6266e-05	-1.97725	7.2475	7.02026	6.90685	7.06719	5.23459	4.93354	5.19166	4.973	noncoding	NR_040093	STARD4-AS1	RefSeq	5525	chr5	+	110847923	111075423
ASHGA5P052358	1.36e-06	3.6266e-05	-1.97725	7.2475	7.02026	6.90685	7.06719	5.23459	4.93354	5.19166	4.973	noncoding	NR_040093	STARD4-AS1	RefSeq	5525	chr5	+	110847923	111075423
ASHGA5P052358	1.36e-06	3.6266e-05	-1.97725	7.2475	7.02026	6.90685	7.06719	5.23459	4.93354	5.19166	4.973	noncoding	NR_040093	STARD4-AS1	RefSeq	5525	chr5	+	110847923	111075423
ASHGA5P052358	1.36e-06	3.6266e-05	-1.97725	7.2475	7.02026	6.90685	7.06719	5.23459	4.93354	5.19166	4.973	noncoding	NR_040093	STARD4-AS1	RefSeq	5525	chr5	+	110847923	111075423
ASHGA5P052358	1.36e-06	3.6266e-05	-1.97725	7.2475	7.02026	6.90685	7.06719	5.23459	4.93354	5.19166	4.973	noncoding	NR_040093	STARD4-AS1	RefSeq	5525	chr5	+	110847923	111075423
ASHGA5P052358	1.36e-06	3.6266e-05	-1.97725	7.2475	7.02026	6.90685	7.06719	5.23459	4.93354	5.19166	4.973	noncoding	NR_040093	STARD4-AS1	RefSeq	5525	chr5	+	110847923	111075423
ASHGA5P052358	1.36e-06	3.6266e-05	-1.97725	7.2475	7.02026	6.90685	7.06719	5.23459	4.93354	5.19166	4.973	noncoding	NR_040093	STARD4-AS1	RefSeq	5525	chr5	+	110847923	111075423
ASHGA5P052358	1.36e-06	3.6266e-05	-1.97725	7.2475	7.02026	6.90685	7.06719	5.23459	4.93354	5.19166	4.973	noncoding	NR_040093	STARD4-AS1	RefSeq	5525	chr5	+	110847923	111075423
ASHGA5P040612	0.000209604	0.00131948	-1.97691	5.22152	5.0585	5.94352	5.01469	3.13185	3.1193	3.47103	3.60841	noncoding	ENST00000507627	CTC-551A13.1	GENCODE	697	chr5	-	110306649	110344598
ASHGA5P040245	5.64e-08	5.06e-06	-1.96939	10.1482	10.091	10.2628	10.341	8.30502	8.24169	8.20516	8.21357	noncoding	ENST00000561655	RP11-475B2.1	GENCODE	885	chr4	+	174514822	174515707
ASHGA5P016719	1.53e-07	8.673e-06	-1.96761	8.53845	8.4748	8.41332	8.40707	6.56761	6.48183	6.31234	6.60143	noncoding	ENST00000433357	RP11-255A11.21	GENCODE	902	chr9	+	33602498	33605291
ASHGA5P049550	9.91e-06	0.000142465	-1.96286	6.48475	6.25358	6.29985	6.33733	4.01009	4.65868	4.39774	4.45754	noncoding	ENST00000445752	CCDC144B	GENCODE	2197	chr17	-	18506601	18528930
ASHGA5P043070	0.00189262	0.00722643	-1.94946	5.71221	5.25448	5.14667	6.73522	3.73084	3.68402	3.9854	3.65049	noncoding	NR_038371	FLJ45974	RefSeq	3484	chr7	-	53723201	53879624
ASHGA5P056488	4.57e-06	8.2261e-05	-1.93495	7.60075	7.50742	7.64083	7.69891	5.7589	5.40543	5.95791	5.58587	noncoding	TCONS_00004781	XLOC_001457	LincRNAs identified by Cabili et al	1113	chr2	+	46874504	46877634
ASHGA5P039067	4.01e-06	7.5991e-05	-1.90168	6.3474	6.55192	6.42928	6.48172	4.64033	4.36429	4.8265	4.37248	noncoding	TCONS_00023594	XLOC_011407	LincRNAs identified by Cabili et al	644	chr15	-	26696897	26704712
ASHGA5P058029	8.69e-09	1.626e-06	-1.90062	11.3734	11.2276	11.1981	11.235	9.38197	9.38557	9.31067	9.35346	noncoding	TCONS_00025507	XLOC_012317	LincRNAs identified by Cabili et al	293	chr17	+	75558525	75558871
ASHGA5P017023	4.57e-07	1.7429e-05	-1.88914	7.32108	7.51737	7.26536	7.35006	5.43315	5.50571	5.3312	5.62727	noncoding	ENST00000436765	CYP4F29P	GENCODE	624	chr21	-	15219079	15220526
ASHGA5P018790	0.000322434	0.00182657	-1.88625	5.69649	5.58209	5.99138	5.66555	4.51999	3.40606	3.83044	3.63403	noncoding	ENST00000457670	RP4-625H18.2	GENCODE	372	chr6	-	19803837	19804973
ASHGA5P040433	4.21e-06	7.8045e-05	-1.87652	4.69984	4.72356	4.68868	4.64368	2.47628	2.92608	3.01629	2.83104	noncoding	ENST00000503959	RP11-454E7.1	GENCODE	418	chr5	-	45266825	45268115
ASHGA5P053282	0.000594907	0.00293049	-1.86448	4.88669	4.53083	4.74531	4.70883	3.35829	2.37427	2.38418	3.29698	noncoding	ENST00000441991	AC006159.3	GENCODE	468	chr7	-	116211205	116254737
ASHGA5P058563	0.00432634	0.0138798	-1.85769	4.48891	4.84425	4.42833	5.04125	2.41771	2.32261	2.63162	4.00003	noncoding	uc010kci.1	TSG1	UCSC_knowngene	4708	chr6	+	94416800	94486199
ASHGA5P031118	0.00212451	0.00792088	-1.84867	5.25737	4.88912	5.10288	6.36603	3.17298	3.61542	3.86559	3.56675	noncoding	ENST00000564795	HERC2P8	GENCODE	1164	chr16	-	33105524	33106792
ASHGA5P027821	0.000292363	0.00169231	-1.84115	5.3095	5.37357	5.20239	5.35297	3.01112	4.15532	3.34945	3.35793	noncoding	ENST00000541404	RP11-75L1.1	GENCODE	560	chr12	+	9856672	9861946
ASHGA5P036145	6.14e-07	2.1032e-05	-1.82474	8.06273	7.98095	7.94794	8.09371	6.04035	6.1646	6.40735	6.17406	noncoding	ENST00000420048	CYP4F30P	pseudogene	405	chr2	+	131438801	131439528
ASHGA5P058028	5.4e-10	3.42e-07	-1.82379	10.6791	10.6929	10.7185	10.7093	8.84235	8.83358	8.93901	8.88963	noncoding	TCONS_00025506	XLOC_012317	LincRNAs identified by Cabili et al	625	chr17	+	75558057	75558788
ASHGA5P039245	2.98e-09	9.78e-07	-1.81982	8.23442	8.20516	8.1514	8.14026	6.31213	6.32736	6.3902	6.42228	noncoding	NR_047573	TMEM44-AS1	RefSeq	1433	chr3	+	194304996	194311561
ASHGA5P039245	2.98e-09	9.78e-07	-1.81982	8.23442	8.20516	8.1514	8.14026	6.31213	6.32736	6.3902	6.42228	noncoding	NR_047573	TMEM44-AS1	RefSeq	1433	chr3	+	194304996	194311561
ASHGA5P039245	2.98e-09	9.78e-07	-1.81982	8.23442	8.20516	8.1514	8.14026	6.31213	6.32736	6.3902	6.42228	noncoding	NR_047573	TMEM44-AS1	RefSeq	1433	chr3	+	194304996	194311561
ASHGA5P039245	2.98e-09	9.78e-07	-1.81982	8.23442	8.20516	8.1514	8.14026	6.31213	6.32736	6.3902	6.42228	noncoding	NR_047573	TMEM44-AS1	RefSeq	1433	chr3	+	194304996	194311561
ASHGA5P036146	3.5e-05	0.000358564	-1.78598	6.82719	6.45644	6.50506	6.57712	4.89383	5.03998	4.39438	4.89368	noncoding	uc002tru.1	CYP4F30P	UCSC_knowngene	1760	chr2	+	131438800	131449262
ASHGA5P056131	1.7e-05	0.000206796	-1.77767	5.1337	5.30144	5.10441	5.2607	3.56341	3.73124	3.24163	3.15328	noncoding	TCONS_00027734	XLOC_013308	LincRNAs identified by Cabili et al	718	chr19	-	35339892	35341844
ASHGA5P023399	2.31e-08	2.989e-06	-1.7754	10.2609	10.2294	10.2613	10.2271	8.54609	8.33601	8.48741	8.50757	noncoding	ENST00000580190	RP11-848P1.9	GENCODE	522	chr17	+	29335622	29372567
ASHGA5P045335	0.000664064	0.00317624	-1.77342	5.77678	5.4761	5.13908	5.57432	3.60116	3.9008	4.25476	3.11589	noncoding	ENST00000433644	RP11-435O5.2	GENCODE	739	chr9	-	98177780	98189078
ASHGA5P051761	0.000360358	0.00198143	-1.76832	4.50684	4.69514	4.84441	4.57887	2.34166	3.40197	3.12012	2.68822	noncoding	ENST00000382864	EGFEM1P	GENCODE	994	chr3	+	168530082	168547410
ASHGA5P027019	0.000977965	0.00432585	-1.76539	5.50948	5.07847	5.54711	5.33798	4.12422	3.81424	2.83488	3.63813	noncoding	ENST00000443939	RP5-837I24.2	GENCODE	643	chr1	-	81979564	82023387
ASHGA5P027019	0.000977965	0.00432585	-1.76539	5.50948	5.07847	5.54711	5.33798	4.12422	3.81424	2.83488	3.63813	noncoding	ENST00000443939	RP5-837I24.2	GENCODE	643	chr1	-	81979564	82023387
ASHGA5P027019	0.000977965	0.00432585	-1.76539	5.50948	5.07847	5.54711	5.33798	4.12422	3.81424	2.83488	3.63813	noncoding	ENST00000443939	RP5-837I24.2	GENCODE	643	chr1	-	81979564	82023387
ASHGA5P027019	0.000977965	0.00432585	-1.76539	5.50948	5.07847	5.54711	5.33798	4.12422	3.81424	2.83488	3.63813	noncoding	ENST00000443939	RP5-837I24.2	GENCODE	643	chr1	-	81979564	82023387
ASHGA5P027019	0.000977965	0.00432585	-1.76539	5.50948	5.07847	5.54711	5.33798	4.12422	3.81424	2.83488	3.63813	noncoding	ENST00000443939	RP5-837I24.2	GENCODE	643	chr1	-	81979564	82023387
ASHGA5P027019	0.000977965	0.00432585	-1.76539	5.50948	5.07847	5.54711	5.33798	4.12422	3.81424	2.83488	3.63813	noncoding	ENST00000443939	RP5-837I24.2	GENCODE	643	chr1	-	81979564	82023387
ASHGA5P045064	0.000364264	0.00199624	-1.75163	4.2987	4.43548	4.70414	4.36078	2.79836	3.29755	2.3238	2.37288	noncoding	ENST00000517704	LINC00051	GENCODE	1046	chr8	+	143279716	143290364
ASHGA5P056194	1.3e-05	0.000171111	-1.74633	5.62662	5.78696	5.65419	5.47888	4.02521	4.11436	3.84781	3.57393	noncoding	TCONS_00000918	XLOC_000160	LincRNAs identified by Cabili et al	340	chr1	+	41898930	41930507
ASHGA5P053516	3.24e-05	0.000339069	-1.74397	6.34325	6.32094	6.52427	6.18251	4.82023	4.73664	4.64974	4.1885	noncoding	ENST00000519844	KB-173C10.2	GENCODE	644	chr8	-	101393487	101426687
ASHGA5P044960	3.08e-06	6.2855e-05	-1.74241	7.08873	6.97707	7.2036	7.22131	5.63822	5.352	5.27702	5.25382	noncoding	uc003ylb.1	AK001351	UCSC_knowngene	1842	chr8	+	104133259	104147519
ASHGA5P044960	3.08e-06	6.2855e-05	-1.74241	7.08873	6.97707	7.2036	7.22131	5.63822	5.352	5.27702	5.25382	noncoding	uc003ylb.1	AK001351	UCSC_knowngene	1842	chr8	+	104133259	104147519
ASHGA5P058448	0.00230754	0.00843861	-1.73483	5.12607	4.96124	5.03037	5.28071	2.44553	3.91541	3.28812	3.81004	noncoding	uc003qer.1	BC040308	UCSC_knowngene	1986	chr6	-	134749385	134800051
ASHGA5P019794	0.000304712	0.0017437	-1.7307	4.6578	4.39046	4.47816	4.53707	2.62991	2.34494	3.41247	2.75338	noncoding	ENST00000503314	CTC-338M12.1	GENCODE	456	chr5	-	180632360	180633120
ASHGA5P034600	0.000320794	0.00182041	-1.72604	5.24048	5.39747	5.08779	4.70347	3.8317	3.25375	2.97258	3.46703	noncoding	AY665172R		LincRNAs identified by Khalil et al	286	chr12	+	89937979	89938265
ASHGA5P057802	2.32e-05	0.000260169	-1.71808	6.12241	6.02496	6.01689	5.96362	4.37092	4.64695	4.28351	3.95421	noncoding	TCONS_00022086	XLOC_010693	LincRNAs identified by Cabili et al	410	chr13	-	95157017	95165332
ASHGA5P036170	1.01e-05	0.000143896	-1.70458	6.64437	6.80762	6.70062	6.65302	4.7289	5.31009	4.93899	5.00932	noncoding	TCONS_00027310	XLOC_013308	LincRNAs identified by Cabili et al	612	chr19	-	35340053	35341784
ASHGA5P052380	9.53e-05	0.000738314	-1.70443	5.96203	5.91473	5.81547	6.19405	4.67086	3.96057	4.02294	4.41419	noncoding	ENST00000520192	RP11-93O7.5	GENCODE	262	chr5	-	123641922	123721948
ASHGA5P015405	5.66e-07	2.038e-05	-1.68646	8.0004	7.88126	7.75121	7.86065	6.24603	6.21168	6.26982	6.02016	noncoding	ENST00000419979	RP3-525N10.2	GENCODE	534	chr6	-	69342554	69344216
ASHGA5P023252	5.55e-09	1.388e-06	-1.67921	8.90542	8.78937	8.84147	8.82468	7.1453	7.10367	7.22456	7.17056	noncoding	ENST00000575930	RP11-156P1.3	GENCODE	685	chr17	-	45061410	45144818
ASHGA5P031215	5.75e-07	2.0587e-05	-1.66941	7.58511	7.41753	7.53053	7.55278	5.83603	5.81436	6.03708	5.72085	noncoding	ENST00000455124	RP1-45C12.1	GENCODE	500	chr1	-	171137242	171220933
ASHGA5P031215	5.75e-07	2.0587e-05	-1.66941	7.58511	7.41753	7.53053	7.55278	5.83603	5.81436	6.03708	5.72085	noncoding	ENST00000455124	RP1-45C12.1	GENCODE	500	chr1	-	171137242	171220933
ASHGA5P042061	0.000143916	0.00100424	-1.66085	5.92486	6.09584	5.80247	5.96284	4.34725	4.34836	3.77766	4.66933	noncoding	uc003qes.1	AJ606328	UCSC_knowngene	1984	chr6	-	134749385	134800051
ASHGA5P054763	0.00101176	0.00443721	-1.65268	5.77746	5.50793	5.6113	6.20864	4.25969	4.05472	3.53534	4.64488	noncoding	ENST00000528326	RP11-428C19.5	GENCODE	648	chr11	+	19321429	19329905
ASHGA5P029505	1.38e-07	8.162e-06	-1.6525	7.5599	7.5885	7.41354	7.56646	5.77613	5.86974	5.88415	5.98839	noncoding	TCONS_00008880	XLOC_003677	LincRNAs identified by Cabili et al	3852	chr4	+	123621605	123629294
ASHGA5P022162	3.23e-07	1.4141e-05	-1.64673	9.17236	9.37424	9.26425	9.23142	7.75814	7.60333	7.59091	7.50297	noncoding	ENST00000550905	RP11-438N16.1	GENCODE	589	chr12	-	114117263	114211486
ASHGA5P015470	0.0422217	0.085989	-1.64018	7.81207	5.2881	5.34889	5.16615	4.21842	4.33185	4.26786	4.23634	noncoding	ENST00000420572	RP1-209A6.1	GENCODE	353	chr6	-	23016953	23177212
ASHGA5P022901	0.43325	0.538434	-1.61108	7.4495	15.0556	7.29361	7.40408	7.70257	7.6593	7.68652	7.71012	noncoding	NR_037923	DYX1C1-CCPG1	RefSeq	4838	chr15	-	55647420	55790782
ASHGA5P022901	0.43325	0.538434	-1.61108	7.4495	15.0556	7.29361	7.40408	7.70257	7.6593	7.68652	7.71012	noncoding	NR_037923	DYX1C1-CCPG1	RefSeq	4838	chr15	-	55647420	55790782
ASHGA5P022901	0.43325	0.538434	-1.61108	7.4495	15.0556	7.29361	7.40408	7.70257	7.6593	7.68652	7.71012	noncoding	NR_037923	DYX1C1-CCPG1	RefSeq	4838	chr15	-	55647420	55790782
ASHGA5P022901	0.43325	0.538434	-1.61108	7.4495	15.0556	7.29361	7.40408	7.70257	7.6593	7.68652	7.71012	noncoding	NR_037923	DYX1C1-CCPG1	RefSeq	4838	chr15	-	55647420	55790782
ASHGA5P022901	0.43325	0.538434	-1.61108	7.4495	15.0556	7.29361	7.40408	7.70257	7.6593	7.68652	7.71012	noncoding	NR_037923	DYX1C1-CCPG1	RefSeq	4838	chr15	-	55647420	55790782
ASHGA5P022901	0.43325	0.538434	-1.61108	7.4495	15.0556	7.29361	7.40408	7.70257	7.6593	7.68652	7.71012	noncoding	NR_037923	DYX1C1-CCPG1	RefSeq	4838	chr15	-	55647420	55790782
ASHGA5P022901	0.43325	0.538434	-1.61108	7.4495	15.0556	7.29361	7.40408	7.70257	7.6593	7.68652	7.71012	noncoding	NR_037923	DYX1C1-CCPG1	RefSeq	4838	chr15	-	55647420	55790782
ASHGA5P022901	0.43325	0.538434	-1.61108	7.4495	15.0556	7.29361	7.40408	7.70257	7.6593	7.68652	7.71012	noncoding	NR_037923	DYX1C1-CCPG1	RefSeq	4838	chr15	-	55647420	55790782
ASHGA5P022901	0.43325	0.538434	-1.61108	7.4495	15.0556	7.29361	7.40408	7.70257	7.6593	7.68652	7.71012	noncoding	NR_037923	DYX1C1-CCPG1	RefSeq	4838	chr15	-	55647420	55790782
ASHGA5P050655	0.00209418	0.00782904	-1.60628	4.52753	4.93572	4.72094	4.80912	2.32215	3.07088	3.59538	3.57977	noncoding	ENST00000415406	AC140481.1	GENCODE	545	chr2	-	131183764	131185749
ASHGA5P054253	6.61e-08	5.568e-06	-1.60531	8.24746	8.10817	8.08963	8.17829	6.44342	6.58449	6.58609	6.58832	noncoding	NR_027285	FLVCR1-AS1	RefSeq	942	chr1	-	213029945	213031480
ASHGA5P032584	0.00152718	0.00615055	-1.60393	4.7301	4.59269	4.68076	4.78273	3.42798	2.99067	3.62944	2.32247	noncoding	ENST00000577902	TBC1D3P2	pseudogene	1649	chr17	-	60342377	60351476
ASHGA5P035136	5.46e-07	1.979e-05	-1.59042	10.851	10.816	10.9536	11.0463	9.28508	9.44599	9.21691	9.35735	noncoding	TCONS_00004595	XLOC_002498	LincRNAs identified by Cabili et al	216	chr2	-	221677539	221718147
ASHGA5P017134	1.93e-08	2.728e-06	-1.59014	7.78391	7.82275	7.79235	7.83634	6.18443	6.13519	6.2379	6.31725	noncoding	ENST00000438056	AC140481.1	GENCODE	564	chr2	-	131176731	131185315
ASHGA5P019682	0.000345301	0.00191785	-1.58891	4.70385	5.11347	5.63307	4.77487	3.43986	3.60353	3.48049	3.34573	noncoding	ENST00000500009	RP11-10L7.1	GENCODE	1654	chr4	+	89206093	89252573
ASHGA5P044662	0.0447276	0.0899138	-1.58653	5.66393	5.4572	7.96877	5.39059	4.79828	4.58824	4.39005	4.35782	noncoding	ENST00000523495	RP11-10C8.2	GENCODE	3488	chr8	+	13196082	13200263
ASHGA5P044662	0.0447276	0.0899138	-1.58653	5.66393	5.4572	7.96877	5.39059	4.79828	4.58824	4.39005	4.35782	noncoding	ENST00000523495	RP11-10C8.2	GENCODE	3488	chr8	+	13196082	13200263
ASHGA5P050656	3.58e-09	1.112e-06	-1.58389	11.7066	11.6638	11.6147	11.5713	10.0736	10.0371	10.0677	10.0424	noncoding	ENST00000438109	CYP4F30P	GENCODE	2250	chr2	+	131437622	131443436
ASHGA5P040941	0.00160145	0.00638718	-1.5813	5.83969	5.95541	5.60941	5.56232	4.37182	4.82788	3.59384	3.84807	noncoding	TCONS_00022265	XLOC_010582	LincRNAs identified by Cabili et al	750	chr13	-	43315734	43321473
ASHGA5P047957	5.74e-09	1.388e-06	-1.57151	12.8209	12.8256	12.7153	12.8271	11.2748	11.2205	11.1851	11.2225	noncoding	uc009ygt.2	AL833346	UCSC_knowngene	3389	chr11	-	16798843	16802232
ASHGA5P036147	6.04e-08	5.265e-06	-1.56994	11.2676	11.1449	11.3226	11.2267	9.69325	9.72778	9.58135	9.67969	noncoding	uc002trt.3	CYP4F30P	UCSC_knowngene	2279	chr2	+	131437622	131443435
ASHGA5P017968	0.0988628	0.169221	-1.56462	6.82279	3.04605	5.30909	5.45469	3.65291	3.35586	3.29827	4.06711	noncoding	ENST00000447773	AC007680.2	GENCODE	486	chr2	-	51429218	51448902
ASHGA5P031242	0.000785401	0.00363823	-1.55298	5.9081	6.78885	5.89528	5.94341	4.65362	4.22746	4.74157	4.70107	noncoding	ENST00000436974	RP3-395P12.2	GENCODE	690	chr1	-	173143438	173144642
ASHGA5P050659	1.26e-05	0.000167693	-1.55217	6.87768	6.42422	6.6893	6.86245	5.29703	5.20204	5.04692	5.09898	noncoding	ENST00000425151	AC140481.7	GENCODE	573	chr2	+	131451307	131460046
ASHGA5P034153	1.6e-10	2.03e-07	-1.54401	8.05729	8.05035	8.04066	8.03832	6.51181	6.48411	6.46809	6.54654	noncoding	ENST00000561778	CTC-523E23.1	GENCODE	2512	chr19	-	35302737	35305249
ASHGA5P050652	1.58e-07	8.845e-06	-1.54031	10.7177	10.6496	10.7219	10.7619	9.31181	9.18686	9.08688	9.10431	noncoding	ENST00000456785	AC018865.8	GENCODE	2061	chr2	-	130783575	130794786
ASHGA5P035307	2.18e-07	1.0863e-05	-1.5305	7.73907	7.61153	7.6028	7.49435	6.11449	6.01581	6.04365	6.15181	noncoding	ENST00000430785	AC140481.1	GENCODE	3992	chr2	-	131175000	131184837
ASHGA5P015331	9.32e-07	2.8113e-05	-1.52744	7.96172	7.87	7.79677	7.78927	6.23345	6.3813	6.21204	6.48122	noncoding	ENST00000419361	RP11-439E19.3	GENCODE	552	chr1	+	246953925	246955687
ASHGA5P055774	4.26e-06	7.8579e-05	-1.52425	5.78134	6.06373	6.1746	5.85818	4.41327	4.367	4.52708	4.47348	noncoding	ENST00000520924	TPT1-AS1	GENCODE	553	chr13	+	45915726	45944465
ASHGA5P021327	0.000778198	0.00360996	-1.50847	5.36052	4.96471	5.00498	5.48447	3.85633	3.32264	3.40592	4.19591	noncoding	ENST00000530169	CTD-2516F10.2	GENCODE	501	chr11	-	7449176	7487053
ASHGA5P014664	1.89e-05	0.000223327	-1.49976	5.93665	5.9166	5.65751	5.83352	4.4982	4.34192	4.03548	4.46963	noncoding	ENST00000412276	AC007319.1	GENCODE	829	chr2	+	187868000	188419120
ASHGA5P014664	1.89e-05	0.000223327	-1.49976	5.93665	5.9166	5.65751	5.83352	4.4982	4.34192	4.03548	4.46963	noncoding	ENST00000412276	AC007319.1	GENCODE	829	chr2	+	187868000	188419120
ASHGA5P014664	1.89e-05	0.000223327	-1.49976	5.93665	5.9166	5.65751	5.83352	4.4982	4.34192	4.03548	4.46963	noncoding	ENST00000412276	AC007319.1	GENCODE	829	chr2	+	187868000	188419120
ASHGA5P058878	0.000628556	0.00305341	-1.49678	4.72206	5.02434	5.44936	5.55045	3.98985	3.71292	3.68458	3.37175	noncoding	uc.254+	uc.254	UCR	279	chr9	+	23496724	23497003
ASHGA5P039935	0.00153592	0.00617668	-1.49596	5.01163	5.03202	4.92365	4.55609	3.70012	3.17805	3.87717	2.78423	noncoding	ENST00000502410	LNX1-AS2	GENCODE	347	chr4	+	54459151	54460270
ASHGA5P039935	0.00153592	0.00617668	-1.49596	5.01163	5.03202	4.92365	4.55609	3.70012	3.17805	3.87717	2.78423	noncoding	ENST00000502410	LNX1-AS2	GENCODE	347	chr4	+	54459151	54460270
ASHGA5P039935	0.00153592	0.00617668	-1.49596	5.01163	5.03202	4.92365	4.55609	3.70012	3.17805	3.87717	2.78423	noncoding	ENST00000502410	LNX1-AS2	GENCODE	347	chr4	+	54459151	54460270
ASHGA5P039935	0.00153592	0.00617668	-1.49596	5.01163	5.03202	4.92365	4.55609	3.70012	3.17805	3.87717	2.78423	noncoding	ENST00000502410	LNX1-AS2	GENCODE	347	chr4	+	54459151	54460270
ASHGA5P039935	0.00153592	0.00617668	-1.49596	5.01163	5.03202	4.92365	4.55609	3.70012	3.17805	3.87717	2.78423	noncoding	ENST00000502410	LNX1-AS2	GENCODE	347	chr4	+	54459151	54460270
ASHGA5P036775	4.38e-08	4.307e-06	-1.49384	8.25085	8.15034	8.15223	8.11724	6.72785	6.73402	6.62729	6.60616	noncoding	uc002xid.1	AX746690	UCSC_knowngene	2002	chr20	-	37034659	37045444
ASHGA5P046410	0.0363776	0.076392	-1.49242	4.06568	6.70563	5.22594	5.17701	3.87526	4.10642	3.50707	3.71582	noncoding	TCONS_00001387	XLOC_000701	LincRNAs identified by Cabili et al	857	chr1	-	11371803	11374861
ASHGA5P021654	7.35e-08	5.658e-06	-1.48895	11.4348	11.4963	11.3724	11.3357	9.92695	9.94335	9.8305	9.98257	noncoding	ENST00000537361	HNF1A-AS1	GENCODE	659	chr12	-	121406415	121418709
ASHGA5P037899	0.000182989	0.00119582	-1.48699	5.86974	5.57172	5.67591	5.72942	4.53027	4.08127	4.47964	3.80762	noncoding	ENST00000435348	TTC28-AS1	GENCODE	578	chr22	+	28315444	28393655
ASHGA5P049709	5.06e-09	1.323e-06	-1.47898	10.6349	10.6249	10.5156	10.5817	9.1017	9.10596	9.14899	9.08448	noncoding	uc021tza.1	LOC51326	UCSC_knowngene	144	chr17	-	45098945	45099089
ASHGA5P028297	9.71e-06	0.000140756	-1.47797	6.37129	6.28587	6.41054	6.34401	5.12479	4.63937	4.78132	4.95436	noncoding	uc001tvs.2	LOC255480	UCSC_knowngene	3621	chr12	+	114846558	114850637
ASHGA5P028297	9.71e-06	0.000140756	-1.47797	6.37129	6.28587	6.41054	6.34401	5.12479	4.63937	4.78132	4.95436	noncoding	uc001tvs.2	LOC255480	UCSC_knowngene	3621	chr12	+	114846558	114850637
ASHGA5P033769	0.000176274	0.00116217	-1.46724	5.78962	5.89431	5.60598	5.85261	3.96358	4.12319	4.4946	4.69218	noncoding	ENST00000582957	CYP4F35P	GENCODE	2876	chr18	+	14337421	14342523
ASHGA5P015149	6.75e-07	2.2559e-05	-1.4668	8.42352	8.40393	8.31622	8.36361	6.74172	6.95017	7.04945	6.89875	noncoding	ENST00000417310	CYP4F43P	pseudogene	524	chr2	-	131196857	131197869
ASHGA5P016790	5.64e-09	1.388e-06	-1.45779	9.10311	9.10623	9.0215	9.01183	7.60992	7.55373	7.62741	7.62046	noncoding	uc010zan.1	AK054990	UCSC_knowngene	2070	chr2	+	131451086	131462317
ASHGA5P053900	6.93e-08	5.584e-06	-1.45773	7.63048	7.54902	7.60307	7.57693	6.25753	6.08586	6.11725	6.06794	noncoding	ENST00000420411	ASMTL-AS1	GENCODE	924	chrX	+	1520935	1534314
ASHGA5P053900	6.93e-08	5.584e-06	-1.45773	7.63048	7.54902	7.60307	7.57693	6.25753	6.08586	6.11725	6.06794	noncoding	ENST00000420411	ASMTL-AS1	GENCODE	924	chrX	+	1520935	1534314
ASHGA5P053900	6.93e-08	5.584e-06	-1.45773	7.63048	7.54902	7.60307	7.57693	6.25753	6.08586	6.11725	6.06794	noncoding	ENST00000420411	ASMTL-AS1	GENCODE	924	chrX	+	1520935	1534314
ASHGA5P023162	4.9e-08	4.583e-06	-1.45292	7.95175	7.9072	7.96663	8.02943	6.44324	6.55554	6.45755	6.587	noncoding	ENST00000571901	RP11-156P1.3	GENCODE	808	chr17	-	45076065	45144835
ASHGA5P058245	0.0157653	0.0389181	-1.45044	5.02101	5.67069	4.83525	4.73791	4.70724	3.06738	3.57412	3.11435	noncoding	TCONS_00028507	XLOC_013473	LincRNAs identified by Cabili et al	1605	chr20	+	18774716	18776656
ASHGA5P049979	6.93e-06	0.000109946	-1.45032	12.8543	12.6651	13.0105	13.0266	11.4483	11.5473	11.2868	11.4728	noncoding	uc002ktr.3	mir-133b	UCSC_knowngene	4364	chr18	-	19405447	19411359
ASHGA5P039202	5.31e-09	1.366e-06	-1.44694	9.37753	9.38781	9.29791	9.36586	7.89829	7.96726	7.86092	7.91491	noncoding	uc021oqs.1	AK021551	UCSC_knowngene	1533	chr1	+	101548009	101552819
ASHGA5P028361	6.89e-07	2.2865e-05	-1.44684	7.07036	6.94285	6.887	6.97317	5.59854	5.37175	5.50125	5.61448	noncoding	uc021ogr.1	BC036435	UCSC_knowngene	1579	chr1	-	16860349	16862144
ASHGA5P046950	0.00443482	0.0141509	-1.44446	5.24637	4.72794	4.8846	4.77203	3.54747	3.71482	3.99702	2.59378	noncoding	TCONS_00015042	XLOC_007124	LincRNAs identified by Cabili et al	488	chr8	-	77070845	77075228
ASHGA5P057022	6.1e-05	0.000537774	-1.43958	6.82071	6.76814	6.88185	6.73077	4.9888	5.42917	5.67263	5.35254	noncoding	TCONS_00012030	XLOC_005561	LincRNAs identified by Cabili et al	438	chr6	+	170462473	170466131
ASHGA5P040014	2.02e-05	0.000233809	-1.43597	5.51626	5.48233	5.43918	5.38297	4.19137	4.15566	4.04599	3.68381	noncoding	ENST00000500765	FAM13A-AS1	GENCODE	3210	chr4	+	89630939	89651254
ASHGA5P040014	2.02e-05	0.000233809	-1.43597	5.51626	5.48233	5.43918	5.38297	4.19137	4.15566	4.04599	3.68381	noncoding	ENST00000500765	FAM13A-AS1	GENCODE	3210	chr4	+	89630939	89651254
ASHGA5P040014	2.02e-05	0.000233809	-1.43597	5.51626	5.48233	5.43918	5.38297	4.19137	4.15566	4.04599	3.68381	noncoding	ENST00000500765	FAM13A-AS1	GENCODE	3210	chr4	+	89630939	89651254
ASHGA5P040014	2.02e-05	0.000233809	-1.43597	5.51626	5.48233	5.43918	5.38297	4.19137	4.15566	4.04599	3.68381	noncoding	ENST00000500765	FAM13A-AS1	GENCODE	3210	chr4	+	89630939	89651254
ASHGA5P040014	2.02e-05	0.000233809	-1.43597	5.51626	5.48233	5.43918	5.38297	4.19137	4.15566	4.04599	3.68381	noncoding	ENST00000500765	FAM13A-AS1	GENCODE	3210	chr4	+	89630939	89651254
ASHGA5P050653	8.67e-06	0.000129338	-1.42953	7.50637	7.36833	7.31773	7.4349	5.76926	5.86628	6.12141	6.15224	noncoding	ENST00000449736	AC018865.8	pseudogene	709	chr2	-	130785881	130798133
ASHGA5P016481	5.73e-07	2.0563e-05	-1.42799	6.84351	6.93627	6.8351	7.06494	5.41637	5.48352	5.47564	5.59235	noncoding	ENST00000430837	AC140481.7	GENCODE	552	chr2	+	131451331	131460174
ASHGA5P039529	7.21e-07	2.3546e-05	-1.42489	7.48232	7.51957	7.52287	7.38751	6.08029	6.01702	6.19955	5.91585	noncoding	ENST00000504082	AC004069.2	GENCODE	549	chr4	-	106058436	106061776
ASHGA5P015587	1.38e-07	8.162e-06	-1.4176	7.70965	7.59743	7.49837	7.61234	6.14762	6.17644	6.26396	6.15938	noncoding	ENST00000421686	RP11-146D12.2	GENCODE	1791	chr9	+	42410362	42474269
ASHGA5P015587	1.38e-07	8.162e-06	-1.4176	7.70965	7.59743	7.49837	7.61234	6.14762	6.17644	6.26396	6.15938	noncoding	ENST00000421686	RP11-146D12.2	GENCODE	1791	chr9	+	42410362	42474269
ASHGA5P040130	5.87e-06	9.7782e-05	-1.41343	5.64472	5.78491	5.66589	5.68069	4.23083	4.30075	4.51197	4.07892	noncoding	ENST00000515860	LINC00500	GENCODE	539	chr4	+	139346676	139358023
ASHGA5P017391	2.97e-06	6.1307e-05	-1.40892	9.13023	8.85402	8.84857	8.81661	7.46743	7.41586	7.51536	7.61511	noncoding	ENST00000440931	AC018865.8	GENCODE	187	chr2	-	130748028	130785985
ASHGA5P027825	2.66e-05	0.000290123	-1.40818	4.83293	4.82895	4.87946	5.08311	3.35684	3.75202	3.28762	3.59524	noncoding	ENST00000544591	RP11-291B21.2	GENCODE	868	chr12	+	10705961	10710648
ASHGA5P047233	1.42e-05	0.000181288	-1.40674	6.7812	6.71552	6.59854	6.73841	5.04959	5.23563	5.39437	5.5271	noncoding	ENST00000440436	RP11-536K7.5	GENCODE	480	chr10	+	6067940	6078390
ASHGA5P049123	1.9e-07	9.942e-06	-1.40357	9.00962	8.9557	9.05152	9.15887	7.60839	7.60949	7.61087	7.7327	noncoding	TCONS_00023327	XLOC_011190	LincRNAs identified by Cabili et al	1899	chr15	+	26691492	26734856
ASHGA5P040658	3.38e-07	1.4462e-05	-1.40311	8.99662	8.84397	8.95885	8.96364	7.49274	7.50349	7.47443	7.68001	noncoding	uc003kuq.1	FLJ33630	UCSC_knowngene	2019	chr5	-	127301575	127419299
ASHGA5P040658	3.38e-07	1.4462e-05	-1.40311	8.99662	8.84397	8.95885	8.96364	7.49274	7.50349	7.47443	7.68001	noncoding	uc003kuq.1	FLJ33630	UCSC_knowngene	2019	chr5	-	127301575	127419299
ASHGA5P021826	6.49e-07	2.1913e-05	-1.4031	8.81791	8.63724	8.53024	8.60128	7.20686	7.20635	7.29308	7.26799	noncoding	ENST00000541707	RP11-81H14.2	GENCODE	904	chr12	-	68726667	68729561
ASHGA5P040127	3.31e-06	6.5654e-05	-1.40146	6.8368	6.95108	6.57903	6.78293	5.42006	5.46379	5.2997	5.36045	noncoding	ENST00000514752	SLC7A11-AS1	GENCODE	764	chr4	+	139026872	139090561
ASHGA5P039699	4.32e-07	1.6871e-05	-1.39649	6.86202	6.81889	6.81339	7.01835	5.49511	5.46741	5.39296	5.57119	noncoding	ENST00000511346	RP11-248N22.1	GENCODE	1144	chr4	-	175056205	175075788
ASHGA5P015169	4.4e-05	0.000423287	-1.39448	5.90442	5.79364	5.72912	5.66092	4.03566	4.37238	4.51532	4.58682	noncoding	ENST00000417483	RP11-557H15.3	GENCODE	1360	chr6	-	134749377	134841723
ASHGA5P058217	0.0003557	0.00196698	-1.3941	5.14692	4.92907	4.7497	4.91267	3.10689	3.96106	3.57577	3.51824	noncoding	TCONS_00028249	XLOC_013591	LincRNAs identified by Cabili et al	564	chr20	+	58896459	58899668
ASHGA5P045235	1.23e-08	2.055e-06	-1.39191	9.13715	9.12565	9.04024	9.05131	7.67872	7.7623	7.67147	7.6742	noncoding	uc004acs.2	DQ587119	UCSC_knowngene	4111	chr9	-	43027663	43031774
ASHGA5P029066	1.09e-05	0.000152289	-1.39013	6.99734	6.76582	6.88922	6.87303	5.65622	5.61418	5.2487	5.4458	noncoding	uc009wka.2	AK094156	UCSC_knowngene	4847	chr1	-	147925822	147930669
ASHGA5P032187	0.0873558	0.153497	-1.38995	6.86099	4.13495	4.75758	4.52918	4.29162	3.44738	2.94614	4.03776	noncoding	ENST00000457609	AC005304.1	GENCODE	405	chr17	-	13836036	13843911
ASHGA5P015827	0.000190385	0.00123338	-1.38763	5.67977	5.64703	5.60011	5.45306	4.14049	4.34939	4.55382	3.78575	noncoding	ENST00000423919	RP13-43E11.1	GENCODE	655	chrX	+	38080643	38082920
ASHGA5P015827	0.000190385	0.00123338	-1.38763	5.67977	5.64703	5.60011	5.45306	4.14049	4.34939	4.55382	3.78575	noncoding	ENST00000423919	RP13-43E11.1	GENCODE	655	chrX	+	38080643	38082920
ASHGA5P015833	0.00651356	0.0191589	-1.38649	5.0249	4.69815	4.62976	4.81555	2.82715	4.22816	3.64126	2.92582	noncoding	NR_024534	ALG3	RefSeq	1513	chr3	-	183960116	183966759
ASHGA5P015833	0.00651356	0.0191589	-1.38649	5.0249	4.69815	4.62976	4.81555	2.82715	4.22816	3.64126	2.92582	noncoding	NR_024534	ALG3	RefSeq	1513	chr3	-	183960116	183966759
ASHGA5P015833	0.00651356	0.0191589	-1.38649	5.0249	4.69815	4.62976	4.81555	2.82715	4.22816	3.64126	2.92582	noncoding	NR_024534	ALG3	RefSeq	1513	chr3	-	183960116	183966759
ASHGA5P017232	8.31e-09	1.626e-06	-1.38218	8.74631	8.74433	8.79845	8.6642	7.34196	7.38104	7.37672	7.32487	noncoding	ENST00000439137	CYP4F43P	GENCODE	2144	chr2	-	131193234	131198986
ASHGA5P015189	3.43e-07	1.448e-05	-1.38099	7.68161	7.65591	7.66611	7.72227	6.14701	6.34524	6.30145	6.40823	noncoding	ENST00000417703	RP11-327I22.2	GENCODE	1456	chr9	-	43064965	43091472
ASHGA5P015189	3.43e-07	1.448e-05	-1.38099	7.68161	7.65591	7.66611	7.72227	6.14701	6.34524	6.30145	6.40823	noncoding	ENST00000417703	RP11-327I22.2	GENCODE	1456	chr9	-	43064965	43091472
ASHGA5P000059	7.84e-05	0.000643761	-1.37443	6.86963	6.62592	6.40216	6.60315	5.51636	5.14575	5.01608	5.32498	noncoding	AK123196		RNAdb	1909	chr2	+	46896008	46897917
ASHGA5P033385	3.1e-06	6.3075e-05	-1.37176	8.33586	8.09701	8.37596	8.22608	6.81169	6.86424	7.0466	6.82533	noncoding	ENST00000565271	RP11-318A15.2	GENCODE	1717	chr17	+	74668023	74669740
ASHGA5P029932	0.00166773	0.00656882	-1.36919	5.00714	4.58057	4.79547	4.47447	3.87053	3.34298	2.77411	3.39327	noncoding	ENST00000561320	RP11-346D14.1	GENCODE	2471	chr15	-	38431795	38519066
ASHGA5P021812	6.48e-05	0.000561503	-1.36674	6.21078	5.98909	5.95633	6.08007	4.54831	4.73408	5.03202	4.45489	noncoding	ENST00000541419	RP11-575F12.2	GENCODE	505	chr12	-	127629616	127631077
ASHGA5P048288	0.0469606	0.093253	-1.36666	5.61937	3.59844	4.65449	4.91845	3.32634	4.06881	2.37955	3.54941	noncoding	ENST00000508543	AP002387.1	GENCODE	460	chr11	-	71125205	71134469
ASHGA5P022956	1.29e-07	7.787e-06	-1.36547	10.7493	10.7249	10.8778	10.8477	9.4939	9.44683	9.34794	9.44916	noncoding	ENST00000566355	RP13-98N21.3	pseudogene	5002	chr15	+	82590890	82626963
ASHGA5P058701	5.16e-05	0.000477214	-1.35981	7.66425	8.12533	7.7154	7.58272	6.29415	6.36763	6.55864	6.42803	noncoding	uc.340+	uc.340	UCR	259	chr12	+	54090831	54091090
ASHGA5P054777	2.06e-08	2.83e-06	-1.35943	12.1227	12.036	12.0273	12.1322	10.6901	10.7137	10.6929	10.7837	noncoding	ENST00000425496	RP4-669L17.10	GENCODE	2661	chr1	+	324755	328453
ASHGA5P018980	0.370527	0.478013	-1.35921	5.58629	5.44011	11.0782	5.3858	5.54167	5.317	5.67624	5.51862	noncoding	ENST00000463275	HCG9	GENCODE	101	chr6	+	29945243	29945494
ASHGA5P030438	1.31e-06	3.4985e-05	-1.356	8.33637	8.228	8.42165	8.36906	6.97064	6.93369	7.14678	6.87995	noncoding	ENST00000559509	RP11-128A17.1	GENCODE	464	chr15	+	37391539	37392374
ASHGA5P030438	1.31e-06	3.4985e-05	-1.356	8.33637	8.228	8.42165	8.36906	6.97064	6.93369	7.14678	6.87995	noncoding	ENST00000559509	RP11-128A17.1	GENCODE	464	chr15	+	37391539	37392374
ASHGA5P030438	1.31e-06	3.4985e-05	-1.356	8.33637	8.228	8.42165	8.36906	6.97064	6.93369	7.14678	6.87995	noncoding	ENST00000559509	RP11-128A17.1	GENCODE	464	chr15	+	37391539	37392374
ASHGA5P030438	1.31e-06	3.4985e-05	-1.356	8.33637	8.228	8.42165	8.36906	6.97064	6.93369	7.14678	6.87995	noncoding	ENST00000559509	RP11-128A17.1	GENCODE	464	chr15	+	37391539	37392374
ASHGA5P030438	1.31e-06	3.4985e-05	-1.356	8.33637	8.228	8.42165	8.36906	6.97064	6.93369	7.14678	6.87995	noncoding	ENST00000559509	RP11-128A17.1	GENCODE	464	chr15	+	37391539	37392374
ASHGA5P030438	1.31e-06	3.4985e-05	-1.356	8.33637	8.228	8.42165	8.36906	6.97064	6.93369	7.14678	6.87995	noncoding	ENST00000559509	RP11-128A17.1	GENCODE	464	chr15	+	37391539	37392374
ASHGA5P030438	1.31e-06	3.4985e-05	-1.356	8.33637	8.228	8.42165	8.36906	6.97064	6.93369	7.14678	6.87995	noncoding	ENST00000559509	RP11-128A17.1	GENCODE	464	chr15	+	37391539	37392374
ASHGA5P035262	5.91e-06	9.8114e-05	-1.35208	5.87599	5.89672	5.56083	5.67168	4.34295	4.45799	4.3149	4.48104	noncoding	ENST00000449819	AC093901.1	GENCODE	458	chr2	-	118940596	118943962
ASHGA5P040205	0.0104451	0.0279191	-1.35153	4.57179	4.12244	4.811	4.78598	4.12464	3.0511	3.17712	2.53223	noncoding	uc003ipu.1	AK096792	UCSC_knowngene	1552	chr4	+	159093403	159123393
ASHGA5P040205	0.0104451	0.0279191	-1.35153	4.57179	4.12244	4.811	4.78598	4.12464	3.0511	3.17712	2.53223	noncoding	uc003ipu.1	AK096792	UCSC_knowngene	1552	chr4	+	159093403	159123393
ASHGA5P040205	0.0104451	0.0279191	-1.35153	4.57179	4.12244	4.811	4.78598	4.12464	3.0511	3.17712	2.53223	noncoding	uc003ipu.1	AK096792	UCSC_knowngene	1552	chr4	+	159093403	159123393
ASHGA5P035942	1.04e-07	6.883e-06	-1.351	9.35151	9.22724	9.14701	9.29361	7.87159	7.91398	7.89495	7.93487	noncoding	uc002sla.3	DQ588163	UCSC_knowngene	1121	chr2	+	74642573	74643694
ASHGA5P041979	0.0137442	0.0348805	-1.34946	4.89844	4.96414	4.606	4.80546	3.79106	3.80458	3.95811	2.32247	noncoding	ENST00000411895	REV3L-IT1	GENCODE	382	chr6	-	111681843	111682810
ASHGA5P027685	0.00162173	0.00643997	-1.34135	5.29543	5.5352	5.48436	5.2244	4.72302	3.68596	3.99505	3.76996	noncoding	ENST00000535022	RP11-575F12.2	GENCODE	242	chr12	-	127630185	127630534
ASHGA5P035301	1.69e-07	9.22e-06	-1.34095	8.161	8.07517	8.11568	7.99875	6.66489	6.70908	6.81011	6.80272	noncoding	ENST00000444030	AC018865.8	GENCODE	764	chr2	-	130769637	130792272
ASHGA5P039128	0.000396232	0.00213519	-1.33699	5.35474	5.27448	4.90252	5.04853	3.76904	3.38239	4.10202	3.97888	noncoding	ENST00000473595	RP11-3P17.4	GENCODE	2845	chr3	+	161144214	161166030
ASHGA5P025665	3.3e-05	0.000343069	-1.33428	5.44461	5.4397	5.14777	5.5147	4.0921	4.17954	3.78988	4.14814	noncoding	NR_024467	LOC100188947	RefSeq	1038	chr10	-	93066718	93371217
ASHGA5P025665	3.3e-05	0.000343069	-1.33428	5.44461	5.4397	5.14777	5.5147	4.0921	4.17954	3.78988	4.14814	noncoding	NR_024467	LOC100188947	RefSeq	1038	chr10	-	93066718	93371217
ASHGA5P056130	2.04e-06	4.7417e-05	-1.33018	9.74747	9.66391	9.82892	9.90348	8.50126	8.56358	8.4489	8.30932	noncoding	TCONS_00027735	XLOC_013308	LincRNAs identified by Cabili et al	655	chr19	-	35339975	35351128
ASHGA5P015383	2.17e-06	4.9465e-05	-1.32926	7.20227	7.3086	7.50278	7.27739	5.90599	5.97816	6.10073	5.98909	noncoding	ENST00000425740	ASMTL-AS1	GENCODE	840	chrX	+	1520703	1532808
ASHGA5P015383	2.17e-06	4.9465e-05	-1.32926	7.20227	7.3086	7.50278	7.27739	5.90599	5.97816	6.10073	5.98909	noncoding	ENST00000425740	ASMTL-AS1	GENCODE	840	chrX	+	1520703	1532808
ASHGA5P015383	2.17e-06	4.9465e-05	-1.32926	7.20227	7.3086	7.50278	7.27739	5.90599	5.97816	6.10073	5.98909	noncoding	ENST00000425740	ASMTL-AS1	GENCODE	840	chrX	+	1520703	1532808
ASHGA5P046308	2.4e-07	1.1386e-05	-1.32835	9.59154	9.39966	9.56198	9.50677	8.21173	8.24904	8.18011	8.10568	noncoding	TCONS_00001546	XLOC_000889	LincRNAs identified by Cabili et al	1296	chr1	-	84542061	84543595
ASHGA5P058164	0.0148567	0.0371382	-1.32806	6.51377	4.99449	5.09697	5.35158	3.84221	3.86241	4.42784	4.51213	noncoding	TCONS_00027243	XLOC_013275	LincRNAs identified by Cabili et al	471	chr19	-	23487808	23493434
ASHGA5P045393	2.21e-08	2.932e-06	-1.32616	9.38016	9.28094	9.40025	9.3032	8.05886	8.03634	7.98376	7.98095	noncoding	ENST00000449258	RP11-406O23.2	GENCODE	478	chr9	-	112522639	112534323
ASHGA5P058375	4.33e-09	1.229e-06	-1.32176	10.4241	10.3196	10.3143	10.3516	9.02403	9.01183	9.04714	9.0396	noncoding	uc002hom.1	LOC284100	UCSC_knowngene	2319	chr17	-	36202572	36233931
ASHGA5P037459	0.134015	0.21565	-1.32124	3.76145	4.23368	6.46245	6.68012	4.02165	4.06268	4.2	3.5684	noncoding	TCONS_00024494	XLOC_011814	LincRNAs identified by Cabili et al	226	chr16	+	86337503	86338079
ASHGA5P048008	3.5e-05	0.000358444	-1.31702	8.78965	8.63515	8.95401	9.09298	7.59732	7.64143	7.34756	7.6174	noncoding	ENST00000561816	RP11-215H22.1	GENCODE	2280	chr11	-	30001659	30003939
ASHGA5P031185	4.08e-05	0.000399217	-1.31471	6.78426	6.95537	6.84375	6.6123	5.44753	5.2424	5.51551	5.73138	noncoding	TCONS_00006118	XLOC_002722	LincRNAs identified by Cabili et al	6388	chr3	+	84002800	84103276
ASHGA5P018969	7.84e-08	5.765e-06	-1.31391	7.95398	7.92897	7.9505	8.0317	6.65519	6.65833	6.73672	6.55926	noncoding	NR_033746	DMKN	RefSeq	1054	chr19	-	35988118	36001412
ASHGA5P018969	7.84e-08	5.765e-06	-1.31391	7.95398	7.92897	7.9505	8.0317	6.65519	6.65833	6.73672	6.55926	noncoding	NR_033746	DMKN	RefSeq	1054	chr19	-	35988118	36001412
ASHGA5P018969	7.84e-08	5.765e-06	-1.31391	7.95398	7.92897	7.9505	8.0317	6.65519	6.65833	6.73672	6.55926	noncoding	NR_033746	DMKN	RefSeq	1054	chr19	-	35988118	36001412
ASHGA5P018969	7.84e-08	5.765e-06	-1.31391	7.95398	7.92897	7.9505	8.0317	6.65519	6.65833	6.73672	6.55926	noncoding	NR_033746	DMKN	RefSeq	1054	chr19	-	35988118	36001412
ASHGA5P018969	7.84e-08	5.765e-06	-1.31391	7.95398	7.92897	7.9505	8.0317	6.65519	6.65833	6.73672	6.55926	noncoding	NR_033746	DMKN	RefSeq	1054	chr19	-	35988118	36001412
ASHGA5P018969	7.84e-08	5.765e-06	-1.31391	7.95398	7.92897	7.9505	8.0317	6.65519	6.65833	6.73672	6.55926	noncoding	NR_033746	DMKN	RefSeq	1054	chr19	-	35988118	36001412
ASHGA5P018969	7.84e-08	5.765e-06	-1.31391	7.95398	7.92897	7.9505	8.0317	6.65519	6.65833	6.73672	6.55926	noncoding	NR_033746	DMKN	RefSeq	1054	chr19	-	35988118	36001412
ASHGA5P018969	7.84e-08	5.765e-06	-1.31391	7.95398	7.92897	7.9505	8.0317	6.65519	6.65833	6.73672	6.55926	noncoding	NR_033746	DMKN	RefSeq	1054	chr19	-	35988118	36001412
ASHGA5P018969	7.84e-08	5.765e-06	-1.31391	7.95398	7.92897	7.9505	8.0317	6.65519	6.65833	6.73672	6.55926	noncoding	NR_033746	DMKN	RefSeq	1054	chr19	-	35988118	36001412
ASHGA5P029654	1.65e-05	0.000201538	-1.31365	7.24491	7.1237	7.56598	7.3728	6.10404	6.03901	6.02832	5.88141	noncoding	ENST00000554552	CTD-2207P18.1	GENCODE	518	chr14	+	75018883	75026751
ASHGA5P041446	4.33e-08	4.293e-06	-1.31231	10.2702	10.1939	10.1722	10.1837	8.85447	8.85987	8.86932	8.98709	noncoding	ENST00000432677	AC005592.1	GENCODE	2237	chr5	+	142125164	142140563
ASHGA5P051732	0.00172727	0.00674044	-1.3112	4.59972	4.48317	4.75393	4.51383	3.43013	2.58675	3.6686	3.42037	noncoding	NR_027954	TIPARP-AS1	RefSeq	2556	chr3	-	156390959	156393502
ASHGA5P051732	0.00172727	0.00674044	-1.3112	4.59972	4.48317	4.75393	4.51383	3.43013	2.58675	3.6686	3.42037	noncoding	NR_027954	TIPARP-AS1	RefSeq	2556	chr3	-	156390959	156393502
ASHGA5P055824	4.319e-06	7.9028e-05	-1.31117	6.90662	6.80161	6.8575	6.93369	5.73064	5.52062	5.3662	5.63728	noncoding	NR_049776	GPC5-AS1	RefSeq	503	chr13	-	93353641	93372208
ASHGA5P040962	0.0579813	0.110315	-1.30948	3.88581	4.48548	4.75613	6.33216	4.07629	3.67803	3.19588	3.27143	noncoding	ENST00000568962	CTC-471C19.2	GENCODE	442	chr5	+	6030147	6030954
ASHGA5P019951	0.000730843	0.00343676	-1.30946	5.50202	5.21697	4.8644	5.21697	3.96932	3.81075	4.27694	3.50551	noncoding	ENST00000505748	RP11-439E19.3	GENCODE	595	chr1	+	246939392	246952902
ASHGA5P019951	0.000730843	0.00343676	-1.30946	5.50202	5.21697	4.8644	5.21697	3.96932	3.81075	4.27694	3.50551	noncoding	ENST00000505748	RP11-439E19.3	GENCODE	595	chr1	+	246939392	246952902
ASHGA5P027165	0.000184231	0.0012015	-1.3071	6.75138	6.38531	6.45383	6.57125	5.438	5.00547	5.50763	4.98227	noncoding	TCONS_00011686	XLOC_005163	LincRNAs identified by Cabili et al	634	chr6	+	8790347	8792491
ASHGA5P053281	1.85e-05	0.000219992	-1.3069	6.69657	6.64127	6.57684	6.59854	5.02114	5.49842	5.36759	5.39849	noncoding	ENST00000450063	AC006159.3	GENCODE	469	chr7	-	116211013	116213798
ASHGA5P029824	6.01e-07	2.088e-05	-1.30649	8.2743	8.17984	8.14081	8.24985	6.75565	6.97116	6.91898	6.97303	noncoding	uc021sel.1	AF401214	UCSC_knowngene	2232	chr14	+	105223759	105225991
ASHGA5P029824	6.01e-07	2.088e-05	-1.30649	8.2743	8.17984	8.14081	8.24985	6.75565	6.97116	6.91898	6.97303	noncoding	uc021sel.1	AF401214	UCSC_knowngene	2232	chr14	+	105223759	105225991
ASHGA5P025734	3.34e-08	3.691e-06	-1.30476	9.3675	9.32538	9.32141	9.28551	8.05241	7.98333	8.09476	7.95027	noncoding	NR_029389	LOC100134317	RefSeq	611	chr19	+	36802244	36803570
ASHGA5P056144	1.87e-07	9.893e-06	-1.30162	9.16935	9.07721	9.04544	9.06414	7.82776	7.80265	7.84983	7.66942	noncoding	TCONS_00027009	XLOC_013054	LincRNAs identified by Cabili et al	286	chr19	+	36803409	36812079
ASHGA5P026686	2.81e-06	5.8667e-05	-1.30054	7.49113	7.35508	7.24207	7.4546	5.96739	6.03794	6.12041	6.21497	noncoding	TCONS_00012632	XLOC_005560	LincRNAs identified by Cabili et al	607	chr6	+	170454221	170455977
ASHGA5P026531	7.45e-05	0.000621023	-1.29802	5.15247	4.83099	5.07061	5.29018	3.84341	3.72354	3.56653	4.01869	noncoding	TCONS_00011946	XLOC_005458	LincRNAs identified by Cabili et al	2134	chr6	+	126380776	126400068
ASHGA5P039143	4.56e-07	1.7429e-05	-1.29191	7.12182	7.16624	7.31146	7.32974	5.91923	5.90599	5.93122	6.00516	noncoding	ENST00000486295	EGFEM1P	GENCODE	715	chr3	+	168538977	168547319
ASHGA5P000037	0.034738	0.073625	-1.28606	4.96494	4.72366	5.11514	4.20542	4.38277	3.71927	2.3238	3.43908	noncoding	AK022427		LincRNAs identified by Khalil et al	2554	chr5	-	82323780	82326924
ASHGA5P018067	1.41e-08	2.215e-06	-1.28485	10.9398	10.9328	10.8495	10.8837	9.57593	9.5894	9.67901	9.622	noncoding	ENST00000449066	AC140481.1	GENCODE	409	chr2	-	131174328	131182711
ASHGA5P042663	8.48e-07	2.6661e-05	-1.28281	7.24144	7.01374	7.05281	7.21146	5.82154	5.78687	5.89136	5.88845	noncoding	ENST00000418834	RP3-332B22.1	GENCODE	876	chr6	+	140404231	140409567
ASHGA5P014723	0.00215917	0.00801199	-1.28104	4.44674	4.37125	4.50391	4.83141	3.44544	3.36448	3.62668	2.59256	noncoding	ENST00000412784	CEP170P1	GENCODE	1070	chr4	+	119437494	119475359
ASHGA5P035796	0.00108732	0.00470962	-1.278	5.3557	5.19812	5.24762	4.73895	3.79719	3.51273	3.79106	4.3274	noncoding	NR_027097	LOC100271832	RefSeq	1392	chr2	+	33152193	33171202
ASHGA5P032545	5.88e-05	0.000522368	-1.27725	6.24189	6.24139	6.03409	6.27576	5.09926	4.84136	5.11376	4.62976	noncoding	ENST00000502435	CTB-22K21.2	GENCODE	510	chr17	-	48704392	48709301
ASHGA5P032545	5.88e-05	0.000522368	-1.27725	6.24189	6.24139	6.03409	6.27576	5.09926	4.84136	5.11376	4.62976	noncoding	ENST00000502435	CTB-22K21.2	GENCODE	510	chr17	-	48704392	48709301
ASHGA5P032545	5.88e-05	0.000522368	-1.27725	6.24189	6.24139	6.03409	6.27576	5.09926	4.84136	5.11376	4.62976	noncoding	ENST00000502435	CTB-22K21.2	GENCODE	510	chr17	-	48704392	48709301
ASHGA5P032545	5.88e-05	0.000522368	-1.27725	6.24189	6.24139	6.03409	6.27576	5.09926	4.84136	5.11376	4.62976	noncoding	ENST00000502435	CTB-22K21.2	GENCODE	510	chr17	-	48704392	48709301
ASHGA5P032545	5.88e-05	0.000522368	-1.27725	6.24189	6.24139	6.03409	6.27576	5.09926	4.84136	5.11376	4.62976	noncoding	ENST00000502435	CTB-22K21.2	GENCODE	510	chr17	-	48704392	48709301
ASHGA5P032545	5.88e-05	0.000522368	-1.27725	6.24189	6.24139	6.03409	6.27576	5.09926	4.84136	5.11376	4.62976	noncoding	ENST00000502435	CTB-22K21.2	GENCODE	510	chr17	-	48704392	48709301
ASHGA5P032545	5.88e-05	0.000522368	-1.27725	6.24189	6.24139	6.03409	6.27576	5.09926	4.84136	5.11376	4.62976	noncoding	ENST00000502435	CTB-22K21.2	GENCODE	510	chr17	-	48704392	48709301
ASHGA5P032545	5.88e-05	0.000522368	-1.27725	6.24189	6.24139	6.03409	6.27576	5.09926	4.84136	5.11376	4.62976	noncoding	ENST00000502435	CTB-22K21.2	GENCODE	510	chr17	-	48704392	48709301
ASHGA5P032545	5.88e-05	0.000522368	-1.27725	6.24189	6.24139	6.03409	6.27576	5.09926	4.84136	5.11376	4.62976	noncoding	ENST00000502435	CTB-22K21.2	GENCODE	510	chr17	-	48704392	48709301
ASHGA5P032545	5.88e-05	0.000522368	-1.27725	6.24189	6.24139	6.03409	6.27576	5.09926	4.84136	5.11376	4.62976	noncoding	ENST00000502435	CTB-22K21.2	GENCODE	510	chr17	-	48704392	48709301
ASHGA5P032545	5.88e-05	0.000522368	-1.27725	6.24189	6.24139	6.03409	6.27576	5.09926	4.84136	5.11376	4.62976	noncoding	ENST00000502435	CTB-22K21.2	GENCODE	510	chr17	-	48704392	48709301
ASHGA5P032545	5.88e-05	0.000522368	-1.27725	6.24189	6.24139	6.03409	6.27576	5.09926	4.84136	5.11376	4.62976	noncoding	ENST00000502435	CTB-22K21.2	GENCODE	510	chr17	-	48704392	48709301
ASHGA5P032545	5.88e-05	0.000522368	-1.27725	6.24189	6.24139	6.03409	6.27576	5.09926	4.84136	5.11376	4.62976	noncoding	ENST00000502435	CTB-22K21.2	GENCODE	510	chr17	-	48704392	48709301
ASHGA5P032545	5.88e-05	0.000522368	-1.27725	6.24189	6.24139	6.03409	6.27576	5.09926	4.84136	5.11376	4.62976	noncoding	ENST00000502435	CTB-22K21.2	GENCODE	510	chr17	-	48704392	48709301
ASHGA5P032545	5.88e-05	0.000522368	-1.27725	6.24189	6.24139	6.03409	6.27576	5.09926	4.84136	5.11376	4.62976	noncoding	ENST00000502435	CTB-22K21.2	GENCODE	510	chr17	-	48704392	48709301
ASHGA5P032545	5.88e-05	0.000522368	-1.27725	6.24189	6.24139	6.03409	6.27576	5.09926	4.84136	5.11376	4.62976	noncoding	ENST00000502435	CTB-22K21.2	GENCODE	510	chr17	-	48704392	48709301
ASHGA5P032545	5.88e-05	0.000522368	-1.27725	6.24189	6.24139	6.03409	6.27576	5.09926	4.84136	5.11376	4.62976	noncoding	ENST00000502435	CTB-22K21.2	GENCODE	510	chr17	-	48704392	48709301
ASHGA5P032545	5.88e-05	0.000522368	-1.27725	6.24189	6.24139	6.03409	6.27576	5.09926	4.84136	5.11376	4.62976	noncoding	ENST00000502435	CTB-22K21.2	GENCODE	510	chr17	-	48704392	48709301
ASHGA5P032545	5.88e-05	0.000522368	-1.27725	6.24189	6.24139	6.03409	6.27576	5.09926	4.84136	5.11376	4.62976	noncoding	ENST00000502435	CTB-22K21.2	GENCODE	510	chr17	-	48704392	48709301
ASHGA5P032545	5.88e-05	0.000522368	-1.27725	6.24189	6.24139	6.03409	6.27576	5.09926	4.84136	5.11376	4.62976	noncoding	ENST00000502435	CTB-22K21.2	GENCODE	510	chr17	-	48704392	48709301
ASHGA5P032545	5.88e-05	0.000522368	-1.27725	6.24189	6.24139	6.03409	6.27576	5.09926	4.84136	5.11376	4.62976	noncoding	ENST00000502435	CTB-22K21.2	GENCODE	510	chr17	-	48704392	48709301
ASHGA5P032545	5.88e-05	0.000522368	-1.27725	6.24189	6.24139	6.03409	6.27576	5.09926	4.84136	5.11376	4.62976	noncoding	ENST00000502435	CTB-22K21.2	GENCODE	510	chr17	-	48704392	48709301
ASHGA5P032545	5.88e-05	0.000522368	-1.27725	6.24189	6.24139	6.03409	6.27576	5.09926	4.84136	5.11376	4.62976	noncoding	ENST00000502435	CTB-22K21.2	GENCODE	510	chr17	-	48704392	48709301
ASHGA5P032545	5.88e-05	0.000522368	-1.27725	6.24189	6.24139	6.03409	6.27576	5.09926	4.84136	5.11376	4.62976	noncoding	ENST00000502435	CTB-22K21.2	GENCODE	510	chr17	-	48704392	48709301
ASHGA5P032545	5.88e-05	0.000522368	-1.27725	6.24189	6.24139	6.03409	6.27576	5.09926	4.84136	5.11376	4.62976	noncoding	ENST00000502435	CTB-22K21.2	GENCODE	510	chr17	-	48704392	48709301
ASHGA5P032545	5.88e-05	0.000522368	-1.27725	6.24189	6.24139	6.03409	6.27576	5.09926	4.84136	5.11376	4.62976	noncoding	ENST00000502435	CTB-22K21.2	GENCODE	510	chr17	-	48704392	48709301
ASHGA5P032545	5.88e-05	0.000522368	-1.27725	6.24189	6.24139	6.03409	6.27576	5.09926	4.84136	5.11376	4.62976	noncoding	ENST00000502435	CTB-22K21.2	GENCODE	510	chr17	-	48704392	48709301
ASHGA5P032545	5.88e-05	0.000522368	-1.27725	6.24189	6.24139	6.03409	6.27576	5.09926	4.84136	5.11376	4.62976	noncoding	ENST00000502435	CTB-22K21.2	GENCODE	510	chr17	-	48704392	48709301
ASHGA5P049913	0.0849783	0.150069	-1.2765	6.26187	4.25621	4.22543	6.44342	4.14128	4.2083	3.98858	3.74278	noncoding	TCONS_00001279	XLOC_000566	LincRNAs identified by Cabili et al	444	chr1	+	219467415	219467990
ASHGA5P026453	0.000340182	0.00189517	-1.27626	6.35453	6.85948	6.64598	6.10564	5.28146	5.16401	5.33798	5.07714	noncoding	ENST00000544421	RP11-881M11.2	GENCODE	810	chr11	+	60674260	60677214
ASHGA5P022219	3.84e-05	0.000383189	-1.27621	6.32902	5.89733	6.21204	6.22183	4.82338	4.89174	4.74826	5.09201	noncoding	ENST00000552554	PGAM1P5	GENCODE	2148	chr12	+	96043030	96067775
ASHGA5P039144	2.7e-06	5.7294e-05	-1.2671	5.75456	5.71425	5.97073	5.69789	4.49905	4.52246	4.4272	4.62032	noncoding	ENST00000484765	RP11-368I23.2	GENCODE	745	chr3	+	168619732	168639784
ASHGA5P027411	2.08e-07	1.0582e-05	-1.26449	10.3582	10.2047	10.2196	10.2992	9.05022	8.96626	9.07125	8.93602	noncoding	ENST00000546086	RP11-81H14.2	GENCODE	565	chr12	-	68727032	68835996
ASHGA5P026210	1.38e-05	0.000178	-1.26233	5.99521	5.7504	6.14408	6.12241	4.6918	4.84518	4.75393	4.6719	noncoding	ENST00000532365	RP11-685M7.5	GENCODE	441	chr11	+	10804859	10823172
ASHGA5P026210	1.38e-05	0.000178	-1.26233	5.99521	5.7504	6.14408	6.12241	4.6918	4.84518	4.75393	4.6719	noncoding	ENST00000532365	RP11-685M7.5	GENCODE	441	chr11	+	10804859	10823172
ASHGA5P026210	1.38e-05	0.000178	-1.26233	5.99521	5.7504	6.14408	6.12241	4.6918	4.84518	4.75393	4.6719	noncoding	ENST00000532365	RP11-685M7.5	GENCODE	441	chr11	+	10804859	10823172
ASHGA5P019547	3.54e-07	1.4821e-05	-1.25996	7.91649	8.03308	8.00475	7.96515	6.64393	6.76372	6.82953	6.64245	noncoding	ENST00000490997	RP11-34P13.12	GENCODE	518	chr1	-	142807	146831
ASHGA5P006910	1.67e-06	4.1869e-05	-1.25592	6.79683	6.84899	6.81716	6.76891	5.47042	5.69714	5.41352	5.62712	noncoding	ENST00000428123	AC018865.8	GENCODE	347	chr2	-	130792360	130793009
ASHGA5P050875	3.2e-10	2.63e-07	-1.25427	9.81484	9.82123	9.79917	9.84386	8.6036	8.54116	8.55921	8.55807	noncoding	NR_028050	MTERFD2	RefSeq	2766	chr2	-	242026508	242041747
ASHGA5P050875	3.2e-10	2.63e-07	-1.25427	9.81484	9.82123	9.79917	9.84386	8.6036	8.54116	8.55921	8.55807	noncoding	NR_028050	MTERFD2	RefSeq	2766	chr2	-	242026508	242041747
ASHGA5P041317	3.68e-05	0.000371694	-1.25353	6.79132	6.84435	6.797	6.82664	5.51317	5.37416	5.89582	5.46203	noncoding	ENST00000509367	CTD-3179P9.1	GENCODE	807	chr5	+	117523161	117601730
ASHGA5P048009	0.00295469	0.0102567	-1.25347	4.46104	4.38284	4.28889	4.45227	2.93762	2.58214	3.2569	3.79448	noncoding	ENST00000527819	RP11-624D11.2	GENCODE	429	chr11	-	30065604	30105890
ASHGA5P033636	0.162691	0.251805	-1.25233	5.13864	5.48137	6.74698	8.50433	5.58853	5.20125	4.67202	5.40022	noncoding	NR_033983	LOC400654	RefSeq	2418	chr18	-	61880317	61927290
ASHGA5P027694	0.000997695	0.00439099	-1.2521	8.24545	8.12146	7.90797	7.51221	6.4768	6.77775	6.48295	7.04122	noncoding	ENST00000502221	RP11-572C21.1	GENCODE	1986	chr12	-	130336752	130339489
ASHGA5P039729	1.12e-05	0.000154727	-1.2511	5.37542	5.27871	5.3858	5.35493	3.93875	4.15214	4.3309	3.96866	noncoding	ENST00000512674	RP11-290F5.1	GENCODE	2040	chr4	-	185286340	185291024
ASHGA5P048219	0.0145902	0.0366323	-1.2447	6.56006	6.50895	5.20275	5.74866	5.08761	4.79907	4.28904	4.86589	noncoding	TCONS_00013378	XLOC_006010	LincRNAs identified by Cabili et al	1759	chr7	+	22871219	22874253
ASHGA5P018186	3.86e-06	7.3576e-05	-1.24347	8.67755	8.63024	8.84062	8.89167	7.56794	7.50278	7.39305	7.60242	noncoding	ENST00000450324	AC009878.2	GENCODE	516	chr15	+	26678520	26691748
ASHGA5P038365	0.000144365	0.00100567	-1.24284	4.43691	4.66559	4.35913	4.73623	3.07417	3.56795	3.42649	3.15791	noncoding	ENST00000492981	RP11-271C24.2	GENCODE	303	chr3	-	113465718	113466255
ASHGA5P035138	3.7e-07	1.5191e-05	-1.24128	9.72687	9.73863	9.59189	9.652	8.33069	8.49867	8.49488	8.42004	noncoding	TCONS_00004596	XLOC_002499	LincRNAs identified by Cabili et al	343	chr2	-	221747473	221802061
ASHGA5P037039	0.00792073	0.0224121	-1.24007	3.96275	4.43042	4.1921	4.39208	2.84461	3.80652	2.99514	2.37079	noncoding	ENST00000483342	SNHG11	GENCODE	1509	chr20	+	37075327	37079564
ASHGA5P041882	0.00074644	0.00349314	-1.23715	5.69813	5.61448	5.62781	5.49895	4.44268	3.82093	4.52102	4.70613	noncoding	TCONS_00020446	XLOC_009779	LincRNAs identified by Cabili et al	1501	chr12	+	58287869	58290670
ASHGA5P038426	0.00174651	0.0067994	-1.23652	5.59225	5.26402	5.53922	5.33006	4.52902	3.60216	4.13821	4.51007	noncoding	NR_038976	LOC339874	RefSeq	1995	chr3	-	131043935	131100319
ASHGA5P038426	0.00174651	0.0067994	-1.23652	5.59225	5.26402	5.53922	5.33006	4.52902	3.60216	4.13821	4.51007	noncoding	NR_038976	LOC339874	RefSeq	1995	chr3	-	131043935	131100319
ASHGA5P021250	0.00409566	0.0132875	-1.23303	5.45648	5.91253	5.32781	5.35501	4.12065	4.71472	4.60356	3.68078	noncoding	uc010azc.3	HERC2P9	UCSC_knowngene	3115	chr15	+	28899419	28930410
ASHGA5P041626	3.29e-06	6.5292e-05	-1.23046	8.5253	8.71801	8.66522	8.50924	7.32752	7.26305	7.51927	7.38612	noncoding	uc003mti.1	AK093403	UCSC_knowngene	1727	chr6	-	775455	780214
ASHGA5P055188	7.45e-05	0.000621023	-1.23028	5.77919	5.76914	5.67821	5.69539	4.52102	4.82936	4.4266	4.22385	noncoding	ENST00000577297	RP11-305N23.1	GENCODE	689	chr11	+	119252487	119280472
ASHGA5P055188	7.45e-05	0.000621023	-1.23028	5.77919	5.76914	5.67821	5.69539	4.52102	4.82936	4.4266	4.22385	noncoding	ENST00000577297	RP11-305N23.1	GENCODE	689	chr11	+	119252487	119280472
ASHGA5P014292	1.08e-07	6.998e-06	-1.22806	8.25221	8.27459	8.17534	8.23398	6.97453	7.0811	7.0485	6.91976	noncoding	ENST00000404210	LINC00339	GENCODE	1045	chr1	+	22352026	22357713
ASHGA5P028007	1.56e-05	0.000194443	-1.22494	10.4175	10.3133	10.2169	10.6026	9.29791	9.10407	9.18595	9.06262	noncoding	ENST00000548970	OR7E5P	pseudogene	982	chr12	+	52501061	52502043
ASHGA5P043222	3.44e-07	1.448e-05	-1.22466	9.78589	9.58793	9.69221	9.60292	8.41763	8.49027	8.4697	8.39272	noncoding	uc001gsf.3	CR936711	UCSC_knowngene	1342	chr1	+	190447389	190450524
ASHGA5P020159	1.39e-05	0.000179134	-1.22443	9.24043	9.20311	9.11223	8.8648	7.8318	7.78298	7.97938	7.92868	noncoding	ENST00000512246	RP11-471J12.1	GENCODE	883	chr4	+	174451608	174462981
ASHGA5P029568	0.000561971	0.00281464	-1.22097	5.34242	5.26191	4.99007	5.06912	4.2379	4.22048	3.68663	3.63461	noncoding	uc021rtn.1	OTX2OS1	UCSC_knowngene	1386	chr14	+	57278723	57387335
ASHGA5P040662	0.0567609	0.108501	-1.21966	4.07584	4.42739	4.29337	5.41864	2.32215	3.90424	2.95724	4.15297	noncoding	ENST00000502827	RP11-346A9.1	GENCODE	786	chr5	-	128795251	128796382
ASHGA5P035299	4.19e-08	4.235e-06	-1.21921	12.9186	12.8209	12.9249	12.8885	11.7263	11.6088	11.6424	11.6985	noncoding	uc002tpz.2	LOC440905	UCSC_knowngene	4525	chr2	-	130783571	130808704
ASHGA5P051832	4.07e-08	4.165e-06	-1.21714	10.7796	10.6773	10.6249	10.6767	9.47562	9.46284	9.44139	9.5101	noncoding	uc003fug.3	BC061632	UCSC_knowngene	633	chr3	+	194309798	194310990
ASHGA5P051832	4.07e-08	4.165e-06	-1.21714	10.7796	10.6773	10.6249	10.6767	9.47562	9.46284	9.44139	9.5101	noncoding	uc003fug.3	BC061632	UCSC_knowngene	633	chr3	+	194309798	194310990
ASHGA5P051832	4.07e-08	4.165e-06	-1.21714	10.7796	10.6773	10.6249	10.6767	9.47562	9.46284	9.44139	9.5101	noncoding	uc003fug.3	BC061632	UCSC_knowngene	633	chr3	+	194309798	194310990
ASHGA5P051832	4.07e-08	4.165e-06	-1.21714	10.7796	10.6773	10.6249	10.6767	9.47562	9.46284	9.44139	9.5101	noncoding	uc003fug.3	BC061632	UCSC_knowngene	633	chr3	+	194309798	194310990
ASHGA5P052580	5.21e-07	1.9062e-05	-1.21415	6.08586	6.21393	6.27743	6.22319	4.97702	4.92052	4.95814	5.0881	noncoding	uc003ncv.1	AK092541	UCSC_knowngene	1930	chr6	-	19802394	19804981
ASHGA5P000485	0.000700669	0.00332238	-1.21351	4.98619	4.53899	4.33952	4.62121	3.7517	3.09928	3.36237	3.41851	noncoding	chr6:91443800-91462575-	chr6:91443800-91462575	LincRNAs identified by Khalil et al	18775	chr6	-	91387079	91405854
ASHGA5P019772	6.49e-08	5.507e-06	-1.21302	9.51314	9.50479	9.45469	9.52593	8.36726	8.24985	8.31844	8.21094	noncoding	ENST00000510221	RP11-471J12.1	GENCODE	561	chr4	+	174451608	174462981
ASHGA5P022247	4.64e-05	0.000441923	-1.21283	7.05507	7.01794	7.01513	7.1127	6.17789	5.69017	5.72085	5.7606	noncoding	ENST00000553410	RP11-692C24.1	GENCODE	431	chr15	+	92076120	92078325
ASHGA5P018666	5.5967e-05	0.000505576	-1.21048	6.74691	6.55232	6.65	6.5587	5.67376	5.25256	5.5298	5.2099	noncoding	ENST00000456327	AC073479.1	GENCODE	1434	chr2	+	6072818	6120819
ASHGA5P044958	0.000682109	0.0032484	-1.20787	5.37136	5.33607	5.3104	5.16552	4.40215	4.12262	3.56618	4.2609	noncoding	ENST00000517983	KB-1507C5.4	GENCODE	563	chr8	+	103991012	104012412
ASHGA5P023498	3.26e-07	1.4181e-05	-1.20548	10.4091	10.2795	10.3	10.3032	9.12601	9.2279	9.04911	9.06682	noncoding	ENST00000582261	AC015818.3	GENCODE	2334	chr17	-	20422624	20432000
ASHGA5P035844	7.65e-06	0.000118	-1.20457	7.2666	7.27032	7.29347	7.32228	6.07592	6.20022	6.20923	5.84903	noncoding	ENST00000568862	RP11-333I13.1	GENCODE	2463	chr2	+	47004921	47007384
ASHGA5P040265	3.74e-05	0.000376355	-1.20329	8.11724	8.23207	8.11866	8.00637	7.0535	6.8898	6.63808	7.07981	noncoding	ENST00000456728	RP11-45I20.1	GENCODE	549	chr4	+	186839293	186840614
ASHGA5P040265	3.74e-05	0.000376355	-1.20329	8.11724	8.23207	8.11866	8.00637	7.0535	6.8898	6.63808	7.07981	noncoding	ENST00000456728	RP11-45I20.1	GENCODE	549	chr4	+	186839293	186840614
ASHGA5P057075	1.98e-06	4.6562e-05	-1.2021	11.6074	11.6143	11.7012	11.8231	10.4355	10.5976	10.5102	10.3944	noncoding	TCONS_00012633	XLOC_005563	LincRNAs identified by Cabili et al	237	chr6	+	170483165	170488159
ASHGA5P000066	2.31e-07	1.1186e-05	-1.20085	8.49778	8.49386	8.4614	8.48449	7.33041	7.23476	7.38676	7.18221	noncoding	AL049990		NRED	1719	chr4	-	121952575	121954272
ASHGA5P020245	8.44e-08	5.92e-06	-1.19905	9.21734	9.22031	9.13356	9.3071	7.99556	8.06249	7.98864	8.03542	noncoding	ENST00000510268	RP11-471J12.1	GENCODE	635	chr4	+	174452325	174512406
ASHGA5P051833	1.29e-06	3.4788e-05	-1.19823	7.84494	7.71993	7.84494	7.98794	6.61437	6.63393	6.61666	6.73985	noncoding	NR_047574	TMEM44-AS1	RefSeq	1429	chr3	+	194304996	194311561
ASHGA5P051833	1.29e-06	3.4788e-05	-1.19823	7.84494	7.71993	7.84494	7.98794	6.61437	6.63393	6.61666	6.73985	noncoding	NR_047574	TMEM44-AS1	RefSeq	1429	chr3	+	194304996	194311561
ASHGA5P051833	1.29e-06	3.4788e-05	-1.19823	7.84494	7.71993	7.84494	7.98794	6.61437	6.63393	6.61666	6.73985	noncoding	NR_047574	TMEM44-AS1	RefSeq	1429	chr3	+	194304996	194311561
ASHGA5P051833	1.29e-06	3.4788e-05	-1.19823	7.84494	7.71993	7.84494	7.98794	6.61437	6.63393	6.61666	6.73985	noncoding	NR_047574	TMEM44-AS1	RefSeq	1429	chr3	+	194304996	194311561
ASHGA5P019901	0.0148271	0.0370877	-1.19741	4.3232	3.71364	4.35423	4.88321	3.60665	2.99428	2.44066	3.44304	noncoding	ENST00000504957	RP11-18H21.3	GENCODE	495	chr4	-	153128572	153147022
ASHGA5P043217	1.28e-05	0.000169704	-1.1938	5.48696	5.61168	5.60531	5.39905	4.38262	4.10521	4.40173	4.43822	noncoding	ENST00000436905	RP11-547I7.2	GENCODE	472	chr1	+	190447680	190449865
ASHGA5P037193	0.000471674	0.00244624	-1.19133	5.08625	4.99173	5.15259	5.1559	3.77789	3.74321	4.41026	3.6898	noncoding	NR_026755	C21orf15	RefSeq	1296	chr21	-	15215453	15220685
ASHGA5P032454	0.0542743	0.104733	-1.19042	6.80706	4.54081	5.79824	6.36431	4.54455	4.84837	4.82769	4.52811	noncoding	ENST00000441312	AC015936.3	GENCODE	504	chr17	-	42980528	42981914
ASHGA5P032454	0.0542743	0.104733	-1.19042	6.80706	4.54081	5.79824	6.36431	4.54455	4.84837	4.82769	4.52811	noncoding	ENST00000441312	AC015936.3	GENCODE	504	chr17	-	42980528	42981914
ASHGA5P032454	0.0542743	0.104733	-1.19042	6.80706	4.54081	5.79824	6.36431	4.54455	4.84837	4.82769	4.52811	noncoding	ENST00000441312	AC015936.3	GENCODE	504	chr17	-	42980528	42981914
ASHGA5P032454	0.0542743	0.104733	-1.19042	6.80706	4.54081	5.79824	6.36431	4.54455	4.84837	4.82769	4.52811	noncoding	ENST00000441312	AC015936.3	GENCODE	504	chr17	-	42980528	42981914
ASHGA5P032454	0.0542743	0.104733	-1.19042	6.80706	4.54081	5.79824	6.36431	4.54455	4.84837	4.82769	4.52811	noncoding	ENST00000441312	AC015936.3	GENCODE	504	chr17	-	42980528	42981914
ASHGA5P032454	0.0542743	0.104733	-1.19042	6.80706	4.54081	5.79824	6.36431	4.54455	4.84837	4.82769	4.52811	noncoding	ENST00000441312	AC015936.3	GENCODE	504	chr17	-	42980528	42981914
ASHGA5P035305	1.42e-07	8.301e-06	-1.18923	13.8091	13.7568	13.6876	13.7313	12.4685	12.5777	12.5483	12.6334	noncoding	NR_046260	LOC100216479	RefSeq	2645	chr2	-	131174325	131186119
ASHGA5P015659	0.00272881	0.00966619	-1.1884	4.9047	4.58148	4.81126	4.93794	3.76105	3.16436	3.35829	4.19809	noncoding	ENST00000422304	POLR2J4	GENCODE	974	chr7	-	44005938	44058774
ASHGA5P034673	0.000171088	0.00113608	-1.18624	5.07616	4.73157	4.898	4.70484	3.38091	3.71095	3.63382	3.93994	noncoding	ENST00000559756	AC074212.5	GENCODE	1402	chr19	+	46268042	46272311
ASHGA5P039351	0.186245	0.279868	-1.17823	4.84472	8.17684	4.8545	6.05665	4.71005	4.61173	5.00325	4.89477	noncoding	ENST00000515048	ZEB2P1	pseudogene	991	chr4	-	16362461	16363452
ASHGA5P038570	0.0343877	0.0730705	-1.17564	4.6031	4.54599	4.69387	5.13771	2.97114	2.76664	4.14446	4.39586	noncoding	ENST00000562617	RP11-809F4.3	GENCODE	2109	chr3	-	175656716	175658825
ASHGA5P041233	1.42e-05	0.00018136	-1.17535	6.42609	6.2868	6.15111	6.41392	4.95851	5.14525	5.2193	5.25344	noncoding	ENST00000508742	CTC-454M9.1	GENCODE	679	chr5	+	88714623	88762215
ASHGA5P031275	3.56e-05	0.000362651	-1.17093	6.28662	6.64908	6.67833	6.61082	5.40131	5.44304	5.2194	5.47738	noncoding	ENST00000572770	RP11-510M2.4	pseudogene	299	chr16	-	71465704	71466185
ASHGA5P015982	1.67e-07	9.17e-06	-1.16937	8.80773	8.73545	8.78348	8.86524	7.53914	7.69734	7.6206	7.65731	noncoding	ENST00000425399	AC131180.4	pseudogene	584	chr2	+	132054415	132066641
ASHGA5P026766	2.48e-06	5.4053e-05	-1.16781	7.78528	7.76604	7.59168	7.52057	6.54499	6.47336	6.4603	6.51367	noncoding	TCONS_00011776	XLOC_005244	LincRNAs identified by Cabili et al	1152	chr6	+	31170778	31196425
ASHGA5P026766	2.48e-06	5.4053e-05	-1.16781	7.78528	7.76604	7.59168	7.52057	6.54499	6.47336	6.4603	6.51367	noncoding	TCONS_00011776	XLOC_005244	LincRNAs identified by Cabili et al	1152	chr6	+	31170778	31196425
ASHGA5P043504	0.0187057	0.0448065	-1.16718	4.82415	4.03714	4.40931	4.98589	3.64177	4.10634	2.78697	3.05269	noncoding	ENST00000431453	PMS2CL	GENCODE	792	chr7	+	6777265	6786736
ASHGA5P029162	0.000603176	0.00296422	-1.16667	5.35676	5.36914	5.0427	5.4229	3.90424	4.5857	3.95906	4.07584	noncoding	TCONS_00010966	XLOC_004901	LincRNAs identified by Cabili et al	1187	chr5	-	78654496	78663947
ASHGA5P042583	0.0364144	0.0764498	-1.16533	5.02412	4.61573	4.28289	4.5722	4.02874	3.41733	4.06511	2.32247	noncoding	NR_027060	FLJ34503	RefSeq	2006	chr6	+	114225550	114242806
ASHGA5P039443	0.00612388	0.0182233	-1.16492	4.83631	4.67377	4.25389	5.06328	3.12914	4.04041	3.19857	3.79943	noncoding	TCONS_00022631	XLOC_010932	LincRNAs identified by Cabili et al	1399	chr14	+	101361101	101362601
ASHGA5P030086	0.0788181	0.141362	-1.16445	4.64846	4.76437	4.97077	6.92708	4.39873	4.06568	4.31627	3.87221	noncoding	ENST00000561241	RP11-244F12.3	GENCODE	3354	chr15	-	63338232	63341586
ASHGA5P030086	0.0788181	0.141362	-1.16445	4.64846	4.76437	4.97077	6.92708	4.39873	4.06568	4.31627	3.87221	noncoding	ENST00000561241	RP11-244F12.3	GENCODE	3354	chr15	-	63338232	63341586
ASHGA5P030086	0.0788181	0.141362	-1.16445	4.64846	4.76437	4.97077	6.92708	4.39873	4.06568	4.31627	3.87221	noncoding	ENST00000561241	RP11-244F12.3	GENCODE	3354	chr15	-	63338232	63341586
ASHGA5P030086	0.0788181	0.141362	-1.16445	4.64846	4.76437	4.97077	6.92708	4.39873	4.06568	4.31627	3.87221	noncoding	ENST00000561241	RP11-244F12.3	GENCODE	3354	chr15	-	63338232	63341586
ASHGA5P030086	0.0788181	0.141362	-1.16445	4.64846	4.76437	4.97077	6.92708	4.39873	4.06568	4.31627	3.87221	noncoding	ENST00000561241	RP11-244F12.3	GENCODE	3354	chr15	-	63338232	63341586
ASHGA5P030086	0.0788181	0.141362	-1.16445	4.64846	4.76437	4.97077	6.92708	4.39873	4.06568	4.31627	3.87221	noncoding	ENST00000561241	RP11-244F12.3	GENCODE	3354	chr15	-	63338232	63341586
ASHGA5P030086	0.0788181	0.141362	-1.16445	4.64846	4.76437	4.97077	6.92708	4.39873	4.06568	4.31627	3.87221	noncoding	ENST00000561241	RP11-244F12.3	GENCODE	3354	chr15	-	63338232	63341586
ASHGA5P020662	0.00113525	0.00486606	-1.15045	5.44028	5.25584	5.28443	5.21818	4.03754	4.43894	3.65479	4.46566	noncoding	ENST00000518129	CTB-118P15.2	GENCODE	647	chr8	+	88986392	89031341
ASHGA5P046017	1.49e-07	8.529e-06	-1.15017	10.4438	10.4997	10.5252	10.6203	9.42375	9.37313	9.33039	9.36109	noncoding	TCONS_00002410	XLOC_000927	LincRNAs identified by Cabili et al	315	chr1	-	95781344	95783539
ASHGA5P016057	3.1e-07	1.3742e-05	-1.14929	9.02841	9.06141	8.94526	8.97333	7.75068	7.88551	7.84057	7.93449	noncoding	ENST00000426316	RP4-669L17.11	GENCODE	468	chr1	+	317810	328455
ASHGA5P052950	0.0314419	0.0681476	-1.14803	4.44762	3.99273	5.69168	4.65868	3.74093	3.79954	3.70432	2.95381	noncoding	uc021zyp.1	AK123998	UCSC_knowngene	2431	chr7	-	1193839	1196333
ASHGA5P041311	0.00272333	0.00964883	-1.14768	5.33521	5.41278	5.79814	5.59654	4.10294	4.43643	4.96458	4.04799	noncoding	ENST00000514214	CTB-118N6.3	GENCODE	782	chr5	+	115785425	115834850
ASHGA5P046473	1.59e-08	2.363e-06	-1.14599	9.73078	9.66435	9.6388	9.64721	8.51285	8.48568	8.52041	8.57823	noncoding	ENST00000424251	RP1-146A15.1	GENCODE	465	chrX	+	28960166	28960685
ASHGA5P035061	5.55e-05	0.000502892	-1.14409	5.13482	5.15904	4.89368	5.0845	3.71364	4.0264	3.81841	4.13724	noncoding	ENST00000416111	AC092155.4	GENCODE	932	chr2	-	62839006	62889763
ASHGA5P028216	2.9e-05	0.000309873	-1.14011	7.09047	7.20112	6.88456	7.02615	5.7564	5.8022	6.05246	6.03079	noncoding	ENST00000552584	RP11-511B23.3	GENCODE	1269	chr12	+	93568141	93575608
ASHGA5P043293	0.0043018	0.0138201	-1.13794	6.03547	5.82792	5.84261	5.96322	5.08388	4.22965	5.30693	4.49699	noncoding	NR_002330	ST7-AS1	RefSeq	1908	chr7	-	116592500	116594388
ASHGA5P043293	0.0043018	0.0138201	-1.13794	6.03547	5.82792	5.84261	5.96322	5.08388	4.22965	5.30693	4.49699	noncoding	NR_002330	ST7-AS1	RefSeq	1908	chr7	-	116592500	116594388
ASHGA5P044868	2.94e-06	6.0751e-05	-1.13626	8.01385	7.9272	7.95714	7.9907	6.77461	6.74457	6.79526	7.02942	noncoding	ENST00000501104	RP11-159H10.3	GENCODE	828	chr8	+	70746345	70749605
ASHGA5P046920	0.200165	0.296266	-1.13303	5.97789	5.80735	5.73664	5.68694	5.54725	5.27521	5.53178	2.32247	noncoding	ENST00000429634	RP11-153K11.3	GENCODE	417	chr10	-	69993009	69995190
ASHGA5P029665	1.25e-07	7.595e-06	-1.13123	6.60355	6.55208	6.59143	6.5271	5.45781	5.34703	5.42629	5.51809	noncoding	TCONS_00008327	XLOC_003782	LincRNAs identified by Cabili et al	4154	chr4	+	174428626	174434499
ASHGA5P014754	1.03e-05	0.000146713	-1.13078	7.80307	7.83598	7.66648	7.69009	6.51995	6.68358	6.79132	6.47763	noncoding	ENST00000413041	AC140481.1	pseudogene	594	chr2	-	131176643	131188936
ASHGA5P041656	0.00180797	0.00699075	-1.12981	4.51839	4.88993	4.92623	4.61573	3.37747	3.37811	3.51409	4.16138	noncoding	ENST00000447858	LY86-AS1	GENCODE	938	chr6	-	6366364	6587426
ASHGA5P045969	0.00078204	0.0036237	-1.12821	7.12713	7.35753	7.76868	7.79207	6.61159	6.27527	6.27576	6.36994	noncoding	uc001iio.1	AK129672	UCSC_knowngene	2375	chr10	-	5903871	5906246
ASHGA5P056586	0.00736235	0.0211188	-1.12722	4.32198	4.9875	4.68814	5.44565	4.08326	3.89964	3.53098	3.4205	noncoding	TCONS_00006357	XLOC_002976	LincRNAs identified by Cabili et al	2503	chr3	+	193918478	193921896
ASHGA5P049334	0.00555598	0.0168874	-1.12604	5.5147	6.09294	5.66001	6.66917	4.70053	5.00303	4.89291	4.83619	noncoding	ENST00000561510	RP11-345M22.1	GENCODE	1494	chr16	+	79747743	79832987
ASHGA5P037751	0.00142949	0.00583851	-1.12535	4.92827	4.37949	4.92343	4.89174	3.29049	4.01566	3.57783	3.73754	noncoding	TCONS_00024847	XLOC_011730	LincRNAs identified by Cabili et al	337	chr16	+	54881150	54888858
ASHGA5P053573	0.000212365	0.00133278	-1.12458	5.76753	5.74348	5.5877	5.9127	4.52982	4.97682	4.61553	4.3909	noncoding	ENST00000440959	RP5-1180C10.2	GENCODE	2547	chr1	-	180241736	180245359
ASHGA5P029560	0.417143	0.523391	-1.12293	8.10165	8.0357	8.21309	13.2623	8.42629	8.36124	8.24002	8.09343	noncoding	ENST00000554458	RP11-813I20.2	GENCODE	459	chr14	+	56214925	56239921
ASHGA5P040909	4.39e-05	0.000422614	-1.12197	6.51879	6.3642	6.56786	6.49278	5.16504	5.45637	5.24307	5.59128	noncoding	uc021yja.1	AK309215	UCSC_knowngene	1250	chr5	-	178046291	178047541
ASHGA5P032701	1.28e-08	2.055e-06	-1.12195	11.3546	11.2868	11.2935	11.3453	10.2022	10.1829	10.2524	10.1549	noncoding	ENST00000571724	RP11-1055B8.4	GENCODE	1561	chr17	-	79361929	79364056
ASHGA5P043104	0.000123377	0.000897824	-1.11371	6.81868	6.8097	7.0016	7.06898	6.0161	5.50793	5.90744	5.81266	noncoding	uc011keb.2	LOC493754	UCSC_knowngene	1841	chr7	-	66018552	66057371
ASHGA5P048741	0.000148222	0.00102415	-1.11155	5.25511	4.96314	5.16511	5.03364	4.0606	3.73845	3.90043	4.27133	noncoding	ENST00000464115	SNHG12	GENCODE	712	chr1	-	28906846	28908365
ASHGA5P020095	0.000448083	0.00235076	-1.11137	5.08825	5.01163	5.29341	5.39325	3.71052	4.29107	4.07539	4.26406	noncoding	ENST00000508081	AC092597.3	GENCODE	601	chr4	-	47558747	47562276
ASHGA5P042590	6.25e-06	0.000101625	-1.10946	5.20564	5.41759	5.33923	5.45418	4.3989	4.17828	4.20706	4.19455	noncoding	uc003pwo.1	AK093256	UCSC_knowngene	2014	chr6	+	116575436	116577906
ASHGA5P026851	0.00236731	0.00861143	-1.10763	4.99265	5.24917	5.31165	5.29441	3.63519	3.89279	4.53922	4.35014	noncoding	AW450413		LincRNAs identified by Khalil et al	431	chr7	-	25895917	25896427
ASHGA5P022225	0.392872	0.499561	-1.10695	6.90782	11.6959	6.93542	6.8181	7.01047	7.01374	6.99414	6.91108	noncoding	ENST00000552835	RP11-486A14.2	GENCODE	814	chr12	-	93710910	93771492
ASHGA5P022225	0.392872	0.499561	-1.10695	6.90782	11.6959	6.93542	6.8181	7.01047	7.01374	6.99414	6.91108	noncoding	ENST00000552835	RP11-486A14.2	GENCODE	814	chr12	-	93710910	93771492
ASHGA5P034799	0.00759106	0.0216654	-1.10652	4.66352	4.62872	4.34479	4.5852	3.55153	3.69932	3.88379	2.66154	noncoding	NR_024059	MIMT1	RefSeq	1288	chr19	+	57352269	57359922
ASHGA5P034799	0.00759106	0.0216654	-1.10652	4.66352	4.62872	4.34479	4.5852	3.55153	3.69932	3.88379	2.66154	noncoding	NR_024059	MIMT1	RefSeq	1288	chr19	+	57352269	57359922
ASHGA5P034799	0.00759106	0.0216654	-1.10652	4.66352	4.62872	4.34479	4.5852	3.55153	3.69932	3.88379	2.66154	noncoding	NR_024059	MIMT1	RefSeq	1288	chr19	+	57352269	57359922
ASHGA5P034799	0.00759106	0.0216654	-1.10652	4.66352	4.62872	4.34479	4.5852	3.55153	3.69932	3.88379	2.66154	noncoding	NR_024059	MIMT1	RefSeq	1288	chr19	+	57352269	57359922
ASHGA5P034799	0.00759106	0.0216654	-1.10652	4.66352	4.62872	4.34479	4.5852	3.55153	3.69932	3.88379	2.66154	noncoding	NR_024059	MIMT1	RefSeq	1288	chr19	+	57352269	57359922
ASHGA5P034799	0.00759106	0.0216654	-1.10652	4.66352	4.62872	4.34479	4.5852	3.55153	3.69932	3.88379	2.66154	noncoding	NR_024059	MIMT1	RefSeq	1288	chr19	+	57352269	57359922
ASHGA5P034799	0.00759106	0.0216654	-1.10652	4.66352	4.62872	4.34479	4.5852	3.55153	3.69932	3.88379	2.66154	noncoding	NR_024059	MIMT1	RefSeq	1288	chr19	+	57352269	57359922
ASHGA5P029649	0.0425998	0.0866411	-1.10491	4.376	4.52222	4.10371	5.43213	2.79529	3.8774	4.18758	3.15416	noncoding	ENST00000553470	RP5-1021I20.1	GENCODE	538	chr14	+	74255667	74269973
ASHGA5P036148	1.19e-05	0.000160556	-1.10288	8.45194	8.4819	8.40983	8.47173	7.51506	7.46812	7.18815	7.23253	noncoding	ENST00000434661	AC140481.7	GENCODE	444	chr2	+	131459889	131476404
ASHGA5P047489	6.44e-07	2.1774e-05	-1.10247	6.69518	6.60595	6.61976	6.4936	5.48796	5.44493	5.58476	5.48696	noncoding	ENST00000431293	RP11-344N10.2	GENCODE	243	chr10	+	74831100	74833766
ASHGA5P047489	6.44e-07	2.1774e-05	-1.10247	6.69518	6.60595	6.61976	6.4936	5.48796	5.44493	5.58476	5.48696	noncoding	ENST00000431293	RP11-344N10.2	GENCODE	243	chr10	+	74831100	74833766
ASHGA5P047489	6.44e-07	2.1774e-05	-1.10247	6.69518	6.60595	6.61976	6.4936	5.48796	5.44493	5.58476	5.48696	noncoding	ENST00000431293	RP11-344N10.2	GENCODE	243	chr10	+	74831100	74833766
ASHGA5P047489	6.44e-07	2.1774e-05	-1.10247	6.69518	6.60595	6.61976	6.4936	5.48796	5.44493	5.58476	5.48696	noncoding	ENST00000431293	RP11-344N10.2	GENCODE	243	chr10	+	74831100	74833766
ASHGA5P045762	0.00435034	0.0139353	-1.10055	6.0571	5.32893	5.18883	5.36277	4.62121	4.20354	4.04657	4.66412	noncoding	ENST00000567129	RP11-109D9.4	GENCODE	965	chr9	+	72287664	72288629
ASHGA5P021269	0.0027533	0.00972571	-1.09972	6.28207	5.91838	6.29785	6.57373	5.50159	5.32599	4.66303	5.18254	noncoding	ENST00000529082	RP11-428C19.5	GENCODE	422	chr11	+	19321548	19329905
ASHGA5P016747	1.1e-05	0.000153634	-1.09921	8.22115	8.08141	8.02326	8.10853	6.84957	7.01081	7.19551	6.9816	noncoding	NR_046258	LOC100216479	RefSeq	2868	chr2	-	131174325	131186119
ASHGA5P015401	2.56e-06	5.5178e-05	-1.09795	10.0142	9.87624	9.72799	9.83853	8.79147	8.7809	8.80097	8.69183	noncoding	ENST00000419926	RP13-143G15.3	GENCODE	1570	chr6	-	136364989	136393965
ASHGA5P025830	0.207803	0.304973	-1.09395	6.13009	6.12976	9.17084	6.09595	5.81902	5.81228	5.4301	6.08943	noncoding	NR_038315	ITGB2-AS1	RefSeq	2326	chr21	+	46340949	46349595
ASHGA5P025830	0.207803	0.304973	-1.09395	6.13009	6.12976	9.17084	6.09595	5.81902	5.81228	5.4301	6.08943	noncoding	NR_038315	ITGB2-AS1	RefSeq	2326	chr21	+	46340949	46349595
ASHGA5P043601	2.24e-05	0.000253473	-1.09367	4.85201	4.7227	4.88815	4.97838	3.60639	3.7535	3.73391	3.97276	noncoding	TCONS_00018344	XLOC_008625	LincRNAs identified by Cabili et al	469	chr10	+	115787547	115802439
ASHGA5P018737	0.00242956	0.00878761	-1.0936	6.02016	5.09458	5.4372	5.38533	4.29542	4.61022	4.4958	4.16144	noncoding	ENST00000457081	RP1-283K11.2	GENCODE	317	chr6	-	133773994	133777743
ASHGA5P018737	0.00242956	0.00878761	-1.0936	6.02016	5.09458	5.4372	5.38533	4.29542	4.61022	4.4958	4.16144	noncoding	ENST00000457081	RP1-283K11.2	GENCODE	317	chr6	-	133773994	133777743
ASHGA5P018737	0.00242956	0.00878761	-1.0936	6.02016	5.09458	5.4372	5.38533	4.29542	4.61022	4.4958	4.16144	noncoding	ENST00000457081	RP1-283K11.2	GENCODE	317	chr6	-	133773994	133777743
ASHGA5P036481	0.0870172	0.153033	-1.09345	7.23705	5.19931	5.23344	5.11622	4.4558	4.34999	4.58165	5.02478	noncoding	ENST00000446532	AC010980.2	GENCODE	402	chr2	+	223185581	223186441
ASHGA5P000115	0.00889163	0.0245705	-1.09111	4.8231	4.82082	4.40153	4.54599	3.76886	4.04675	2.80426	3.60713	noncoding	BF989096R		LincRNAs identified by Khalil et al	353	chr18	-	46489320	46490311
ASHGA5P044774	0.00232746	0.00849424	-1.08799	5.25624	4.53675	4.80565	4.90727	3.44006	4.05814	3.61158	4.04418	noncoding	ENST00000527912	RP11-513D5.2	GENCODE	434	chr8	+	38193498	38195069
ASHGA5P044774	0.00232746	0.00849424	-1.08799	5.25624	4.53675	4.80565	4.90727	3.44006	4.05814	3.61158	4.04418	noncoding	ENST00000527912	RP11-513D5.2	GENCODE	434	chr8	+	38193498	38195069
ASHGA5P026601	0.000571023	0.00284354	-1.087	4.48567	4.55921	4.16546	4.60575	3.73124	3.32433	3.30307	3.10946	noncoding	ENST00000527856	CTD-2313N18.2	pseudogene	1345	chr11	+	71433097	71492229
ASHGA5P021257	0.000158228	0.00107452	-1.08656	6.63206	6.96555	7.13699	7.15496	5.93987	5.86757	5.97296	5.76293	noncoding	ENST00000528800	RP11-159H10.3	GENCODE	734	chr8	+	70746363	70749542
ASHGA5P014825	1.31e-07	7.879e-06	-1.08385	8.40393	8.33467	8.45238	8.38214	7.3634	7.22813	7.3407	7.30548	noncoding	ENST00000413745	RP13-143G15.3	GENCODE	898	chr6	-	136365601	136385776
ASHGA5P052049	3.6e-06	7.005e-05	-1.08261	9.55143	9.46564	9.68696	9.60419	8.61002	8.53285	8.4444	8.39052	noncoding	ENST00000503038	RP11-33B1.1	GENCODE	2376	chr4	+	120469360	120473180
ASHGA5P052049	3.6e-06	7.005e-05	-1.08261	9.55143	9.46564	9.68696	9.60419	8.61002	8.53285	8.4444	8.39052	noncoding	ENST00000503038	RP11-33B1.1	GENCODE	2376	chr4	+	120469360	120473180
ASHGA5P052049	3.6e-06	7.005e-05	-1.08261	9.55143	9.46564	9.68696	9.60419	8.61002	8.53285	8.4444	8.39052	noncoding	ENST00000503038	RP11-33B1.1	GENCODE	2376	chr4	+	120469360	120473180
ASHGA5P046857	0.000984618	0.0043449	-1.07797	5.07016	5.03051	4.75631	5.06968	3.70872	3.61563	4.35014	3.94028	noncoding	ENST00000418196	RP11-292F22.5	GENCODE	167	chr10	-	47570512	47573855
ASHGA5P035972	1.0685e-05	0.000149372	-1.07745	10.4442	10.4878	10.6167	10.4886	9.56573	9.50422	9.23797	9.41957	noncoding	ENST00000455121	AC105053.4	GENCODE	783	chr2	+	86116402	86118103
ASHGA5P028764	5.84e-07	2.0673e-05	-1.07659	9.35434	9.22492	9.2244	9.25215	8.15073	8.19712	8.11232	8.28931	noncoding	ENST00000418076	RP11-37E23.5	GENCODE	437	chr13	+	32872290	32872849
ASHGA5P050565	9.49e-06	0.000138126	-1.07438	7.7327	7.47948	7.65823	7.61789	6.6884	6.59071	6.42744	6.48421	noncoding	NR_038409	LOC90499	RefSeq	2465	chr2	-	95421070	95426929
ASHGA5P033731	0.439295	0.543728	-1.07218	5.98909	6.71482	7.01644	11.6523	7.07394	6.84423	6.43502	6.73077	noncoding	ENST00000581502	RP11-76K13.3	GENCODE	607	chr18	+	7076815	7080122
ASHGA5P058631	3.19e-08	3.6e-06	-1.0711	10.8549	10.8507	10.7832	10.8291	9.70428	9.72748	9.8053	9.79639	noncoding	uc011hzv.2	HLA-DQB	UCSC_knowngene	645	chr6_mcf_hap5	-	3961838	3964231
ASHGA5P016331	0.0304213	0.0664514	-1.06933	4.87669	4.61173	5.05662	4.68928	4.39899	4.04106	3.81512	2.70181	noncoding	ENST00000429420	RP11-34D15.2	GENCODE	471	chr10	-	102095319	102106147
ASHGA5P053120	2.51e-05	0.000277357	-1.06917	4.70988	4.66118	4.69666	5.0222	3.71716	3.59636	3.71679	3.78293	noncoding	NR_026912	ABHD11	RefSeq	1667	chr7	-	73150426	73153190
ASHGA5P053120	2.51e-05	0.000277357	-1.06917	4.70988	4.66118	4.69666	5.0222	3.71716	3.59636	3.71679	3.78293	noncoding	NR_026912	ABHD11	RefSeq	1667	chr7	-	73150426	73153190
ASHGA5P053120	2.51e-05	0.000277357	-1.06917	4.70988	4.66118	4.69666	5.0222	3.71716	3.59636	3.71679	3.78293	noncoding	NR_026912	ABHD11	RefSeq	1667	chr7	-	73150426	73153190
ASHGA5P035671	1.63e-07	9.042e-06	-1.06355	8.48254	8.45624	8.38948	8.46369	7.31402	7.39754	7.47061	7.35556	noncoding	ENST00000567549	RP11-341N2.1	GENCODE	1104	chr2	-	243029504	243030608
ASHGA5P027036	0.000634069	0.00306932	-1.06119	4.78088	4.82405	4.5413	4.4697	3.73277	3.23059	3.86703	3.54078	noncoding	CD172224		LincRNAs identified by Khalil et al	576	chr8	-	38512989	38513530
ASHGA5P052348	2.59e-08	3.229e-06	-1.06113	11.5595	11.6093	11.532	11.5386	10.4643	10.4673	10.562	10.5012	noncoding	ENST00000510145	LINC00491	GENCODE	944	chr5	-	101944859	102007263
ASHGA5P046081	3.18e-08	3.6e-06	-1.06056	11.8501	11.815	11.8615	11.7686	10.8092	10.7885	10.7304	10.7249	noncoding	uc011mfp.1	AK127309	UCSC_knowngene	3067	chrUn_gl000219	-	51811	54878
ASHGA5P051906	0.00232314	0.0084847	-1.06026	5.18788	5.60377	5.20086	5.75831	4.8331	4.19723	4.26318	4.21628	noncoding	ENST00000506425	RP11-412P11.1	GENCODE	957	chr4	+	23004775	23043141
ASHGA5P045196	1.57e-05	0.000195701	-1.05936	9.20079	9.17975	9.3071	9.38652	8.13846	8.20654	8.0878	8.40393	noncoding	TCONS_00001037	XLOC_000302	LincRNAs identified by Cabili et al	599	chr1	+	95007607	95008571
ASHGA5P028234	0.00116115	0.0049577	-1.05929	5.87183	5.38548	5.13529	5.20957	4.33669	4.45788	4.12319	4.44724	noncoding	TCONS_00009369	XLOC_004312	LincRNAs identified by Cabili et al	548	chr5	+	21107539	21154785
ASHGA5P041218	2.53e-05	0.000278381	-1.05548	6.62729	6.6941	6.63357	6.80976	5.82058	5.52339	5.47852	5.72034	noncoding	ENST00000504636	TMEM161B-AS1	GENCODE	1039	chr5	+	87564860	87566247
ASHGA5P042476	9.37e-07	2.8154e-05	-1.05449	10.4491	10.3447	10.4062	10.5473	9.43903	9.41207	9.30127	9.37704	noncoding	ENST00000562834	RP3-523K23.2	GENCODE	1933	chr6	+	54807964	54809897
ASHGA5P037691	0.00216949	0.00803941	-1.05284	5.02535	4.94424	4.86231	4.68033	3.99505	3.99464	3.25179	4.05937	noncoding	TCONS_00024385	XLOC_011712	LincRNAs identified by Cabili et al	386	chr16	+	49151036	49154982
ASHGA5P020124	5.44e-05	0.000496616	-1.05216	6.74274	6.73976	6.82329	6.90459	5.95959	5.49277	5.78696	5.7624	noncoding	ENST00000508521	CTC-454M9.1	GENCODE	427	chr5	+	88238903	88371148
ASHGA5P058594	1.02e-06	2.9499e-05	-1.05164	6.91515	6.91987	6.94324	6.93111	5.97789	5.73001	5.88893	5.90599	noncoding	uc010oay.1	NPPA-AS1	UCSC_knowngene	467	chr1	+	11900375	11907674
ASHGA5P058594	1.02e-06	2.9499e-05	-1.05164	6.91515	6.91987	6.94324	6.93111	5.97789	5.73001	5.88893	5.90599	noncoding	uc010oay.1	NPPA-AS1	UCSC_knowngene	467	chr1	+	11900375	11907674
ASHGA5P058594	1.02e-06	2.9499e-05	-1.05164	6.91515	6.91987	6.94324	6.93111	5.97789	5.73001	5.88893	5.90599	noncoding	uc010oay.1	NPPA-AS1	UCSC_knowngene	467	chr1	+	11900375	11907674
ASHGA5P028770	1.04e-05	0.000146858	-1.04613	4.84776	4.96107	4.99215	4.71298	3.84524	3.75081	3.77977	3.95363	noncoding	ENST00000421700	CROCCP2	GENCODE	5934	chr1	-	16947339	16971167
ASHGA5P031829	0.00976448	0.026465	-1.04448	5.49983	5.31883	5.59086	5.55506	5.23392	4.01189	4.15326	4.38758	noncoding	ENST00000567448	RP11-481J2.2	GENCODE	930	chr16	+	58455264	58484599
ASHGA5P022939	0.0557907	0.107044	-1.04213	5.04604	4.77218	6.37188	4.34162	4.14379	4.20103	4.01277	4.00563	noncoding	ENST00000565893	PWRN1	GENCODE	818	chr15	+	24738283	24758291
ASHGA5P020422	0.00595955	0.0178342	-1.04142	4.39743	4.00003	4.64995	4.54792	3.75106	3.26952	3.59124	2.81779	noncoding	ENST00000513309	RP11-13L2.2	GENCODE	2693	chr3	-	140224452	140227631
ASHGA5P019872	2.16e-06	4.9229e-05	-1.03969	9.89859	9.8005	9.66391	9.72949	8.74063	8.64885	8.79809	8.74614	noncoding	ENST00000504429	RP11-471J12.1	GENCODE	749	chr4	+	174452695	174458510
ASHGA5P032523	2.53e-06	5.4773e-05	-1.03957	7.17318	6.98865	7.00357	7.14931	6.07662	5.97846	5.97591	6.12546	noncoding	NR_038230	LOC284080	RefSeq	2533	chr17	-	48127712	48133103
ASHGA5P032523	2.53e-06	5.4773e-05	-1.03957	7.17318	6.98865	7.00357	7.14931	6.07662	5.97846	5.97591	6.12546	noncoding	NR_038230	LOC284080	RefSeq	2533	chr17	-	48127712	48133103
ASHGA5P019463	3.04e-06	6.2332e-05	-1.03894	6.83628	6.92047	6.67928	6.82266	5.70218	5.82235	5.85612	5.7223	noncoding	NR_029427	WDR13	RefSeq	2116	chrX	+	48455879	48463582
ASHGA5P019463	3.04e-06	6.2332e-05	-1.03894	6.83628	6.92047	6.67928	6.82266	5.70218	5.82235	5.85612	5.7223	noncoding	NR_029427	WDR13	RefSeq	2116	chrX	+	48455879	48463582
ASHGA5P035251	9.22e-07	2.8061e-05	-1.03765	7.26003	7.0751	7.07426	7.0731	6.10564	6.10193	6.0196	6.10471	noncoding	ENST00000562878	RP4-798A10.7	GENCODE	1110	chr1	+	16841139	16842249
ASHGA5P045272	9.83e-07	2.9014e-05	-1.03749	10.2473	10.1818	10.0504	10.0416	9.08312	9.09804	9.11982	9.0703	noncoding	NR_047671	BANCR	RefSeq	688	chr9	-	71911596	71921972
ASHGA5P029810	1.24e-05	0.000165218	-1.03459	8.45372	8.40149	8.41485	8.70576	7.52727	7.38663	7.50637	7.4172	noncoding	TCONS_00016207	XLOC_007597	LincRNAs identified by Cabili et al	728	chr9	+	137159369	137160655
ASHGA5P027575	3.54e-05	0.000362303	-1.03431	7.68797	7.95425	8.04179	7.81453	6.99586	6.77115	6.76038	6.8339	noncoding	ENST00000414039	RP11-148B18.4	GENCODE	592	chr1	-	94784034	94790125
ASHGA5P043068	0.000569194	0.00283787	-1.03287	6.78034	6.577	7.06609	7.09706	6.05023	5.96133	5.64651	5.73094	noncoding	ENST00000441295	RP11-153N17.1	GENCODE	738	chr7	-	52232930	52260609
ASHGA5P019391	0.00301722	0.0104404	-1.03201	7.44385	6.58182	6.6119	6.64393	5.63662	5.89625	5.80311	5.81746	noncoding	uc003ffd.3	LOC646168	UCSC_knowngene	2348	chr3	+	167613735	167641797
ASHGA5P017676	0.00445449	0.0142054	-1.03195	4.33299	4.67551	4.60843	4.41122	3.90843	3.4724	3.64345	2.87606	noncoding	ENST00000444467	AC025165.8	GENCODE	2083	chr12	-	58006121	58011828
ASHGA5P017676	0.00445449	0.0142054	-1.03195	4.33299	4.67551	4.60843	4.41122	3.90843	3.4724	3.64345	2.87606	noncoding	ENST00000444467	AC025165.8	GENCODE	2083	chr12	-	58006121	58011828
ASHGA5P052317	1.01e-07	6.703e-06	-1.03138	6.70512	6.72611	6.70327	6.71191	5.77073	5.60261	5.67858	5.66896	noncoding	ENST00000512724	TMEM161B-AS1	GENCODE	570	chr5	+	87564866	87588572
ASHGA5P020825	3.39e-05	0.000350494	-1.02809	6.30145	6.02591	6.07581	6.07002	5.18699	5.23369	4.96158	4.97857	noncoding	ENST00000520418	RP11-930P14.1	GENCODE	564	chr8	+	41518825	41521766
ASHGA5P020825	3.39e-05	0.000350494	-1.02809	6.30145	6.02591	6.07581	6.07002	5.18699	5.23369	4.96158	4.97857	noncoding	ENST00000520418	RP11-930P14.1	GENCODE	564	chr8	+	41518825	41521766
ASHGA5P020825	3.39e-05	0.000350494	-1.02809	6.30145	6.02591	6.07581	6.07002	5.18699	5.23369	4.96158	4.97857	noncoding	ENST00000520418	RP11-930P14.1	GENCODE	564	chr8	+	41518825	41521766
ASHGA5P020825	3.39e-05	0.000350494	-1.02809	6.30145	6.02591	6.07581	6.07002	5.18699	5.23369	4.96158	4.97857	noncoding	ENST00000520418	RP11-930P14.1	GENCODE	564	chr8	+	41518825	41521766
ASHGA5P020825	3.39e-05	0.000350494	-1.02809	6.30145	6.02591	6.07581	6.07002	5.18699	5.23369	4.96158	4.97857	noncoding	ENST00000520418	RP11-930P14.1	GENCODE	564	chr8	+	41518825	41521766
ASHGA5P020825	3.39e-05	0.000350494	-1.02809	6.30145	6.02591	6.07581	6.07002	5.18699	5.23369	4.96158	4.97857	noncoding	ENST00000520418	RP11-930P14.1	GENCODE	564	chr8	+	41518825	41521766
ASHGA5P020825	3.39e-05	0.000350494	-1.02809	6.30145	6.02591	6.07581	6.07002	5.18699	5.23369	4.96158	4.97857	noncoding	ENST00000520418	RP11-930P14.1	GENCODE	564	chr8	+	41518825	41521766
ASHGA5P020825	3.39e-05	0.000350494	-1.02809	6.30145	6.02591	6.07581	6.07002	5.18699	5.23369	4.96158	4.97857	noncoding	ENST00000520418	RP11-930P14.1	GENCODE	564	chr8	+	41518825	41521766
ASHGA5P021376	6.47e-08	5.507e-06	-1.02708	8.4531	8.45608	8.51665	8.50107	7.45852	7.38768	7.44752	7.52484	noncoding	NR_038440	TBX5-AS1	RefSeq	3655	chr12	+	114845999	114850637
ASHGA5P021376	6.47e-08	5.507e-06	-1.02708	8.4531	8.45608	8.51665	8.50107	7.45852	7.38768	7.44752	7.52484	noncoding	NR_038440	TBX5-AS1	RefSeq	3655	chr12	+	114845999	114850637
ASHGA5P045570	0.00814683	0.0229337	-1.02668	4.30556	4.66481	4.09292	4.65167	2.94562	3.74725	3.08886	3.82651	noncoding	uc004cma.1	AK128153	UCSC_knowngene	2907	chr9	-	140118566	140122265
ASHGA5P045570	0.00814683	0.0229337	-1.02668	4.30556	4.66481	4.09292	4.65167	2.94562	3.74725	3.08886	3.82651	noncoding	uc004cma.1	AK128153	UCSC_knowngene	2907	chr9	-	140118566	140122265
ASHGA5P030288	6.18e-05	0.000543764	-1.02453	4.68417	4.82903	4.53874	4.66949	3.6311	3.48226	3.62041	3.88952	noncoding	ENST00000558860	RP11-236L14.1	GENCODE	571	chr15	-	96592503	96607655
ASHGA5P022801	0.00222306	0.0082026	-1.02432	5.54979	5.46645	5.27702	5.28739	3.81424	4.45178	4.6182	4.59914	noncoding	ENST00000563006	RP11-23P13.6	GENCODE	88	chr15	+	42184990	42189585
ASHGA5P041875	0.0461059	0.0919995	-1.02292	4.47423	4.56395	4.24776	4.09146	2.38192	2.9855	3.79954	4.11876	noncoding	ENST00000453790	RP11-79N23.1	GENCODE	850	chr6	-	53605546	53611820
ASHGA5P058833	0.00308821	0.0106333	-1.01903	5.34807	4.973	4.82062	4.83452	4.29037	4.2474	3.58221	3.78013	noncoding	uc.31-	uc.31	UCR	253	chr1	-	88928017	88928270
ASHGA5P023785	0.000440886	0.00232336	-1.0182	11.0329	11.5192	11.4751	11.1676	10.4886	10.1499	10.3575	10.126	noncoding	HMlincRNA420-	HMlincRNA420	LincRNAs identified by Khalil et al	5457	chr5	-	92312320	92317777
ASHGA5P027221	0.0181339	0.0436593	-1.017	5.93542	5.95276	5.59293	5.57143	3.98632	4.613	5.38218	5.00303	noncoding	TCONS_00011702	XLOC_005181	LincRNAs identified by Cabili et al	473	chr6	+	14509106	14512461
ASHGA5P015714	1.1e-08	1.884e-06	-1.01599	8.02607	8.00214	8.0311	8.05348	6.95864	7.01093	7.0628	7.01644	noncoding	ENST00000422858	RP11-46A10.2	GENCODE	444	chr1	+	180876936	180878078
ASHGA5P056174	1.09e-08	1.884e-06	-1.01596	12.0268	12.0236	11.9664	11.9765	11.0243	10.9996	10.9492	10.9564	noncoding	TCONS_00027080	XLOC_013120	LincRNAs identified by Cabili et al	241	chr19	+	51353242	51354377
ASHGA5P057208	0.000150901	0.00103759	-1.01496	6.48004	6.31711	6.54929	6.88734	5.56507	5.52499	5.53726	5.54664	noncoding	TCONS_00014617	XLOC_006712	LincRNAs identified by Cabili et al	2191	chr8	+	11500332	11506826
ASHGA5P043881	0.00993367	0.0268352	-1.00993	7.3081	6.54774	7.77043	6.93173	6.31261	6.18816	5.97882	6.03869	noncoding	ENST00000453278	RP11-807H17.1	GENCODE	531	chr7	+	125071400	125101665
ASHGA5P021319	7.67e-08	5.713e-06	-1.00969	7.79368	7.78411	7.88085	7.89401	6.78293	6.83843	6.85592	6.83663	noncoding	ENST00000530002	RP11-305N23.1	GENCODE	764	chr11	+	119252544	119346419
ASHGA5P049532	0.000587991	0.00290346	-1.00843	5.0184	4.87654	5.11139	4.8411	3.88465	3.86778	3.7067	4.35458	noncoding	ENST00000584151	AC022596.2	GENCODE	719	chr17	-	16754815	16756091
ASHGA5P012969	9.26e-06	0.000135853	-1.00675	8.14144	7.95948	8.11739	8.06855	7.17817	7.049	7.13279	6.89987	noncoding	NR_037951	C1QTNF3-AMACR	RefSeq	3612	chr5	-	33987090	34124633
ASHGA5P012969	9.26e-06	0.000135853	-1.00675	8.14144	7.95948	8.11739	8.06855	7.17817	7.049	7.13279	6.89987	noncoding	NR_037951	C1QTNF3-AMACR	RefSeq	3612	chr5	-	33987090	34124633
ASHGA5P012969	9.26e-06	0.000135853	-1.00675	8.14144	7.95948	8.11739	8.06855	7.17817	7.049	7.13279	6.89987	noncoding	NR_037951	C1QTNF3-AMACR	RefSeq	3612	chr5	-	33987090	34124633
ASHGA5P012969	9.26e-06	0.000135853	-1.00675	8.14144	7.95948	8.11739	8.06855	7.17817	7.049	7.13279	6.89987	noncoding	NR_037951	C1QTNF3-AMACR	RefSeq	3612	chr5	-	33987090	34124633
ASHGA5P012969	9.26e-06	0.000135853	-1.00675	8.14144	7.95948	8.11739	8.06855	7.17817	7.049	7.13279	6.89987	noncoding	NR_037951	C1QTNF3-AMACR	RefSeq	3612	chr5	-	33987090	34124633
ASHGA5P020078	0.00434888	0.0139353	-1.00639	6.11999	6.0584	6.91029	6.25689	5.62353	5.24092	5.08609	5.36946	noncoding	ENST00000507826	RP11-284M14.1	GENCODE	579	chr4	-	143854347	144106014
ASHGA5P056337	0.00704764	0.0204009	-1.00615	7.29817	6.46672	6.46278	6.44324	5.91714	5.8341	5.58708	5.308	noncoding	TCONS_00003533	XLOC_001309	LincRNAs identified by Cabili et al	2600	chr2	+	663813	666523
ASHGA5P047323	1.15e-05	0.000157361	-1.00511	6.38164	6.24329	6.32573	6.42623	5.14837	5.38247	5.4397	5.38591	noncoding	uc001ius.1	AX747507	UCSC_knowngene	1164	chr10	+	29745064	29746228
ASHGA5P041147	1.28e-07	7.756e-06	-1.00171	8.99832	8.90492	8.858	8.95747	7.92333	7.90178	7.90755	7.97923	noncoding	uc010iyh.1	SMA4	UCSC_knowngene	1061	chr5	+	70015685	70291803
ASHGA5P041147	1.28e-07	7.756e-06	-1.00171	8.99832	8.90492	8.858	8.95747	7.92333	7.90178	7.90755	7.97923	noncoding	uc010iyh.1	SMA4	UCSC_knowngene	1061	chr5	+	70015685	70291803
ASHGA5P041147	1.28e-07	7.756e-06	-1.00171	8.99832	8.90492	8.858	8.95747	7.92333	7.90178	7.90755	7.97923	noncoding	uc010iyh.1	SMA4	UCSC_knowngene	1061	chr5	+	70015685	70291803
ASHGA5P041147	1.28e-07	7.756e-06	-1.00171	8.99832	8.90492	8.858	8.95747	7.92333	7.90178	7.90755	7.97923	noncoding	uc010iyh.1	SMA4	UCSC_knowngene	1061	chr5	+	70015685	70291803
ASHGA5P041147	1.28e-07	7.756e-06	-1.00171	8.99832	8.90492	8.858	8.95747	7.92333	7.90178	7.90755	7.97923	noncoding	uc010iyh.1	SMA4	UCSC_knowngene	1061	chr5	+	70015685	70291803
ASHGA5P041147	1.28e-07	7.756e-06	-1.00171	8.99832	8.90492	8.858	8.95747	7.92333	7.90178	7.90755	7.97923	noncoding	uc010iyh.1	SMA4	UCSC_knowngene	1061	chr5	+	70015685	70291803
ASHGA5P041147	1.28e-07	7.756e-06	-1.00171	8.99832	8.90492	8.858	8.95747	7.92333	7.90178	7.90755	7.97923	noncoding	uc010iyh.1	SMA4	UCSC_knowngene	1061	chr5	+	70015685	70291803
ASHGA5P041147	1.28e-07	7.756e-06	-1.00171	8.99832	8.90492	8.858	8.95747	7.92333	7.90178	7.90755	7.97923	noncoding	uc010iyh.1	SMA4	UCSC_knowngene	1061	chr5	+	70015685	70291803
ASHGA5P041147	1.28e-07	7.756e-06	-1.00171	8.99832	8.90492	8.858	8.95747	7.92333	7.90178	7.90755	7.97923	noncoding	uc010iyh.1	SMA4	UCSC_knowngene	1061	chr5	+	70015685	70291803
ASHGA5P041147	1.28e-07	7.756e-06	-1.00171	8.99832	8.90492	8.858	8.95747	7.92333	7.90178	7.90755	7.97923	noncoding	uc010iyh.1	SMA4	UCSC_knowngene	1061	chr5	+	70015685	70291803
ASHGA5P041147	1.28e-07	7.756e-06	-1.00171	8.99832	8.90492	8.858	8.95747	7.92333	7.90178	7.90755	7.97923	noncoding	uc010iyh.1	SMA4	UCSC_knowngene	1061	chr5	+	70015685	70291803
ASHGA5P041147	1.28e-07	7.756e-06	-1.00171	8.99832	8.90492	8.858	8.95747	7.92333	7.90178	7.90755	7.97923	noncoding	uc010iyh.1	SMA4	UCSC_knowngene	1061	chr5	+	70015685	70291803
ASHGA5P058906	3.78e-06	7.2575e-05	-1.00137	6.82627	6.67506	6.62041	6.62705	5.74836	5.66776	5.57944	5.74777	noncoding	uc.172-	uc.172	UCR	218	chr5	-	93650718	93650936
ASHGA5P058906	3.78e-06	7.2575e-05	-1.00137	6.82627	6.67506	6.62041	6.62705	5.74836	5.66776	5.57944	5.74777	noncoding	uc.172-	uc.172	UCR	218	chr5	-	93650718	93650936
ASHGA5P058906	3.78e-06	7.2575e-05	-1.00137	6.82627	6.67506	6.62041	6.62705	5.74836	5.66776	5.57944	5.74777	noncoding	uc.172-	uc.172	UCR	218	chr5	-	93650718	93650936
ASHGA5P026534	0.00180903	0.00699159	-1.00134	5.65925	5.86321	5.72274	5.98923	4.55575	4.4935	5.23072	4.9491	noncoding	TCONS_00012597	XLOC_005461	LincRNAs identified by Cabili et al	389	chr6	+	129007934	129015204
ASHGA5P014621	4.61e-05	0.000439999	-1.00104	6.15277	6.09968	6.24985	6.01689	5.1926	5.32709	5.04593	4.94942	noncoding	NR_024533	ALG3	RefSeq	1450	chr3	-	183960116	183966759
ASHGA5P014621	4.61e-05	0.000439999	-1.00104	6.15277	6.09968	6.24985	6.01689	5.1926	5.32709	5.04593	4.94942	noncoding	NR_024533	ALG3	RefSeq	1450	chr3	-	183960116	183966759
ASHGA5P014621	4.61e-05	0.000439999	-1.00104	6.15277	6.09968	6.24985	6.01689	5.1926	5.32709	5.04593	4.94942	noncoding	NR_024533	ALG3	RefSeq	1450	chr3	-	183960116	183966759
ASHGA5P049544	0.00144817	0.00589773	-1.00086	4.75297	4.8534	4.86323	4.90997	4.29492	3.58098	3.54127	3.95896	noncoding	ENST00000581247	AL353997.3	GENCODE	557	chr17	+	18323442	18324553
ASHGA5P021304	0.0206265	0.0484397	-1.00037	6.35963	5.11194	5.1514	5.54855	4.49927	4.38507	4.34117	4.94454	noncoding	ENST00000529804	RP11-820L6.1	GENCODE	468	chr11	-	122073471	122180159
