# Supplementary material for: lncRNA-TCONS_00008552 expression in patients with pulmonary arterial hypertension due to congenital heart disease
Source: PLoS One. 2023 Mar 9;18(3):e0281061. doi: 10.1371/journal.pone.0281061 (PMC9997923; doi:10.1371/journal.pone.0281061)
Supplement: S6 Table — (XLSX) [file pone.0281061.s006.xlsx]

## Sheet: HUB-50-10
Top 10 in network 50_short (1).tsv ranked by MCC method
Rank	Name	Score
1	HP	21
2	SAA1	17
3	APOE	14
4	ACTA1	9
5	HAMP	6
5	HBB	6
5	S100A12	6
5	TNNT3	6
5	TNNI1	6
5	TPM3	6
