# Supplementary material for: lncRNA-TCONS_00008552 expression in patients with pulmonary arterial hypertension due to congenital heart disease
Source: PLoS One. 2023 Mar 9;18(3):e0281061. doi: 10.1371/journal.pone.0281061 (PMC9997923; doi:10.1371/journal.pone.0281061)
Supplement: S7 Table — (XLSX) [file pone.0281061.s007.xlsx]

## Sheet: lncrna-hubt node
SUID	ATTRI	KEY	name	selected	shared name
587		T	uc022cjh.1	FALSE	uc022cjh.1
76	Y		TNNT3	FALSE	TNNT3
972		T	ENST00000504509	FALSE	ENST00000504509
716		T	uc011hzu.2	FALSE	uc011hzu.2
73	Y		TNNI1	FALSE	TNNI1
397		T	ENST00000422084	FALSE	ENST00000422084
525		T	ENST00000502834	FALSE	ENST00000502834
590		T	ENST00000437593	FALSE	ENST00000437593
207		T	NR_028327	FALSE	NR_028327
72	Y		TPM3	FALSE	TPM3
400		T	uc004aef.3	FALSE	uc004aef.3
912		T	NR_026999	FALSE	NR_026999
727		T	NR_073006	FALSE	NR_073006
732		T	ENST00000507373	FALSE	ENST00000507373
348		T	ENST00000536317	FALSE	ENST00000536317
990	Y		HP	FALSE	HP
287		T	ENST00000548626	FALSE	ENST00000548626
418		T	ENST00000438217	FALSE	ENST00000438217
484		T	TCONS_00005377	FALSE	TCONS_00005377
101	Y		SAA1	FALSE	SAA1
166		T	ENST00000563602	FALSE	ENST00000563602
297		T	ENST00000433673	FALSE	ENST00000433673
98	Y		APOE	FALSE	APOE
683		T	ENST00000580684	FALSE	ENST00000580684
620		T	uc003ice.3	FALSE	uc003ice.3
92	Y		ACTA1	FALSE	ACTA1
87	Y		HAMP	FALSE	HAMP
821		T	uc003wpy.1	FALSE	uc003wpy.1
181		T	TCONS_00012070	FALSE	TCONS_00012070
374		T	ENST00000412143	FALSE	ENST00000412143
630		T	TCONS_00008552	FALSE	TCONS_00008552
84	Y		HBB	FALSE	HBB
952		T	ENST00000416310	FALSE	ENST00000416310
441		T	TCONS_00019754	FALSE	TCONS_00019754
953		T	ENST00000511064	FALSE	ENST00000511064
185		T	uc003pok.3	FALSE	uc003pok.3
186		T	BF036015	FALSE	BF036015
123		T	uc010jub.1	FALSE	uc010jub.1
81	Y		S100A12	FALSE	S100A12
188		T	ENST00000580937	FALSE	ENST00000580937
125		T	NR_038286	FALSE	NR_038286
319		T	ENST00000517368	FALSE	ENST00000517368
639		T	ENST00000572818	FALSE	ENST00000572818
449		T	uc002nwk.1	FALSE	uc002nwk.1
129		T	ENST00000422736	FALSE	ENST00000422736
194		T	TCONS_00016323	FALSE	TCONS_00016323
710		T	ENST00000446593	FALSE	ENST00000446593
712		T	TCONS_00010459	FALSE	TCONS_00010459
